# Supplementary material for: Genome-wide analysis of Brucella melitensis genes required throughout intranasal infection in mice
Source: PLoS Pathog. 2022 Jun 30;18(6):e1010621. doi: 10.1371/journal.ppat.1010621 (PMC9246152; doi:10.1371/journal.ppat.1010621)
Supplement: S1 Table — Genes are listed by chromosome and in descending order of TnIF value. Genes are essential (ES), if the R100 value drops to 0 at least once. (XLSX) [file ppat.1010621.s008.xlsx]

## Sheet: ch1
seqname	source	feature	start	end	strand	GenBank_locus_tag	old_locus_tag	Product	gene_biotype	protein_id	Number of R100 equal to 0	Essentiality	TnIF
CHX1	RefSeq	gene	1647790	1648509	+	BME_RS07975	BMEI1602	glycosyl transferase	protein_coding	WP_002963486,1	0	Non-essential	4.05973		Non-essential genes	1793
CHX1	RefSeq	gene	1324926	1325093	+	BME_RS06405	NA	hypothetical protein	protein_coding	WP_002963818,1	0	Non-essential	3.96261		Essential genes	404
CHX1	RefSeq	gene	937874	938092	+	BME_RS16230	NA	hypothetical protein	protein_coding	WP_075589510,1	0	Non-essential	3.92487
CHX1	RefSeq	gene	1710501	1710719	-	BME_RS16660	NA	hypothetical protein	protein_coding	WP_075589510,1	0	Non-essential	3.92171
CHX1	RefSeq	gene	1795508	1796353	-	BME_RS08705	BMEI1753	3'(2')%2C5'-bisphosphate nucleotidase	protein_coding	WP_002965444,1	0	Non-essential	3.89376
CHX1	RefSeq	gene	529270	530334	+	BME_RS02555	BMEI0509	glycosyltransferase family 1 protein	protein_coding	WP_002964609,1	0	Non-essential	3.89032
CHX1	RefSeq	gene	566733	566954	+	BME_RS02735	BMEI0547	PhnA protein	protein_coding	WP_002964569,1	0	Non-essential	3.88956
CHX1	RefSeq	gene	257759	258172	+	BME_RS01210	BMEI0247	hypothetical protein	protein_coding	WP_004684268,1	0	Non-essential	3.83625
CHX1	RefSeq	gene	934398	934622	-	BME_RS16215	NA	hypothetical protein	protein_coding	WP_014299803,1	0	Non-essential	3.82991
CHX1	RefSeq	gene	439897	440151	-	BME_RS15985	BMEI0419	hypothetical protein	protein_coding	WP_004684101,1	0	Non-essential	3.79463
CHX1	RefSeq	gene	1715000	1716766	-	BME_RS08275	BMEI1664	integrase	protein_coding	WP_004684739,1	0	Non-essential	3.76874
CHX1	RefSeq	gene	1647415	1647597	+	BME_RS16630	BMEI1601	hypothetical protein	protein_coding	WP_005969962,1	0	Non-essential	3.76745
CHX1	RefSeq	gene	872318	872395	+	BME_RS16180	NA	hypothetical protein	protein_coding	WP_077281779,1	0	Non-essential	3.76278
CHX1	RefSeq	gene	1708913	1709302	-	BME_RS08250	BMEI1656	hypothetical protein	protein_coding	WP_002963427,1	0	Non-essential	3.75413
CHX1	RefSeq	gene	465193	465363	-	BME_RS16010	NA	hypothetical protein	protein_coding	WP_004686925,1	0	Non-essential	3.75322
CHX1	RefSeq	gene	1047622	1047897	-	BME_RS05020	BMEI1009	hypothetical protein	protein_coding	WP_002964092,1	0	Non-essential	3.74132
CHX1	RefSeq	gene	380916	381488	-	BME_RS01815	BMEI0371	RNA polymerase sigma factor	protein_coding	WP_004684128,1	0	Non-essential	3.71593
CHX1	RefSeq	gene	464953	465177	-	BME_RS02230	BMEI0446	MarR family transcriptional regulator	protein_coding	WP_002971382,1	0	Non-essential	3.70722
CHX1	RefSeq	gene	1470324	1471331	+	BME_RS07135	BMEI1426	glycoside hydrolase	protein_coding	WP_002963669,1	0	Non-essential	3.7048
CHX1	RefSeq	gene	1449356	1450528	-	BME_RS07015	BMEI1394	AGE family epimerase/isomerase	protein_coding	WP_002963690,1	0	Non-essential	3.70462
CHX1	RefSeq	gene	1075393	1076364	+	BME_RS05190	BMEI1037	glycosyltransferase family 2 protein	protein_coding	WP_002964060,1	0	Non-essential	3.70325
CHX1	RefSeq	gene	2074771	2075991	+	BME_RS09995	BMEI2018	tryptophan synthase subunit beta	protein_coding	WP_004686731,1	0	Non-essential	3.7021
CHX1	RefSeq	gene	935882	937246	+	BME_RS04495	BMEI0903	hypothetical protein	protein_coding	WP_004682630,1	0	Non-essential	3.69833
CHX1	RefSeq	gene	1711347	1712711	-	BME_RS08260	BMEI1660	hypothetical protein	protein_coding	WP_004682630,1	0	Non-essential	3.69668
CHX1	RefSeq	gene	1933000	1933191	-	BME_RS09325	BMEI1881	hypothetical protein	protein_coding	WP_002965311,1	0	Non-essential	3.68915
CHX1	RefSeq	gene	526044	526394	+	BME_RS02535	BMEI0505	membrane protein	protein_coding	WP_002964614,1	0	Non-essential	3.68063
CHX1	RefSeq	gene	1714483	1714905	-	BME_RS08270	BMEI1663	hypothetical protein	protein_coding	WP_004684740,1	0	Non-essential	3.67872
CHX1	RefSeq	pseudogene	1453577	1453965	-	BME_RS16480	BMEI1397	hypothetical protein	pseudogene	NA	0	Non-essential	3.66149
CHX1	RefSeq	gene	1154612	1154845	+	BME_RS16335	NA	endonuclease	protein_coding	WP_080502842,1	0	Non-essential	3.65947
CHX1	RefSeq	gene	1575528	1577393	-	BME_RS07635	BMEI1531	tetratricopeptide repeat protein	protein_coding	WP_002963560,1	0	Non-essential	3.65115
CHX1	RefSeq	gene	559629	560201	+	BME_RS02690	NA	hypothetical protein	protein_coding	WP_004684041,1	0	Non-essential	3.64449
CHX1	RefSeq	gene	1016521	1017225	+	BME_RS04860	BMEI0975	phosphoglycolate phosphatase	protein_coding	WP_002964125,1	0	Non-essential	3.6442
CHX1	RefSeq	gene	148664	149074	+	BME_RS00725	BMEI0153	hypothetical protein	protein_coding	WP_002969202,1	0	Non-essential	3.64394
CHX1	RefSeq	gene	2070762	2071913	+	BME_RS09965	BMEI2012	benzoate transporter	protein_coding	WP_004686732,1	0	Non-essential	3.64314
CHX1	RefSeq	gene	1713892	1714251	+	BME_RS16670	BMEI1662	hypothetical protein	protein_coding	WP_004687950,1	0	Non-essential	3.63976
CHX1	RefSeq	gene	254694	255347	-	BME_RS01200	BMEI0244	transaldolase	protein_coding	WP_004684273,1	0	Non-essential	3.63249
CHX1	RefSeq	gene	1262923	1263114	-	BME_RS16390	NA	hypothetical protein	protein_coding	WP_002971487,1	0	Non-essential	3.62863
CHX1	RefSeq	gene	561412	561711	+	BME_RS16055	NA	hypothetical protein	protein_coding	WP_002964576,1	0	Non-essential	3.62753
CHX1	RefSeq	gene	944205	944576	+	BME_RS04540	BMEI0912	membrane protein insertion efficiency factor YidD	protein_coding	WP_002964192,1	0	Non-essential	3.62676
CHX1	RefSeq	gene	1131540	1132559	-	BME_RS05455	BMEI1087	beta-N-acetylhexosaminidase	protein_coding	WP_004683697,1	0	Non-essential	3.62382
CHX1	RefSeq	gene	1394073	1394279	-	BME_RS06740	NA	hypothetical protein	protein_coding	WP_002969445,1	0	Non-essential	3.62206
CHX1	RefSeq	gene	1648518	1649219	+	BME_RS07980	BMEI1603	polysaccharide deacetylase family protein	protein_coding	WP_002970959,1	0	Non-essential	3.62199
CHX1	RefSeq	gene	1979319	1980497	+	BME_RS09525	BMEI1923	isovaleryl-CoA dehydrogenase	protein_coding	WP_004686736,1	0	Non-essential	3.61902
CHX1	RefSeq	gene	558899	559393	-	BME_RS02685	NA	integrase	protein_coding	WP_002967818,1	0	Non-essential	3.6171
CHX1	RefSeq	gene	312180	312371	-	BME_RS01460	BMEI0301	DUF1192 domain-containing protein	protein_coding	WP_002964825,1	0	Non-essential	3.61487
CHX1	RefSeq	gene	1717009	1717248	+	BME_RS08285	NA	hypothetical protein	protein_coding	WP_002971637,1	0	Non-essential	3.61352
CHX1	RefSeq	gene	1047894	1048124	-	BME_RS05025	NA	hypothetical protein	protein_coding	WP_002964091,1	0	Non-essential	3.61236
CHX1	RefSeq	gene	546280	547206	+	BME_RS02630	BMEI0525	flagellar biosynthesis protein FlgM	protein_coding	WP_004684044,1	0	Non-essential	3.61151
CHX1	RefSeq	gene	1053686	1054069	-	BME_RS05080	NA	hypothetical protein	protein_coding	WP_005968957,1	0	Non-essential	3.61127
CHX1	RefSeq	gene	381933	382727	+	BME_RS01825	BMEI0372	response regulator	protein_coding	WP_002964749,1	0	Non-essential	3.60812
CHX1	RefSeq	gene	1420996	1421331	+	BME_RS06875	BMEI1366	hypothetical protein	protein_coding	WP_002963717,1	0	Non-essential	3.60665
CHX1	RefSeq	gene	622596	623672	-	BME_RS02970	BMEI0597	serine/threonine protein kinase	protein_coding	WP_002964520,1	0	Non-essential	3.60656
CHX1	RefSeq	pseudogene	937710	937936	-	BME_RS16225	BMEI0904	hypothetical protein	pseudogene	NA	0	Non-essential	3.60172
CHX1	RefSeq	gene	1285583	1286452	-	BME_RS06230	BMEI1237	UDP-glucose 4-epimerase	protein_coding	WP_004683488,1	0	Non-essential	3.60045
CHX1	RefSeq	gene	1281631	1282257	+	BME_RS16410	BMEI1232	L-lactate permease	protein_coding	WP_005969399,1	0	Non-essential	3.60026
CHX1	RefSeq	gene	1035649	1035909	-	BME_RS04950	BMEI0994	hypothetical protein	protein_coding	WP_002967636,1	0	Non-essential	3.59849
CHX1	RefSeq	pseudogene	1710657	1710883	+	BME_RS16665	BMEI1659	hypothetical protein	pseudogene	NA	0	Non-essential	3.59761
CHX1	RefSeq	pseudogene	549500	551176	-	BME_RS02645	NA	Na+ cotransporter	pseudogene	NA	0	Non-essential	3.59398
CHX1	RefSeq	gene	2069957	2070748	+	BME_RS09960	BMEI2011	alpha/beta hydrolase	protein_coding	WP_004685293,1	0	Non-essential	3.59367
CHX1	RefSeq	pseudogene	1458987	1459924	-	BME_RS16510	NA	IS481 family transposase	pseudogene	NA	0	Non-essential	3.59342
CHX1	RefSeq	gene	1748293	1749027	-	BME_RS08485	BMEI1709	NAD(P)-dependent oxidoreductase	protein_coding	WP_004684718,1	0	Non-essential	3.5934
CHX1	RefSeq	gene	1084456	1085577	-	BME_RS05235	BMEI1046	anhydro-N-acetylmuramic acid kinase	protein_coding	WP_004683719,1	0	Non-essential	3.59273
CHX1	RefSeq	gene	537402	537611	-	BME_RS02600	NA	cold-shock protein	protein_coding	WP_004684049,1	0	Non-essential	3.59224
CHX1	RefSeq	gene	1325070	1325684	-	BME_RS06410	BMEI1274	amino acid transporter LysE	protein_coding	WP_002967521,1	0	Non-essential	3.58923
CHX1	RefSeq	gene	635831	636985	+	BME_RS03040	BMEI0610	FtsH protease activity modulator HflK	protein_coding	WP_002964506,1	0	Non-essential	3.58402
CHX1	RefSeq	gene	396715	397536	+	BME_RS01905	BMEI0387	IclR family transcriptional regulator	protein_coding	WP_002964734,1	0	Non-essential	3.58365
CHX1	RefSeq	gene	1282306	1283325	+	BME_RS16415	BMEI1233	L-lactate permease	protein_coding	WP_004685544,1	0	Non-essential	3.5804
CHX1	RefSeq	gene	633794	633982	+	BME_RS16105	NA	hypothetical protein	protein_coding	WP_004686374,1	0	Non-essential	3.57523
CHX1	RefSeq	gene	391350	392225	-	BME_RS01875	BMEI0381	tRNA glutamyl-Q(34) synthetase GluQRS	protein_coding	WP_004684122,1	0	Non-essential	3.57506
CHX1	RefSeq	gene	868430	869236	-	BME_RS04210	BMEI0843	indole-3-glycerol-phosphate synthase	protein_coding	WP_002964269,1	0	Non-essential	3.57383
CHX1	RefSeq	gene	715695	715880	+	BME_RS16150	NA	hypothetical protein	protein_coding	WP_002964430,1	0	Non-essential	3.57034
CHX1	RefSeq	gene	1149980	1150663	+	BME_RS05540	BMEI1105	glycerol-3-phosphatase	protein_coding	WP_004683681,1	0	Non-essential	3.56858
CHX1	RefSeq	gene	1779477	1780175	+	BME_RS08635	BMEI1738	thiaminase II	protein_coding	WP_002965459,1	0	Non-essential	3.56803
CHX1	RefSeq	gene	1895227	1895631	-	BME_RS09130	BMEI1844	DUF930 domain-containing protein	protein_coding	WP_002965353,1	0	Non-essential	3.56573
CHX1	RefSeq	gene	2037298	2038101	-	BME_RS09790	BMEI1977	1-acyl-sn-glycerol-3-phosphate acyltransferase	protein_coding	WP_004684576,1	0	Non-essential	3.5615
CHX1	RefSeq	gene	123744	124049	+	BME_RS00600	NA	hypothetical protein	protein_coding	WP_004684464,1	0	Non-essential	3.56081
CHX1	RefSeq	gene	972695	973183	+	BME_RS04685	BMEI0941	NUDIX domain-containing protein	protein_coding	WP_002964163,1	0	Non-essential	3.55949
CHX1	RefSeq	gene	1241426	1241896	+	BME_RS06025	BMEI1198	RDD family protein	protein_coding	WP_002963895,1	0	Non-essential	3.55611
CHX1	RefSeq	gene	873955	874647	+	BME_RS04235	BMEI0848	L%2CD-transpeptidase	protein_coding	WP_005968467,1	0	Non-essential	3.55557
CHX1	RefSeq	gene	564160	564339	+	BME_RS16060	NA	hypothetical protein	protein_coding	WP_002964573,1	0	Non-essential	3.55548
CHX1	RefSeq	gene	1114493	1115062	-	BME_RS05360	BMEI1070	hypothetical protein	protein_coding	WP_004683708,1	0	Non-essential	3.55385
CHX1	RefSeq	gene	2039575	2040072	+	BME_RS09805	BMEI1980	DNA starvation/stationary phase protection protein Dps	protein_coding	WP_002965212,1	0	Non-essential	3.55136
CHX1	RefSeq	gene	1524251	1524514	-	BME_RS16550	BMEI1474	hypothetical protein	protein_coding	WP_002963617,1	0	Non-essential	3.55132
CHX1	RefSeq	gene	2076458	2077297	+	BME_RS10005	BMEI2019	tryptophan synthase subunit alpha	protein_coding	WP_004684553,1	0	Non-essential	3.55022
CHX1	RefSeq	gene	1259264	1260295	-	BME_RS06090	BMEI1211	amino acid ABC transporter substrate-binding protein	protein_coding	WP_002963881,1	0	Non-essential	3.54769
CHX1	RefSeq	gene	933047	933580	+	BME_RS04480	BMEI0899	hypothetical protein	protein_coding	WP_005968561,1	0	Non-essential	3.54713
CHX1	RefSeq	gene	2006161	2006340	+	BME_RS09640	NA	pilus biosynthesis protein	protein_coding	WP_002965244,1	0	Non-essential	3.54559
CHX1	RefSeq	gene	939471	940778	-	BME_RS04505	NA	integrase	protein_coding	WP_004685658,1	0	Non-essential	3.54313
CHX1	RefSeq	gene	911222	911422	-	BME_RS16190	BMEI0879	hypothetical protein	protein_coding	WP_002964232,1	0	Non-essential	3.54312
CHX1	RefSeq	gene	1604784	1605398	-	BME_RS07770	BMEI1561	DSBA oxidoreductase	protein_coding	WP_004682982,1	0	Non-essential	3.53982
CHX1	RefSeq	pseudogene	957467	957886	+	BME_RS04610	NA	hypothetical protein	pseudogene	NA	0	Non-essential	3.53837
CHX1	RefSeq	gene	1148935	1149723	-	BME_RS05535	BMEI1104	amino acid ABC transporter substrate-binding protein	protein_coding	WP_002971474,1	0	Non-essential	3.53664
CHX1	RefSeq	gene	1978165	1979172	+	BME_RS16855	BMEI1922	acetoacetate--CoA ligase	protein_coding	WP_004684605,1	0	Non-essential	3.53593
CHX1	RefSeq	gene	1498469	1498660	+	BME_RS16540	NA	hypothetical protein	protein_coding	WP_004683154,1	0	Non-essential	3.53566
CHX1	RefSeq	gene	1912789	1913001	+	BME_RS09215	NA	hypothetical protein	protein_coding	WP_002967077,1	0	Non-essential	3.53558
CHX1	RefSeq	gene	560934	561509	+	BME_RS02700	NA	hypothetical protein	protein_coding	WP_004686936,1	0	Non-essential	3.53482
CHX1	RefSeq	gene	2072110	2072283	+	BME_RS15760	BMEI2013	DUF2852 domain-containing protein	protein_coding	WP_011005470,1	0	Non-essential	3.53472
CHX1	RefSeq	pseudogene	831842	832827	-	BME_RS04040	NA	hypothetical protein	pseudogene	NA	0	Non-essential	3.53427
CHX1	RefSeq	gene	119549	119695	-	BME_RS00575	NA	hypothetical protein	protein_coding	WP_014300011,1	0	Non-essential	3.5341
CHX1	RefSeq	gene	969717	969920	-	BME_RS16260	NA	hypothetical protein	protein_coding	WP_004686815,1	0	Non-essential	3.53386
CHX1	RefSeq	gene	337112	338164	-	BME_RS01590	BMEI0328	sel1 repeat family protein	protein_coding	WP_004684153,1	0	Non-essential	3.53317
CHX1	RefSeq	gene	1448164	1449273	-	BME_RS07010	BMEI1393	glycosyl transferase family 1	protein_coding	WP_002969456,1	0	Non-essential	3.53313
CHX1	RefSeq	gene	232039	232662	+	BME_RS01120	BMEI0228	LemA family protein	protein_coding	WP_002964899,1	0	Non-essential	3.53303
CHX1	RefSeq	gene	938992	939396	-	BME_RS04500	NA	hypothetical protein	protein_coding	WP_002964199,1	0	Non-essential	3.5323
CHX1	RefSeq	gene	168831	169121	-	BME_RS00820	BMEI0173	hypothetical protein	protein_coding	WP_002964960,1	0	Non-essential	3.53146
CHX1	RefSeq	gene	1605461	1605703	+	BME_RS07775	NA	hypothetical protein	protein_coding	WP_002963529,1	0	Non-essential	3.53044
CHX1	RefSeq	gene	870287	872173	-	BME_RS04220	BMEI0845	peptidyl-prolyl cis-trans isomerase	protein_coding	WP_004683847,1	0	Non-essential	3.5303
CHX1	RefSeq	gene	1154875	1155636	+	BME_RS05565	BMEI1110	hypothetical protein	protein_coding	WP_002963986,1	0	Non-essential	3.52712
CHX1	RefSeq	gene	749413	750633	+	BME_RS03600	BMEI0724	pyridoxal phosphate-dependent aminotransferase	protein_coding	WP_002964395,1	0	Non-essential	3.52601
CHX1	RefSeq	gene	1057520	1057879	-	BME_RS05095	BMEI1018	DUF971 domain-containing protein	protein_coding	WP_002964079,1	0	Non-essential	3.52589
CHX1	RefSeq	gene	1645188	1645607	-	BME_RS07955	BMEI1597	CidA/LrgA family protein	protein_coding	WP_002963490,1	0	Non-essential	3.52573
CHX1	RefSeq	gene	1049293	1049496	+	BME_RS05045	NA	hypothetical protein	protein_coding	WP_004683737,1	0	Non-essential	3.52517
CHX1	RefSeq	gene	2035837	2037240	-	BME_RS09785	BMEI1976	tRNA (N6-isopentenyl adenosine(37)-C2)-methylthiotransferase MiaB	protein_coding	WP_004684577,1	0	Non-essential	3.52441
CHX1	RefSeq	gene	40190	41497	+	BME_RS00200	BMEI0044	HlyC/CorC family transporter	protein_coding	WP_002967018,1	0	Non-essential	3.52323
CHX1	RefSeq	gene	250004	250534	+	BME_RS01180	BMEI0240	FUSC family protein	protein_coding	WP_004684277,1	0	Non-essential	3.52296
CHX1	RefSeq	gene	1707477	1708319	-	BME_RS08245	BMEI1655	urease accessory protein ureD 1	protein_coding	WP_004682792,1	0	Non-essential	3.52289
CHX1	RefSeq	gene	1962126	1962530	-	BME_RS09450	BMEI1907	HIT family protein	protein_coding	WP_002965282,1	0	Non-essential	3.52102
CHX1	RefSeq	gene	524333	524722	+	BME_RS02525	BMEI0503	acyl-CoA thioesterase	protein_coding	WP_002964616,1	0	Non-essential	3.52066
CHX1	RefSeq	gene	619390	619887	+	BME_RS02960	BMEI0595	hypothetical protein	protein_coding	WP_004684010,1	0	Non-essential	3.52021
CHX1	RefSeq	gene	217465	218364	+	BME_RS01045	BMEI0212	hypothetical protein	protein_coding	WP_004686274,1	0	Non-essential	3.51872
CHX1	RefSeq	gene	1614364	1614522	+	BME_RS07820	NA	cbb3-type cytochrome oxidase assembly protein CcoS	protein_coding	WP_002963520,1	0	Non-essential	3.51861
CHX1	RefSeq	gene	1720845	1721327	+	BME_RS08305	BMEI1669	UPF0262 family protein	protein_coding	WP_002965533,1	0	Non-essential	3.51734
CHX1	RefSeq	gene	1036269	1037027	-	BME_RS04955	BMEI0995	acetylmuramidase	protein_coding	WP_004683744,1	0	Non-essential	3.51669
CHX1	RefSeq	gene	1709760	1710044	+	BME_RS16655	BMEI1658	hypothetical protein	protein_coding	WP_004682683,1	0	Non-essential	3.51515
CHX1	RefSeq	gene	670995	671297	-	BME_RS03230	BMEI0649	urease subunit gamma	protein_coding	WP_002964469,1	0	Non-essential	3.51475
CHX1	RefSeq	gene	228144	228971	-	BME_RS01100	BMEI0223	lytic murein transglycosylase	protein_coding	WP_004684303,1	0	Non-essential	3.51462
CHX1	RefSeq	gene	1049483	1050508	+	BME_RS05050	BMEI1012	site-specific integrase	protein_coding	WP_004686809,1	0	Non-essential	3.51455
CHX1	RefSeq	gene	250547	251227	-	BME_RS01185	BMEI0241	YggS family pyridoxal phosphate-dependent enzyme	protein_coding	WP_002967934,1	0	Non-essential	3.51393
CHX1	RefSeq	gene	934707	935324	+	BME_RS04490	BMEI0901	recombinase family protein	protein_coding	WP_004686432,1	0	Non-essential	3.51317
CHX1	RefSeq	gene	489366	490403	-	BME_RS02345	BMEI0469	hypothetical protein	protein_coding	WP_004684078,1	0	Non-essential	3.51289
CHX1	RefSeq	gene	1492896	1494602	+	BME_RS07230	BMEI1445	chloride channel protein	protein_coding	WP_002970966,1	0	Non-essential	3.51275
CHX1	RefSeq	gene	1284024	1284728	+	BME_RS06220	BMEI1235	3-oxoacyl-ACP reductase	protein_coding	WP_002963858,1	0	Non-essential	3.51057
CHX1	RefSeq	gene	1260750	1261517	-	BME_RS06095	BMEI1212	phosphatase PAP2 family protein	protein_coding	WP_004685554,1	0	Non-essential	3.51055
CHX1	RefSeq	gene	1644494	1645201	-	BME_RS07950	BMEI1596	LrgB family protein	protein_coding	WP_004682901,1	0	Non-essential	3.50868
CHX1	RefSeq	gene	518938	519153	-	BME_RS02505	BMEI0498	cold-shock protein	protein_coding	WP_002964621,1	0	Non-essential	3.50802
CHX1	RefSeq	gene	1740651	1741532	-	BME_RS08445	BMEI1697	hypothetical protein	protein_coding	WP_004684726,1	0	Non-essential	3.50723
CHX1	RefSeq	gene	149071	149307	+	BME_RS00730	BMEI0154	hypothetical protein	protein_coding	WP_002966995,1	0	Non-essential	3.50679
CHX1	RefSeq	gene	1600094	1601137	-	BME_RS07750	BMEI1556	aromatic acid exporter family protein	protein_coding	WP_002963534,1	0	Non-essential	3.50509
CHX1	RefSeq	gene	1757857	1758411	-	BME_RS08540	BMEI1719	sarcosine oxidase subunit gamma	protein_coding	WP_002965479,1	0	Non-essential	3.50495
CHX1	RefSeq	gene	1070984	1071607	-	BME_RS05165	BMEI1033	hypothetical protein	protein_coding	WP_004683722,1	0	Non-essential	3.50222
CHX1	RefSeq	gene	1713088	1713753	-	BME_RS08265	BMEI1661	recombinase family protein	protein_coding	WP_005970024,1	0	Non-essential	3.50107
CHX1	RefSeq	pseudogene	1455873	1456612	-	BME_RS16495	NA	IS5/IS1182 family transposase	pseudogene	NA	0	Non-essential	3.50055
CHX1	RefSeq	gene	711907	712827	+	BME_RS03400	BMEI0686	LysR family transcriptional regulator	protein_coding	WP_004683963,1	0	Non-essential	3.50047
CHX1	RefSeq	gene	1852112	1852504	-	BME_RS08980	BMEI1814	IS5/IS1182 family transposase	protein_coding	WP_005970228,1	0	Non-essential	3.49755
CHX1	RefSeq	gene	395134	396597	-	BME_RS01900	BMEI0386	NAD-dependent succinate-semialdehyde dehydrogenase	protein_coding	WP_011005034,1	0	Non-essential	3.49729
CHX1	RefSeq	gene	1457919	1458158	-	BME_RS16500	BMEI1405	IS5/IS1182 family transposase	protein_coding	WP_002968715,1	0	Non-essential	3.4972
CHX1	RefSeq	pseudogene	1714140	1714470	-	BME_RS16675	NA	hypothetical protein	pseudogene	NA	0	Non-essential	3.49687
CHX1	RefSeq	gene	486338	486940	+	BME_RS02320	BMEI0464	aspartyl/asparaginyl beta-hydroxylase domain-containing protein	protein_coding	WP_004684079,1	0	Non-essential	3.49629
CHX1	RefSeq	gene	1405365	1407539	+	BME_RS06800	BMEI1351	penicillin-binding protein 1A	protein_coding	WP_002969866,1	0	Non-essential	3.4962
CHX1	RefSeq	gene	343609	344058	+	BME_RS01625	BMEI0335	4-hydroxybenzoyl-CoA thioesterase	protein_coding	WP_004684151,1	0	Non-essential	3.4951
CHX1	RefSeq	gene	1615734	1617038	-	BME_RS07830	BMEI1571	guanine deaminase	protein_coding	WP_004682966,1	0	Non-essential	3.49384
CHX1	RefSeq	gene	1125745	1126512	-	BME_RS05420	BMEI1081	5'-nucleotidase SurE	protein_coding	WP_004683703,1	0	Non-essential	3.49367
CHX1	RefSeq	gene	945349	945915	+	BME_RS04550	BMEI0914	penicillin-binding protein 6	protein_coding	WP_004686436,1	0	Non-essential	3.49174
CHX1	RefSeq	gene	844663	845505	+	BME_RS04100	BMEI0821	DUF1849 domain-containing protein	protein_coding	WP_002966849,1	0	Non-essential	3.48952
CHX1	RefSeq	gene	941252	942199	-	BME_RS04520	BMEI0908	patatin family protein	protein_coding	WP_002971034,1	0	Non-essential	3.48925
CHX1	RefSeq	gene	388221	388715	-	BME_RS01865	BMEI0379	N-acetyltransferase	protein_coding	WP_004686989,1	0	Non-essential	3.48833
CHX1	RefSeq	gene	1049075	1049290	+	BME_RS05040	NA	hypothetical protein	protein_coding	WP_005968947,1	0	Non-essential	3.48811
CHX1	RefSeq	gene	659953	660342	+	BME_RS03155	BMEI0633	fluoride efflux transporter CrcB	protein_coding	WP_004683990,1	0	Non-essential	3.48636
CHX1	RefSeq	gene	1854326	1854907	-	BME_RS08995	NA	hypothetical protein	protein_coding	WP_005970239,1	0	Non-essential	3.48516
CHX1	RefSeq	pseudogene	1912124	1912851	-	BME_RS09210	NA	ABC transporter	pseudogene	NA	0	Non-essential	3.4849
CHX1	RefSeq	pseudogene	1458159	1458552	-	BME_RS16505	BMEI1406	IS5/IS1182 family transposase	pseudogene	NA	0	Non-essential	3.4845
CHX1	RefSeq	gene	378420	378773	+	BME_RS01800	BMEI0368	DUF883 domain-containing protein	protein_coding	WP_002964756,1	0	Non-essential	3.48227
CHX1	RefSeq	pseudogene	1422325	1422977	+	BME_RS06885	BMEI1368	haloacid dehalogenase%2C type II	pseudogene	NA	0	Non-essential	3.48123
CHX1	RefSeq	gene	1206788	1206991	+	BME_RS05810	BMEI1159	hypothetical protein	protein_coding	WP_002963936,1	0	Non-essential	3.4807
CHX1	RefSeq	gene	244454	245851	-	BME_RS01155	BMEI0235	MFS transporter	protein_coding	WP_004684284,1	0	Non-essential	3.47938
CHX1	RefSeq	gene	324004	324276	+	BME_RS01515	NA	DUF4164 domain-containing protein	protein_coding	WP_002964813,1	0	Non-essential	3.47883
CHX1	RefSeq	gene	1601475	1601825	-	BME_RS07755	BMEI1557	ArsC family reductase	protein_coding	WP_004682989,1	0	Non-essential	3.47801
CHX1	RefSeq	gene	318681	318899	+	BME_RS01495	NA	hypothetical protein	protein_coding	WP_002972305,1	0	Non-essential	3.4765
CHX1	RefSeq	gene	316313	316621	-	BME_RS15930	NA	NAD(P)-dependent oxidoreductase	protein_coding	WP_002966955,1	0	Non-essential	3.47591
CHX1	RefSeq	gene	872392	873156	+	BME_RS04225	BMEI0846	triose-phosphate isomerase	protein_coding	WP_004683846,1	0	Non-essential	3.47579
CHX1	RefSeq	gene	389021	391207	-	BME_RS01870	BMEI0380	malate synthase G	protein_coding	WP_004684123,1	0	Non-essential	3.47533
CHX1	RefSeq	gene	1279636	1280226	-	BME_RS06190	BMEI1230	hypothetical protein	protein_coding	WP_002963863,1	0	Non-essential	3.47496
CHX1	RefSeq	gene	1337748	1338959	+	BME_RS06495	BMEI1292	MFS transporter	protein_coding	WP_004683395,1	0	Non-essential	3.47477
CHX1	RefSeq	gene	1693551	1694798	+	BME_RS08180	BMEI1643	Zn-dependent hydrolase	protein_coding	WP_004682828,1	0	Non-essential	3.4742
CHX1	RefSeq	gene	513018	513272	-	BME_RS02465	NA	hypothetical protein	protein_coding	WP_002970193,1	0	Non-essential	3.47384
CHX1	RefSeq	gene	1801080	1801787	-	BME_RS08725	BMEI1758	LuxR family transcriptional regulator	protein_coding	WP_002971701,1	0	Non-essential	3.47317
CHX1	RefSeq	gene	1807731	1808024	-	BME_RS08750	BMEI1763	stress responsive protein	protein_coding	WP_002965433,1	0	Non-essential	3.47286
CHX1	RefSeq	gene	2109003	2109383	-	BME_RS10145	BMEI2050	XRE family transcriptional regulator	protein_coding	WP_002965141,1	0	Non-essential	3.47239
CHX1	RefSeq	gene	1048875	1049078	+	BME_RS05035	BMEI1011	hypothetical protein	protein_coding	WP_002964088,1	0	Non-essential	3.47195
CHX1	RefSeq	gene	1455760	1455912	+	BME_RS16490	NA	hypothetical protein	protein_coding	WP_077281774,1	0	Non-essential	3.47141
CHX1	RefSeq	gene	327535	327963	-	BME_RS01540	BMEI0318	DUF1284 domain-containing protein	protein_coding	WP_002964808,1	0	Non-essential	3.47034
CHX1	RefSeq	pseudogene	1209623	1210016	-	BME_RS16360	BMEI1163	IS5/IS1182 family transposase	pseudogene	NA	0	Non-essential	3.47017
CHX1	RefSeq	gene	1606505	1608130	+	BME_RS07785	BMEI1564	cytochrome-c oxidase%2C cbb3-type subunit I	protein_coding	WP_002963527,1	0	Non-essential	3.46744
CHX1	RefSeq	gene	1070368	1070550	-	BME_RS16310	BMEI1031	hypothetical protein	protein_coding	WP_002964066,1	0	Non-essential	3.46668
CHX1	RefSeq	gene	1208702	1209097	-	BME_RS05835	BMEI1161	hypothetical protein	protein_coding	WP_002963932,1	0	Non-essential	3.4661
CHX1	RefSeq	gene	1632894	1633415	+	BME_RS07900	BMEI1584	invasion protein B	protein_coding	WP_004682929,1	0	Non-essential	3.46515
CHX1	RefSeq	gene	1295602	1296072	+	BME_RS06275	NA	hypothetical protein	protein_coding	WP_004683475,1	0	Non-essential	3.46495
CHX1	RefSeq	gene	1431982	1432578	+	BME_RS06945	BMEI1379	transcriptional regulator	protein_coding	WP_004683258,1	0	Non-essential	3.46431
CHX1	RefSeq	gene	1422979	1423221	-	BME_RS06890	NA	hypothetical protein	protein_coding	WP_002971536,1	0	Non-essential	3.46427
CHX1	RefSeq	gene	1324706	1324921	+	BME_RS16445	BMEI1273	hypothetical protein	protein_coding	WP_004683414,1	0	Non-essential	3.4636
CHX1	RefSeq	pseudogene	1394344	1398208	-	BME_RS06745	NA	host specificity protein	pseudogene	NA	0	Non-essential	3.46189
CHX1	RefSeq	gene	1423280	1423996	+	BME_RS06895	BMEI1369	L%2CD-transpeptidase	protein_coding	WP_002963714,1	0	Non-essential	3.46173
CHX1	RefSeq	gene	664729	665778	-	BME_RS03195	BMEI0642	urea transporter	protein_coding	WP_002964475,1	0	Non-essential	3.46154
CHX1	RefSeq	pseudogene	1730396	1731023	-	BME_RS16690	NA	ligand-binding protein SH3	pseudogene	NA	0	Non-essential	3.46096
CHX1	RefSeq	gene	1782728	1782928	-	BME_RS16720	BMEI1741	hypothetical protein	protein_coding	WP_005970158,1	0	Non-essential	3.4601
CHX1	RefSeq	gene	1358616	1358990	+	BME_RS06590	BMEI1310	DUF423 domain-containing protein	protein_coding	WP_002963781,1	0	Non-essential	3.45898
CHX1	RefSeq	gene	733752	734843	-	BME_RS03510	BMEI0708	ABC transporter substrate-binding protein	protein_coding	WP_004686408,1	0	Non-essential	3.45898
CHX1	RefSeq	gene	340780	341286	+	BME_RS01605	BMEI0331	DUF1465 domain-containing protein	protein_coding	WP_005970903,1	0	Non-essential	3.45758
CHX1	RefSeq	gene	1450561	1451985	-	BME_RS07020	BMEI1395	mannose-1-phosphate guanylyltransferase/mannose-6-phosphate isomerase	protein_coding	WP_004683228,1	0	Non-essential	3.45709
CHX1	RefSeq	gene	68014	68700	-	BME_RS00310	BMEI0070	aquaporin	protein_coding	WP_004684491,1	0	Non-essential	3.45664
CHX1	RefSeq	gene	518018	518521	-	BME_RS02500	BMEI0497	BA14K family protein	protein_coding	WP_004684061,1	0	Non-essential	3.4561
CHX1	RefSeq	gene	1152723	1153640	+	BME_RS05555	BMEI1108	sugar kinase	protein_coding	WP_004683676,1	0	Non-essential	3.45594
CHX1	RefSeq	gene	1339143	1340477	-	BME_RS06500	BMEI1293	oxygen-independent coproporphyrinogen III oxidase	protein_coding	WP_002967518,1	0	Non-essential	3.45578
CHX1	RefSeq	pseudogene	2034616	2035600	-	BME_RS09780	BMEI1975	PhoH family protein	pseudogene	NA	0	Non-essential	3.4557
CHX1	RefSeq	pseudogene	1415821	1416616	-	BME_RS06850	BMEI1361	hypothetical protein	pseudogene	NA	0	Non-essential	3.45537
CHX1	RefSeq	gene	2061809	2062795	-	BME_RS09915	BMEI2003	gfo/Idh/MocA family oxidoreductase	protein_coding	WP_004686733,1	0	Non-essential	3.45534
CHX1	RefSeq	gene	424718	424954	-	BME_RS02035	NA	hypothetical protein	protein_coding	WP_004684106,1	0	Non-essential	3.45531
CHX1	RefSeq	gene	310242	310463	+	BME_RS15925	BMEI0298	hypothetical protein	protein_coding	WP_002964828,1	0	Non-essential	3.45511
CHX1	RefSeq	gene	992794	993414	+	BME_RS04760	BMEI0957	DUF922 domain-containing protein	protein_coding	WP_004683769,1	0	Non-essential	3.45271
CHX1	RefSeq	gene	1854924	1856915	-	BME_RS09000	BMEI1818	ATP-dependent helicase HrpB	protein_coding	WP_025198990,1	0	Non-essential	3.45259
CHX1	RefSeq	gene	1817776	1818846	+	BME_RS08815	BMEI1776	HrcA family transcriptional regulator	protein_coding	WP_002965420,1	0	Non-essential	3.45122
CHX1	RefSeq	gene	2104370	2104879	-	BME_RS10120	BMEI2044	DUF2628 domain-containing protein	protein_coding	WP_002967036,1	0	Non-essential	3.45077
CHX1	RefSeq	gene	1354796	1355899	+	BME_RS06575	BMEI1306	porin	protein_coding	WP_002970988,1	0	Non-essential	3.4496
CHX1	RefSeq	gene	1731087	1731293	-	BME_RS08390	BMEI1687	hypothetical protein	protein_coding	WP_002965514,1	0	Non-essential	3.44953
CHX1	RefSeq	gene	37967	38149	-	BME_RS00185	BMEI0041	hypothetical protein	protein_coding	WP_006256342,1	0	Non-essential	3.44945
CHX1	RefSeq	gene	1977184	1978164	+	BME_RS16850	BMEI1921	acetoacetyl-CoA synthetase	protein_coding	WP_005970307,1	0	Non-essential	3.44888
CHX1	RefSeq	gene	531069	532469	-	BME_RS02565	BMEI0511	TrkH family potassium uptake protein	protein_coding	WP_004684053,1	0	Non-essential	3.44708
CHX1	RefSeq	pseudogene	1840235	1841482	+	BME_RS16775	BMEI1802	malate dehydrogenase	pseudogene	NA	0	Non-essential	3.44698
CHX1	RefSeq	gene	1271799	1273913	-	BME_RS06160	BMEI1223	integrase	protein_coding	WP_004683505,1	0	Non-essential	3.44606
CHX1	RefSeq	gene	805774	806436	+	BME_RS03925	BMEI0786	cell envelope biogenesis protein OmpA	protein_coding	WP_004686962,1	0	Non-essential	3.44602
CHX1	RefSeq	gene	2075994	2076461	+	BME_RS10000	NA	hypothetical protein	protein_coding	WP_002965173,1	0	Non-essential	3.44563
CHX1	RefSeq	gene	394439	395029	-	BME_RS01895	BMEI0385	DedA family protein	protein_coding	WP_002964736,1	0	Non-essential	3.44503
CHX1	RefSeq	gene	1940548	1940751	+	BME_RS16820	NA	hypothetical protein	protein_coding	WP_075589502,1	0	Non-essential	3.444
CHX1	RefSeq	gene	1894656	1895141	+	BME_RS09125	NA	hypothetical protein	protein_coding	WP_004684650,1	0	Non-essential	3.44382
CHX1	RefSeq	gene	631174	631998	-	BME_RS03015	BMEI0604	TetR/AcrR family transcriptional regulator	protein_coding	WP_005967970,1	0	Non-essential	3.44374
CHX1	RefSeq	gene	1915617	1916000	+	BME_RS09240	BMEI1865	DUF1232 domain-containing protein	protein_coding	WP_004684639,1	0	Non-essential	3.44366
CHX1	RefSeq	gene	766107	766538	+	BME_RS03680	BMEI0740	CBS domain-containing protein	protein_coding	WP_004683933,1	0	Non-essential	3.44342
CHX1	RefSeq	gene	1048121	1048825	-	BME_RS05030	NA	hypothetical protein	protein_coding	WP_005968944,1	0	Non-essential	3.44304
CHX1	RefSeq	gene	1407546	1408157	+	BME_RS06805	BMEI1352	DUF1214 domain-containing protein	protein_coding	WP_002963732,1	0	Non-essential	3.44273
CHX1	RefSeq	gene	91171	91869	-	BME_RS00445	BMEI0095	7-cyano-7-deazaguanine synthase	protein_coding	WP_002965038,1	0	Non-essential	3.44232
CHX1	RefSeq	gene	115860	116066	-	BME_RS00565	NA	hypothetical protein	protein_coding	WP_002970362,1	0	Non-essential	3.44221
CHX1	RefSeq	gene	324738	324896	+	BME_RS15935	NA	6S RNA	ncRNA	NA	0	Non-essential	3.4416
CHX1	RefSeq	gene	1915236	1915529	+	BME_RS09235	BMEI1864	4a-hydroxytetrahydrobiopterin dehydratase	protein_coding	WP_002965330,1	0	Non-essential	3.44105
CHX1	RefSeq	gene	1288601	1288780	+	BME_RS16425	NA	hypothetical protein	protein_coding	WP_002963854,1	0	Non-essential	3.44036
CHX1	RefSeq	gene	1452056	1453411	-	BME_RS07025	BMEI1396	phosphomannomutase	protein_coding	WP_004686778,1	0	Non-essential	3.43974
CHX1	RefSeq	gene	1645729	1646619	+	BME_RS07960	BMEI1598	LysR family transcriptional regulator	protein_coding	WP_004682898,1	0	Non-essential	3.43889
CHX1	RefSeq	gene	933937	934317	+	BME_RS16210	NA	hypothetical protein	protein_coding	WP_004683814,1	0	Non-essential	3.43772
CHX1	RefSeq	gene	1033326	1034591	-	BME_RS04940	BMEI0991	septal ring lytic transglycosylase RlpA family protein	protein_coding	WP_004686811,1	0	Non-essential	3.43744
CHX1	RefSeq	gene	1150660	1151799	-	BME_RS05545	BMEI1106	alpha-D-ribose 1-methylphosphonate 5-triphosphate diphosphatase	protein_coding	WP_004683680,1	0	Non-essential	3.43598
CHX1	RefSeq	gene	1744934	1745131	+	BME_RS08465	BMEI1705	hypothetical protein	protein_coding	WP_004684722,1	0	Non-essential	3.43588
CHX1	RefSeq	pseudogene	1603291	1604735	+	BME_RS07765	NA	salicylaldehyde dehydrogenase	pseudogene	NA	0	Non-essential	3.43566
CHX1	RefSeq	gene	1746116	1747393	-	BME_RS08475	BMEI1707	L-fuconate dehydratase	protein_coding	WP_004684720,1	0	Non-essential	3.43477
CHX1	RefSeq	gene	1483508	1484401	-	BME_RS07195	BMEI1438	cation transporter	protein_coding	WP_004686567,1	0	Non-essential	3.43464
CHX1	RefSeq	gene	570896	571150	-	BME_RS16080	NA	hypothetical protein	protein_coding	WP_002971397,1	0	Non-essential	3.43434
CHX1	RefSeq	gene	1608145	1608876	+	BME_RS07790	BMEI1565	cytochrome-c oxidase%2C cbb3-type subunit II	protein_coding	WP_002963526,1	0	Non-essential	3.43347
CHX1	RefSeq	gene	1753643	1754536	-	BME_RS08520	BMEI1715	sugar ABC transporter permease	protein_coding	WP_004686758,1	0	Non-essential	3.43314
CHX1	RefSeq	gene	226080	226367	+	BME_RS01085	BMEI0220	hypothetical protein	protein_coding	WP_002964908,1	0	Non-essential	3.43261
CHX1	RefSeq	gene	748935	749282	+	BME_RS03595	NA	hypothetical protein	protein_coding	WP_002964396,1	0	Non-essential	3.4325
CHX1	RefSeq	gene	524855	525766	-	BME_RS02530	NA	extensin	protein_coding	WP_004684056,1	0	Non-essential	3.43196
CHX1	RefSeq	gene	1596244	1597242	+	BME_RS07735	BMEI1552	polysaccharide deacetylase	protein_coding	WP_004682995,1	0	Non-essential	3.43135
CHX1	RefSeq	gene	1003845	1004825	+	BME_RS04810	BMEI0966	dipeptide epimerase	protein_coding	WP_004683763,1	0	Non-essential	3.42954
CHX1	RefSeq	gene	2038098	2038598	-	BME_RS09795	BMEI1978	ribosomal-protein-alanine N-acetyltransferase	protein_coding	WP_004684575,1	0	Non-essential	3.42942
CHX1	RefSeq	gene	1823297	1823794	+	BME_RS08845	BMEI1783	DUF2244 domain-containing protein	protein_coding	WP_002965412,1	0	Non-essential	3.42919
CHX1	RefSeq	gene	517160	517306	+	BME_RS16030	NA	hypothetical protein	protein_coding	WP_014490158,1	0	Non-essential	3.42905
CHX1	RefSeq	gene	944722	945300	+	BME_RS04545	BMEI0913	D-alanyl-D-alanine carboxypeptidase	protein_coding	WP_005973094,1	0	Non-essential	3.42871
CHX1	RefSeq	gene	1398643	1399518	-	BME_RS06755	BMEI1343	DUF2163 domain-containing protein	protein_coding	WP_004683305,1	0	Non-essential	3.42863
CHX1	RefSeq	gene	1391462	1392772	-	BME_RS06725	BMEI1336	ATP-binding protein	protein_coding	WP_002969444,1	0	Non-essential	3.42854
CHX1	RefSeq	gene	1682311	1684056	+	BME_RS08125	BMEI1632	long-chain-fatty-acid--CoA ligase	protein_coding	WP_004682847,1	0	Non-essential	3.42772
CHX1	RefSeq	gene	969065	969664	-	BME_RS04665	BMEI0936	NAD(P)H dehydrogenase (quinone)	protein_coding	WP_004683783,1	0	Non-essential	3.42766
CHX1	RefSeq	gene	490513	490992	-	BME_RS02350	BMEI0470	tRNA (cytidine(34)-2'-O)-methyltransferase	protein_coding	WP_002964651,1	0	Non-essential	3.42763
CHX1	RefSeq	gene	1590653	1591942	-	BME_RS07715	BMEI1548	cell wall hydrolase	protein_coding	WP_004686769,1	0	Non-essential	3.42736
CHX1	RefSeq	gene	1165756	1166079	-	BME_RS05620	BMEI1121	DUF1476 domain-containing protein	protein_coding	WP_004683653,1	0	Non-essential	3.42692
CHX1	RefSeq	gene	1052069	1053685	-	BME_RS05075	BMEI1014	peptidoglycan-binding domain 1 protein	protein_coding	WP_004683733,1	0	Non-essential	3.42597
CHX1	RefSeq	gene	1624171	1624446	-	BME_RS07860	NA	hypothetical protein	protein_coding	WP_004682947,1	0	Non-essential	3.42532
CHX1	RefSeq	gene	830480	830827	-	BME_RS04025	BMEI0806	VanZ family protein	protein_coding	WP_004683906,1	0	Non-essential	3.42528
CHX1	RefSeq	gene	1489653	1490729	+	BME_RS07215	BMEI1442	A/G-specific adenine glycosylase	protein_coding	WP_004683167,1	0	Non-essential	3.42518
CHX1	RefSeq	gene	393219	393791	+	BME_RS01885	BMEI0383	HNH endonuclease	protein_coding	WP_002967872,1	0	Non-essential	3.42463
CHX1	RefSeq	gene	663944	664702	-	BME_RS03190	BMEI0641	DUF4198 domain-containing protein	protein_coding	WP_002964476,1	0	Non-essential	3.42401
CHX1	RefSeq	gene	1690908	1692218	+	BME_RS08165	BMEI1639	NAD-dependent dihydropyrimidine dehydrogenase subunit PreA	protein_coding	WP_004682834,1	0	Non-essential	3.42396
CHX1	RefSeq	gene	1569569	1570981	-	BME_RS07615	BMEI1527	FAD-binding oxidoreductase	protein_coding	WP_002967439,1	0	Non-essential	3.42381
CHX1	RefSeq	gene	356041	356865	+	BME_RS01680	BMEI0345	porin family protein	protein_coding	WP_004684144,1	0	Non-essential	3.42376
CHX1	RefSeq	gene	1401716	1402093	-	BME_RS06780	BMEI1348	hypothetical protein	protein_coding	WP_002967499,1	0	Non-essential	3.42258
CHX1	RefSeq	gene	493162	495027	+	BME_RS02360	BMEI0472	ABC transporter ATP-binding protein	protein_coding	WP_004686338,1	0	Non-essential	3.42014
CHX1	RefSeq	gene	561915	562718	-	BME_RS02710	BMEI0542	hypothetical protein	protein_coding	WP_002971090,1	0	Non-essential	3.41882
CHX1	RefSeq	gene	935275	935505	+	BME_RS16220	BMEI0902	recombinase family protein	protein_coding	WP_004686433,1	0	Non-essential	3.41811
CHX1	RefSeq	gene	515747	516286	-	BME_RS02480	BMEI0494	MarR family transcriptional regulator	protein_coding	WP_002964625,1	0	Non-essential	3.41775
CHX1	RefSeq	gene	384480	384905	-	BME_RS01840	BMEI0375	transcriptional repressor	protein_coding	WP_004684125,1	0	Non-essential	3.41623
CHX1	RefSeq	gene	830842	831207	-	BME_RS04030	BMEI0807	hypothetical protein	protein_coding	WP_004683905,1	0	Non-essential	3.41563
CHX1	RefSeq	gene	1793505	1794242	-	BME_RS08690	BMEI1751	DNA-binding response regulator	protein_coding	WP_002969528,1	0	Non-essential	3.41525
CHX1	RefSeq	gene	527466	528521	+	BME_RS02545	BMEI0507	DUF1176 domain-containing protein	protein_coding	WP_002964611,1	0	Non-essential	3.415
CHX1	RefSeq	gene	1559014	1559955	-	BME_RS07560	BMEI1513	J domain-containing protein	protein_coding	WP_004683059,1	0	Non-essential	3.41481
CHX1	RefSeq	gene	1734940	1737060	-	BME_RS08415	BMEI1692	flagellar protein FlgJ	protein_coding	WP_004686760,1	0	Non-essential	3.41363
CHX1	RefSeq	gene	1699588	1700739	-	BME_RS08195	BMEI1646	efflux RND transporter periplasmic adaptor subunit	protein_coding	WP_004682822,1	0	Non-essential	3.41327
CHX1	RefSeq	gene	1273913	1274647	-	BME_RS06165	NA	hypothetical protein	protein_coding	WP_005969374,1	0	Non-essential	3.41229
CHX1	RefSeq	gene	687706	688485	+	BME_RS03290	BMEI0665	sugar ABC transporter ATP-binding protein	protein_coding	WP_004683975,1	0	Non-essential	3.41223
CHX1	RefSeq	gene	392301	392945	+	BME_RS01880	BMEI0382	DNA-3-methyladenine glycosylase 2 family protein	protein_coding	WP_002972282,1	0	Non-essential	3.41177
CHX1	RefSeq	gene	1416613	1417068	-	BME_RS06855	NA	hypothetical protein	protein_coding	WP_004683273,1	0	Non-essential	3.41108
CHX1	RefSeq	gene	752481	753467	+	BME_RS03610	BMEI0726	fructose-bisphosphatase class II	protein_coding	WP_004683940,1	0	Non-essential	3.41105
CHX1	RefSeq	gene	1042270	1043043	-	BME_RS04975	BMEI1000	hypothetical protein	protein_coding	WP_002967634,1	0	Non-essential	3.41093
CHX1	RefSeq	gene	1913904	1914494	+	BME_RS09225	BMEI1862	RNA 2'%2C3'-cyclic phosphodiesterase	protein_coding	WP_004684641,1	0	Non-essential	3.40968
CHX1	RefSeq	gene	647058	647459	-	BME_RS03090	BMEI0620	STAS/SEC14 domain-containing protein	protein_coding	WP_004686378,1	0	Non-essential	3.40951
CHX1	RefSeq	gene	1489541	1489687	+	BME_RS16535	NA	hypothetical protein	protein_coding	WP_002971552,1	0	Non-essential	3.40948
CHX1	RefSeq	gene	1034962	1035309	-	BME_RS04945	BMEI0992	arsenate reductase (glutaredoxin)	protein_coding	WP_002964107,1	0	Non-essential	3.40919
CHX1	RefSeq	gene	438669	438893	+	BME_RS02090	NA	hypothetical protein	protein_coding	WP_019444050,1	0	Non-essential	3.40845
CHX1	RefSeq	gene	315982	316167	-	BME_RS01485	BMEI0306	hypothetical protein	protein_coding	WP_002964820,1	0	Non-essential	3.40843
CHX1	RefSeq	pseudogene	544760	545574	-	BME_RS02620	NA	DNA-binding protein	pseudogene	NA	0	Non-essential	3.40822
CHX1	RefSeq	gene	452145	453161	+	BME_RS16000	BMEI0433	ABC transporter substrate-binding protein	protein_coding	WP_004684094,1	0	Non-essential	3.40766
CHX1	RefSeq	pseudogene	632194	633406	+	BME_RS03020	BMEI0605	Bcr/CflA family drug resistance efflux transporter	pseudogene	NA	0	Non-essential	3.40762
CHX1	RefSeq	gene	1271273	1271806	-	BME_RS06155	BMEI1222	ATP-binding protein	protein_coding	WP_004683507,1	0	Non-essential	3.40748
CHX1	RefSeq	gene	1047012	1047599	-	BME_RS05015	BMEI1008	hypothetical protein	protein_coding	WP_004683738,1	0	Non-essential	3.40747
CHX1	RefSeq	gene	1497740	1498318	-	BME_RS07250	BMEI1449	hypothetical protein	protein_coding	WP_004683155,1	0	Non-essential	3.40691
CHX1	RefSeq	gene	1726408	1726947	-	BME_RS08350	BMEI1677	hypothetical protein	protein_coding	WP_004684735,1	0	Non-essential	3.40662
CHX1	RefSeq	pseudogene	954905	956046	+	BME_RS04595	BMEI0924	X-Pro dipeptidase	pseudogene	NA	0	Non-essential	3.40627
CHX1	RefSeq	gene	1319971	1320891	-	BME_RS06390	BMEI1269	EamA family transporter RarD	protein_coding	WP_006257299,1	0	Non-essential	3.40618
CHX1	RefSeq	gene	886040	886237	+	BME_RS04285	BMEI0858	hypothetical protein	protein_coding	WP_004683838,1	0	Non-essential	3.40592
CHX1	RefSeq	gene	275136	275792	+	BME_RS15895	BMEI0265	amino acid-binding protein	protein_coding	WP_004684237,1	0	Non-essential	3.40541
CHX1	RefSeq	pseudogene	1809417	1811091	-	BME_RS08765	BMEI1766	sulfite reductase	pseudogene	NA	0	Non-essential	3.40461
CHX1	RefSeq	gene	108709	109209	-	BME_RS00525	NA	amino acid ABC transporter permease	protein_coding	WP_002969494,1	0	Non-essential	3.40456
CHX1	RefSeq	gene	1980497	1982104	+	BME_RS09530	BMEI1924	methylcrotonoyl-CoA carboxylase	protein_coding	WP_004684603,1	0	Non-essential	3.40439
CHX1	RefSeq	gene	1646710	1646895	+	BME_RS07965	BMEI1599	hypothetical protein	protein_coding	WP_002963488,1	0	Non-essential	3.40337
CHX1	RefSeq	gene	943763	944203	+	BME_RS04535	BMEI0911	iron-sulfur cluster assembly scaffold protein	protein_coding	WP_002964193,1	0	Non-essential	3.40272
CHX1	RefSeq	gene	1237747	1238262	-	BME_RS06005	BMEI1194	MarR family transcriptional regulator	protein_coding	WP_004683561,1	0	Non-essential	3.40253
CHX1	RefSeq	gene	1167215	1167457	+	BME_RS05630	BMEI1123	phosphoribosylformylglycinamidine synthase subunit PurS	protein_coding	WP_002963973,1	0	Non-essential	3.40226
CHX1	RefSeq	gene	1115059	1116195	-	BME_RS05365	BMEI1071	DUF2157 domain-containing protein	protein_coding	WP_004683707,1	0	Non-essential	3.40225
CHX1	RefSeq	gene	179390	180178	+	BME_RS00870	BMEI0183	ComF family protein	protein_coding	WP_004684413,1	0	Non-essential	3.40157
CHX1	RefSeq	gene	1624713	1626140	+	BME_RS07865	BMEI1577	allantoinase PuuE	protein_coding	WP_002963511,1	0	Non-essential	3.40119
CHX1	RefSeq	gene	844054	844518	-	BME_RS04095	BMEI0820	RidA family protein	protein_coding	WP_002967716,1	0	Non-essential	3.40068
CHX1	RefSeq	gene	1213093	1213497	+	BME_RS05860	BMEI1167	PaaI family thioesterase	protein_coding	WP_004683601,1	0	Non-essential	3.40015
CHX1	RefSeq	gene	920163	920669	+	BME_RS04425	BMEI0888	peptidylprolyl isomerase	protein_coding	WP_002964221,1	0	Non-essential	3.39965
CHX1	RefSeq	gene	1434415	1435878	+	BME_RS06955	BMEI1382	betaine-aldehyde dehydrogenase	protein_coding	WP_002963701,1	0	Non-essential	3.39935
CHX1	RefSeq	gene	1935819	1936712	+	BME_RS09345	BMEI1885	LysR family transcriptional regulator	protein_coding	WP_004684628,1	0	Non-essential	3.39891
CHX1	RefSeq	gene	1153637	1154659	-	BME_RS05560	BMEI1109	galactose mutarotase	protein_coding	WP_004683674,1	0	Non-essential	3.39801
CHX1	RefSeq	gene	2107975	2108994	+	BME_RS10140	BMEI2049	DUF1402 domain-containing protein	protein_coding	WP_002970401,1	0	Non-essential	3.39795
CHX1	RefSeq	gene	763326	763931	-	BME_RS03665	BMEI0737	hypothetical protein	protein_coding	WP_004686957,1	0	Non-essential	3.39697
CHX1	RefSeq	gene	1703629	1704315	-	BME_RS08215	BMEI1650	Urease accessory protein UreF 2	protein_coding	WP_004682815,1	0	Non-essential	3.3969
CHX1	RefSeq	gene	418899	419507	-	BME_RS02005	BMEI0402	porin family protein	protein_coding	WP_004684110,1	0	Non-essential	3.39684
CHX1	RefSeq	gene	1542897	1543262	-	BME_RS07460	BMEI1494	hypothetical protein	protein_coding	WP_002963597,1	0	Non-essential	3.39612
CHX1	RefSeq	gene	370349	371575	+	BME_RS01750	BMEI0359	efflux RND transporter periplasmic adaptor subunit	protein_coding	WP_002964765,1	0	Non-essential	3.39555
CHX1	RefSeq	gene	1817579	1817779	+	BME_RS16745	NA	hypothetical protein	protein_coding	WP_002968678,1	0	Non-essential	3.39464
CHX1	RefSeq	gene	1832919	1833242	+	BME_RS08900	BMEI1795	DUF1049 domain-containing protein	protein_coding	WP_002965400,1	0	Non-essential	3.39445
CHX1	RefSeq	gene	704577	707153	+	BME_RS03375	BMEI0682	mechanosensitive ion channel family protein	protein_coding	WP_004686954,1	0	Non-essential	3.39401
CHX1	RefSeq	gene	1739125	1740654	-	BME_RS08440	BMEI1696	DUF3987 domain-containing protein	protein_coding	WP_004686759,1	0	Non-essential	3.39356
CHX1	RefSeq	gene	310844	312082	-	BME_RS01455	BMEI0300	MFS transporter	protein_coding	WP_004684178,1	0	Non-essential	3.39341
CHX1	RefSeq	gene	1822446	1823192	-	BME_RS08840	BMEI1782	endonuclease III	protein_coding	WP_002968115,1	0	Non-essential	3.39316
CHX1	RefSeq	gene	473944	474627	-	BME_RS02270	BMEI0454	OmpW family protein	protein_coding	WP_002964666,1	0	Non-essential	3.39314
CHX1	RefSeq	gene	633979	634290	+	BME_RS03025	BMEI0607	DUF2853 domain-containing protein	protein_coding	WP_002964509,1	0	Non-essential	3.39301
CHX1	RefSeq	gene	1631279	1632646	-	BME_RS07895	BMEI1583	histidine kinase	protein_coding	WP_005969939,1	0	Non-essential	3.39205
CHX1	RefSeq	gene	1443874	1444836	-	BME_RS06995	BMEI1390	ABC transporter substrate-binding protein	protein_coding	WP_002969455,1	0	Non-essential	3.39195
CHX1	RefSeq	gene	148309	148671	+	BME_RS00720	BMEI0152	antibiotic biosynthesis monooxygenase	protein_coding	WP_002964979,1	0	Non-essential	3.39187
CHX1	RefSeq	gene	119696	120691	+	BME_RS00580	BMEI0123	peptidylprolyl isomerase	protein_coding	WP_002967000,1	0	Non-essential	3.39165
CHX1	RefSeq	gene	338201	338866	-	BME_RS01595	BMEI0329	thiamine phosphate synthase	protein_coding	WP_002964797,1	0	Non-essential	3.39151
CHX1	RefSeq	gene	1976565	1976999	+	BME_RS09515	BMEI1920	CHRD domain-containing protein	protein_coding	WP_004684606,1	0	Non-essential	3.39068
CHX1	RefSeq	gene	508134	508931	-	BME_RS02435	BMEI0486	peptidoglycan editing factor PgeF	protein_coding	WP_004684067,1	0	Non-essential	3.39061
CHX1	RefSeq	gene	1428588	1429580	+	BME_RS06920	BMEI1374	magnesium transporter CorA	protein_coding	WP_002963709,1	0	Non-essential	3.39013
CHX1	RefSeq	gene	1479098	1479916	-	BME_RS07180	BMEI1435	polysaccharide deacetylase	protein_coding	WP_004683180,1	0	Non-essential	3.39012
CHX1	RefSeq	gene	747295	748398	-	BME_RS03590	NA	hypothetical protein	protein_coding	WP_005968195,1	0	Non-essential	3.38959
CHX1	RefSeq	gene	1236084	1237385	-	BME_RS06000	BMEI1193	amidase	protein_coding	WP_004686795,1	0	Non-essential	3.38834
CHX1	RefSeq	gene	191146	193770	+	BME_RS00925	BMEI0195	chaperone protein ClpB	protein_coding	WP_004686268,1	0	Non-essential	3.38823
CHX1	RefSeq	gene	1466586	1466729	-	BME_RS16515	BMEI1419	hypothetical protein	protein_coding	WP_011005315,1	0	Non-essential	3.38781
CHX1	RefSeq	gene	1620329	1622674	-	BME_RS07850	BMEI1575	xanthine dehydrogenase molybdopterin binding subunit	protein_coding	WP_004682956,1	0	Non-essential	3.38775
CHX1	RefSeq	gene	1426460	1427758	-	BME_RS06910	BMEI1372	MFS transporter	protein_coding	WP_004683266,1	0	Non-essential	3.38768
CHX1	RefSeq	gene	271689	272435	+	BME_RS01275	BMEI0261	ABC transporter ATP-binding protein	protein_coding	WP_002964867,1	0	Non-essential	3.38739
CHX1	RefSeq	gene	1359035	1359685	-	BME_RS06595	NA	hypothetical protein	protein_coding	WP_004683357,1	0	Non-essential	3.38712
CHX1	RefSeq	gene	1444915	1445916	-	BME_RS07000	BMEI1391	ABC transporter permease	protein_coding	WP_004683239,1	0	Non-essential	3.38644
CHX1	RefSeq	gene	1147020	1147724	+	BME_RS05525	BMEI1102	TIGR02281 family clan AA aspartic protease	protein_coding	WP_002963994,1	0	Non-essential	3.38587
CHX1	RefSeq	gene	835810	836247	+	BME_RS04055	BMEI0812	DUF1489 domain-containing protein	protein_coding	WP_004683894,1	0	Non-essential	3.38575
CHX1	RefSeq	gene	1278804	1279415	+	BME_RS06185	BMEI1229	exonuclease	protein_coding	WP_002963864,1	0	Non-essential	3.38565
CHX1	RefSeq	gene	141274	141816	+	BME_RS00680	BMEI0144	hypothetical protein	protein_coding	WP_002964988,1	0	Non-essential	3.38512
CHX1	RefSeq	gene	1144851	1145870	-	BME_RS05510	BMEI1099	nicotinate-nucleotide--dimethylbenzimidazole phosphoribosyltransferase	protein_coding	WP_004686801,1	0	Non-essential	3.38477
CHX1	RefSeq	gene	299066	300070	-	BME_RS01385	BMEI0285	thiamine-binding periplasmic protein	protein_coding	WP_004684204,1	0	Non-essential	3.38433
CHX1	RefSeq	gene	1836195	1837040	+	BME_RS08920	BMEI1800	GNAT family N-acetyltransferase	protein_coding	WP_011005405,1	0	Non-essential	3.38413
CHX1	RefSeq	gene	1259003	1259230	-	BME_RS16385	NA	hypothetical protein	protein_coding	WP_004685555,1	0	Non-essential	3.38387
CHX1	RefSeq	gene	2098536	2100011	+	BME_RS10080	BMEI2037	phosphoenolpyruvate carboxykinase	protein_coding	WP_004684546,1	0	Non-essential	3.38376
CHX1	RefSeq	gene	466644	468839	+	BME_RS02245	BMEI0449	anthranilate synthase component I	protein_coding	WP_004684087,1	0	Non-essential	3.38319
CHX1	RefSeq	gene	1563941	1565086	-	BME_RS07585	BMEI1520	GGDEF domain-containing protein	protein_coding	WP_004683047,1	0	Non-essential	3.38184
CHX1	RefSeq	gene	1940100	1940495	+	BME_RS09360	BMEI1888	lactoylglutathione lyase	protein_coding	WP_004684625,1	0	Non-essential	3.38174
CHX1	RefSeq	gene	668706	670427	-	BME_RS03220	BMEI0647	urease subunit alpha 2	protein_coding	WP_004683985,1	0	Non-essential	3.3817
CHX1	RefSeq	gene	339090	340292	+	BME_RS01600	BMEI0330	membrane protein	protein_coding	WP_002964796,1	0	Non-essential	3.38169
CHX1	RefSeq	pseudogene	1856907	1857192	+	BME_RS09005	NA	regulator	pseudogene	NA	0	Non-essential	3.38142
CHX1	RefSeq	pseudogene	1598750	1599861	-	BME_RS07745	NA	MFS transporter	pseudogene	NA	0	Non-essential	3.3814
CHX1	RefSeq	gene	1400914	1401255	-	BME_RS06770	BMEI1346	gene transfer agent family protein	protein_coding	WP_004683300,1	0	Non-essential	3.38116
CHX1	RefSeq	pseudogene	1459993	1460530	-	BME_RS07080	NA	IS5/IS1182 family transposase	pseudogene	NA	0	Non-essential	3.38111
CHX1	RefSeq	gene	2009198	2009899	+	BME_RS09660	BMEI1951	alpha/beta hydrolase	protein_coding	WP_002967049,1	0	Non-essential	3.38105
CHX1	RefSeq	gene	1245363	1245602	-	BME_RS16380	NA	hypothetical protein	protein_coding	WP_002963892,1	0	Non-essential	3.38095
CHX1	RefSeq	gene	1732392	1732697	-	BME_RS08400	BMEI1690	hypothetical protein	protein_coding	WP_002965511,1	0	Non-essential	3.3804
CHX1	RefSeq	gene	636985	637887	+	BME_RS03045	BMEI0611	protease modulator HflC	protein_coding	WP_004684004,1	0	Non-essential	3.3803
CHX1	RefSeq	gene	1263142	1263390	+	BME_RS06110	BMEI1214	hypothetical protein	protein_coding	WP_002963878,1	0	Non-essential	3.38003
CHX1	RefSeq	gene	491125	493005	+	BME_RS02355	BMEI0471	ABC transporter ATP-binding protein	protein_coding	WP_005967738,1	0	Non-essential	3.37999
CHX1	RefSeq	gene	897935	899311	+	BME_RS04340	BMEI0869	Trk system potassium transporter TrkA	protein_coding	WP_002964242,1	0	Non-essential	3.37955
CHX1	RefSeq	gene	1461049	1462137	+	BME_RS07085	BMEI1413	GDP-mannose 4%2C6-dehydratase	protein_coding	WP_002963680,1	0	Non-essential	3.37937
CHX1	RefSeq	gene	246976	247194	+	BME_RS01165	BMEI0237	DUF1674 domain-containing protein	protein_coding	WP_002969610,1	0	Non-essential	3.37904
CHX1	RefSeq	gene	1777877	1778488	+	BME_RS08625	BMEI1736	thiamine phosphate synthase	protein_coding	WP_002965461,1	0	Non-essential	3.37879
CHX1	RefSeq	gene	1043044	1043436	-	BME_RS04980	BMEI1001	IS5/IS1182 family transposase	protein_coding	WP_011005206,1	0	Non-essential	3.37841
CHX1	RefSeq	gene	1795299	1795375	-	BME_RS08700	BMEIt39	tRNA-Pro	tRNA	NA	0	Non-essential	3.37743
CHX1	RefSeq	gene	969825	970583	+	BME_RS04670	BMEI0937	competence/damage-inducible protein A	protein_coding	WP_004683782,1	0	Non-essential	3.37709
CHX1	RefSeq	gene	753770	754831	+	BME_RS03615	BMEI0727	D-alanine--D-alanine ligase A	protein_coding	WP_004683939,1	0	Non-essential	3.37673
CHX1	RefSeq	gene	1789615	1790583	-	BME_RS08675	BMEI1748	sigma-54-dependent Fis family transcriptional regulator	protein_coding	WP_004684696,1	0	Non-essential	3.37578
CHX1	RefSeq	gene	745454	746170	-	BME_RS03575	BMEI0720	DNA/RNA nuclease SfsA	protein_coding	WP_004683943,1	0	Non-essential	3.37494
CHX1	RefSeq	gene	1084127	1084459	+	BME_RS05230	BMEI1045	multidrug transporter	protein_coding	WP_002964052,1	0	Non-essential	3.37465
CHX1	RefSeq	gene	1293646	1294491	-	BME_RS06265	BMEI1244	EamA family transporter	protein_coding	WP_004683478,1	0	Non-essential	3.37457
CHX1	RefSeq	gene	483675	484340	+	BME_RS02305	BMEI0461	DUF1285 domain-containing protein	protein_coding	WP_002964659,1	0	Non-essential	3.37416
CHX1	RefSeq	gene	990241	990774	+	BME_RS04740	BMEI0953	hypothetical protein	protein_coding	WP_005968706,1	0	Non-essential	3.37297
CHX1	RefSeq	gene	1557347	1557937	-	BME_RS07550	BMEI1511	histidine phosphatase family protein	protein_coding	WP_004683061,1	0	Non-essential	3.37284
CHX1	RefSeq	gene	2072243	2072542	+	BME_RS09975	BMEI2014	DUF2852 domain-containing protein	protein_coding	WP_002967039,1	0	Non-essential	3.37191
CHX1	RefSeq	gene	16050	16259	+	BME_RS00075	BMEI0016	hypothetical protein	protein_coding	WP_002965116,1	0	Non-essential	3.37187
CHX1	RefSeq	gene	1270857	1271270	-	BME_RS06150	NA	transposase	protein_coding	WP_077281776,1	0	Non-essential	3.37154
CHX1	RefSeq	gene	1331695	1332204	+	BME_RS06455	BMEI1284	hypothetical protein	protein_coding	WP_002963808,1	0	Non-essential	3.36996
CHX1	RefSeq	gene	1277934	1278479	+	BME_RS06180	BMEI1228	adenylate kinase	protein_coding	WP_004683498,1	0	Non-essential	3.36994
CHX1	RefSeq	gene	2005060	2005941	-	BME_RS09635	BMEI1946	formamidopyrimidine-DNA glycosylase	protein_coding	WP_002965245,1	0	Non-essential	3.36981
CHX1	RefSeq	gene	1370732	1371691	-	BME_RS06660	BMEI1323	EamA/RhaT family transporter	protein_coding	WP_002963767,1	0	Non-essential	3.36882
CHX1	RefSeq	gene	1617035	1618288	-	BME_RS07835	BMEI1572	cysteine desulfurase	protein_coding	WP_004682963,1	0	Non-essential	3.36819
CHX1	RefSeq	gene	1786443	1787468	-	BME_RS08665	BMEI1746	zinc-dependent alcohol dehydrogenase	protein_coding	WP_004684698,1	0	Non-essential	3.36744
CHX1	RefSeq	gene	1775910	1776914	+	BME_RS08610	BMEI1733	glycine oxidase ThiO	protein_coding	WP_002965464,1	0	Non-essential	3.36705
CHX1	RefSeq	pseudogene	1560100	1560569	-	BME_RS16575	NA	hypothetical protein	pseudogene	NA	0	Non-essential	3.3668
CHX1	RefSeq	gene	1761745	1762998	-	BME_RS08555	BMEI1722	sarcosine oxidase subunit beta family protein	protein_coding	WP_004684711,1	0	Non-essential	3.36649
CHX1	RefSeq	gene	1934000	1934698	-	BME_RS09335	BMEI1883	nucleoside/nucleotide kinase family protein	protein_coding	WP_005970288,1	0	Non-essential	3.36642
CHX1	RefSeq	gene	580790	581869	-	BME_RS02805	BMEI0561	lytic murein transglycosylase	protein_coding	WP_014490148,1	0	Non-essential	3.3657
CHX1	RefSeq	gene	928084	929067	+	BME_RS04455	BMEI0894	LLM class flavin-dependent oxidoreductase	protein_coding	WP_004683819,1	0	Non-essential	3.36484
CHX1	RefSeq	gene	1859470	1860306	+	BME_RS09025	BMEI1822	S-formylglutathione hydrolase	protein_coding	WP_002965376,1	0	Non-essential	3.36436
CHX1	RefSeq	gene	1986251	1987357	+	BME_RS09555	BMEI1930	branched chain amino acid ABC transporter substrate-binding protein	protein_coding	WP_004684599,1	0	Non-essential	3.36404
CHX1	RefSeq	gene	1934771	1935694	-	BME_RS09340	BMEI1884	alpha/beta hydrolase	protein_coding	WP_004684629,1	0	Non-essential	3.36268
CHX1	RefSeq	gene	1045549	1045719	+	BME_RS05005	BMEI1006	DUF1508 domain-containing protein	protein_coding	WP_004686810,1	0	Non-essential	3.36253
CHX1	RefSeq	gene	1758422	1761421	-	BME_RS08545	BMEI1720	sarcosine oxidase subunit alpha	protein_coding	WP_004684712,1	0	Non-essential	3.36243
CHX1	RefSeq	gene	166831	167688	+	BME_RS00805	BMEI0170	EamA/RhaT family transporter	protein_coding	WP_004684428,1	0	Non-essential	3.36229
CHX1	RefSeq	gene	833002	833796	+	BME_RS04045	BMEI0810	YdcF family protein	protein_coding	WP_002964304,1	0	Non-essential	3.36137
CHX1	RefSeq	gene	1704818	1706530	-	BME_RS08225	BMEI1652	urease subunit alpha 1	protein_coding	WP_004682812,1	0	Non-essential	3.36093
CHX1	RefSeq	gene	1400150	1400695	-	BME_RS06765	BMEI1345	tail protein	protein_coding	WP_002970984,1	0	Non-essential	3.36022
CHX1	RefSeq	pseudogene	149460	150705	-	BME_RS00735	BMEI0155	allantoin permease	pseudogene	NA	0	Non-essential	3.36014
CHX1	RefSeq	gene	372729	373529	+	BME_RS01760	BMEI0361	ABC transporter ATP-binding protein	protein_coding	WP_004686311,1	0	Non-essential	3.36004
CHX1	RefSeq	gene	327974	328549	-	BME_RS01545	BMEI0319	biotin transporter BioY	protein_coding	WP_002964807,1	0	Non-essential	3.35882
CHX1	RefSeq	pseudogene	1984990	1985782	+	BME_RS16860	NA	enoyl-CoA hydratase	pseudogene	NA	0	Non-essential	3.35859
CHX1	RefSeq	gene	1265413	1266834	-	BME_RS06125	BMEI1217	hypothetical protein	protein_coding	WP_049751147,1	0	Non-essential	3.35793
CHX1	RefSeq	gene	1336657	1337496	-	BME_RS06490	BMEI1291	AraC family transcriptional regulator	protein_coding	WP_002971501,1	0	Non-essential	3.35776
CHX1	RefSeq	gene	970661	971506	+	BME_RS04675	BMEI0938	universal stress protein	protein_coding	WP_004683781,1	0	Non-essential	3.3576
CHX1	RefSeq	gene	2074083	2074751	+	BME_RS09990	BMEI2017	N-(5'-phosphoribosyl)anthranilate isomerase	protein_coding	WP_002965175,1	0	Non-essential	3.35741
CHX1	RefSeq	gene	1408150	1408692	+	BME_RS06810	NA	hypothetical protein	protein_coding	WP_004683287,1	0	Non-essential	3.35723
CHX1	RefSeq	gene	1268788	1268985	+	BME_RS06135	BMEI1219	hypothetical protein	protein_coding	WP_002963873,1	0	Non-essential	3.35718
CHX1	RefSeq	gene	562994	564097	+	BME_RS02715	BMEI0543	linear amide C-N hydrolase	protein_coding	WP_002964574,1	0	Non-essential	3.35698
CHX1	RefSeq	gene	618636	619325	+	BME_RS02955	BMEI0594	antibiotic acetyltransferase	protein_coding	WP_002969148,1	0	Non-essential	3.35688
CHX1	RefSeq	gene	834318	835721	+	BME_RS04050	BMEI0811	L-serine ammonia-lyase	protein_coding	WP_004683896,1	0	Non-essential	3.35688
CHX1	RefSeq	gene	950017	950628	+	BME_RS04570	BMEI0919	flavin reductase family protein	protein_coding	WP_002964187,1	0	Non-essential	3.35589
CHX1	RefSeq	gene	1392847	1393536	-	BME_RS06730	BMEI1337	DNA-binding response regulator	protein_coding	WP_002963753,1	0	Non-essential	3.35582
CHX1	RefSeq	gene	1719031	1719471	+	BME_RS08295	BMEI1667	DUF2948 domain-containing protein	protein_coding	WP_002965535,1	0	Non-essential	3.35573
CHX1	RefSeq	gene	957835	959328	+	BME_RS04615	NA	MFS transporter	protein_coding	WP_049751146,1	0	Non-essential	3.35474
CHX1	RefSeq	gene	180262	180528	+	BME_RS00875	BMEI0184	glutaredoxin 3	protein_coding	WP_002964949,1	0	Non-essential	3.35472
CHX1	RefSeq	gene	1022828	1023751	-	BME_RS04895	BMEI0982	EamA/RhaT family transporter	protein_coding	WP_004683751,1	0	Non-essential	3.35458
CHX1	RefSeq	gene	1688768	1689220	+	BME_RS08155	BMEI1637	carbon monoxide dehydrogenase	protein_coding	WP_002966676,1	0	Non-essential	3.35445
CHX1	RefSeq	gene	424989	426278	-	BME_RS02040	BMEI0409	isocitrate lyase	protein_coding	WP_004684105,1	0	Non-essential	3.35399
CHX1	RefSeq	gene	624326	625732	+	BME_RS02980	BMEI0599	FAD-binding protein	protein_coding	WP_002964518,1	0	Non-essential	3.35375
CHX1	RefSeq	gene	268059	268967	+	BME_RS01260	BMEI0258	branched-chain amino acid ABC transporter permease	protein_coding	WP_004684250,1	0	Non-essential	3.35349
CHX1	RefSeq	gene	1724950	1725186	-	BME_RS16680	BMEI1675	hypothetical protein	protein_coding	WP_002965527,1	0	Non-essential	3.35343
CHX1	RefSeq	gene	1436417	1436986	+	BME_RS16465	BMEI1383	AraC family transcriptional regulator	protein_coding	WP_004683253,1	0	Non-essential	3.35273
CHX1	RefSeq	gene	264521	265216	-	BME_RS01245	BMEI0254	GntR family transcriptional regulator	protein_coding	WP_002964873,1	0	Non-essential	3.35269
CHX1	RefSeq	gene	1032025	1033215	-	BME_RS04935	BMEI0990	D-alanyl-D-alanine carboxypeptidase	protein_coding	WP_002964109,1	0	Non-essential	3.35258
CHX1	RefSeq	pseudogene	707636	710197	-	BME_RS03385	BMEI0684	dehydrogenase	pseudogene	NA	0	Non-essential	3.35238
CHX1	RefSeq	gene	1163165	1164040	-	BME_RS05605	BMEI1118	glyoxalase/bleomycin resistance protein/dioxygenase	protein_coding	WP_004683660,1	0	Non-essential	3.35156
CHX1	RefSeq	gene	569707	569949	+	BME_RS16070	NA	D-lyxose/D-mannose family sugar isomerase	protein_coding	WP_005967907,1	0	Non-essential	3.35144
CHX1	RefSeq	gene	176937	178175	-	BME_RS00860	BMEI0181	MFS transporter	protein_coding	WP_004684417,1	0	Non-essential	3.35131
CHX1	RefSeq	gene	143592	144593	-	BME_RS00690	BMEI0146	GumN family protein	protein_coding	WP_002964985,1	0	Non-essential	3.35087
CHX1	RefSeq	gene	1411263	1413092	-	BME_RS06830	NA	sensor histidine kinase	protein_coding	WP_004686781,1	0	Non-essential	3.35051
CHX1	RefSeq	gene	1418770	1420878	+	BME_RS06870	BMEI1365	S9 family peptidase	protein_coding	WP_002967492,1	0	Non-essential	3.34989
CHX1	RefSeq	gene	1151803	1152534	-	BME_RS05550	BMEI1107	DUF1045 domain-containing protein	protein_coding	WP_004683678,1	0	Non-essential	3.34891
CHX1	RefSeq	gene	1852501	1852869	-	BME_RS08985	BMEI1815	IS5/IS1182 family transposase	protein_coding	WP_002969982,1	0	Non-essential	3.34833
CHX1	RefSeq	gene	1404513	1405025	-	BME_RS06795	NA	hypothetical protein	protein_coding	WP_002963734,1	0	Non-essential	3.34811
CHX1	RefSeq	gene	325039	325635	+	BME_RS01525	BMEI0315	5-formyltetrahydrofolate cyclo-ligase	protein_coding	WP_005970890,1	0	Non-essential	3.34774
CHX1	RefSeq	gene	759665	760144	+	BME_RS03640	BMEI0732	DUF192 domain-containing protein	protein_coding	WP_002967744,1	0	Non-essential	3.34765
CHX1	RefSeq	gene	16256	17278	+	BME_RS00080	BMEI0017	flavin-dependent oxidoreductase	protein_coding	WP_002965115,1	0	Non-essential	3.3473
CHX1	RefSeq	gene	1868202	1868528	-	BME_RS16790	BMEI1826	hypothetical protein	protein_coding	WP_002965371,1	0	Non-essential	3.34723
CHX1	RefSeq	gene	1061245	1061532	+	BME_RS05120	BMEI1023	hypothetical protein	protein_coding	WP_004686460,1	0	Non-essential	3.34706
CHX1	RefSeq	gene	565966	566595	-	BME_RS02730	BMEI0546	bifunctional nicotinamidase/pyrazinamidase	protein_coding	WP_002967816,1	0	Non-essential	3.34665
CHX1	RefSeq	gene	266764	267765	+	BME_RS01255	BMEI0257	hydroxyproline-2-epimerase	protein_coding	WP_004684253,1	0	Non-essential	3.34592
CHX1	RefSeq	gene	660355	661167	+	BME_RS03160	BMEI0634	fluoride ion transporter CrcB	protein_coding	WP_004683989,1	0	Non-essential	3.3459
CHX1	RefSeq	gene	710463	711461	-	BME_RS03395	BMEI0685	GlxA family transcriptional regulator	protein_coding	WP_041594636,1	0	Non-essential	3.34581
CHX1	RefSeq	gene	1051855	1051929	+	BME_RS05070	BMEIt26	tRNA-Val	tRNA	NA	0	Non-essential	3.34568
CHX1	RefSeq	gene	1754627	1755946	-	BME_RS08525	BMEI1716	sugar ABC transporter substrate-binding protein	protein_coding	WP_002965482,1	0	Non-essential	3.34508
CHX1	RefSeq	gene	210311	210868	+	BME_RS01005	BMEI0204	N-acetyltransferase	protein_coding	WP_004684331,1	0	Non-essential	3.34493
CHX1	RefSeq	gene	1642706	1643953	-	BME_RS07945	BMEI1594	alpha/beta hydrolase	protein_coding	WP_004682905,1	0	Non-essential	3.34455
CHX1	RefSeq	gene	1093079	1093447	-	BME_RS05265	BMEI1053	IS5/IS1182 family transposase	protein_coding	WP_002969982,1	0	Non-essential	3.34449
CHX1	RefSeq	gene	1539407	1541293	-	BME_RS07450	BMEI1492	ABC transporter ATP-binding protein/permease	protein_coding	WP_004683087,1	0	Non-essential	3.3443
CHX1	RefSeq	pseudogene	30518	31681	-	BME_RS00150	NA	amidohydrolase	pseudogene	NA	0	Non-essential	3.34429
CHX1	RefSeq	gene	1414393	1415730	-	BME_RS06845	BMEI1360	amidase	protein_coding	WP_002967494,1	0	Non-essential	3.34423
CHX1	RefSeq	gene	69178	69450	+	BME_RS00315	BMEI0071	hypothetical protein	protein_coding	WP_002965063,1	0	Non-essential	3.34395
CHX1	RefSeq	gene	1303074	1303877	+	BME_RS06320	BMEI1255	META domain-containing protein	protein_coding	WP_002967531,1	0	Non-essential	3.3438
CHX1	RefSeq	gene	1275633	1276427	+	BME_RS06170	BMEI1226	helix-turn-helix domain-containing protein	protein_coding	WP_002963867,1	0	Non-essential	3.34371
CHX1	RefSeq	gene	668053	668658	-	BME_RS03215	BMEI0646	urease accessory protein UreE	protein_coding	WP_004683986,1	0	Non-essential	3.34357
CHX1	RefSeq	gene	422128	422922	-	BME_RS02020	BMEI0405	KR domain-containing protein	protein_coding	WP_004684107,1	0	Non-essential	3.34311
CHX1	RefSeq	gene	1541496	1542710	-	BME_RS07455	BMEI1493	LysM peptidoglycan-binding domain-containing protein	protein_coding	WP_002970964,1	0	Non-essential	3.34304
CHX1	RefSeq	gene	1696442	1699573	-	BME_RS08190	BMEI1645	AcrB/AcrD/AcrF family protein	protein_coding	WP_004682824,1	0	Non-essential	3.34289
CHX1	RefSeq	gene	1831595	1832578	+	BME_RS08890	BMEI1793	signal peptide peptidase SppA	protein_coding	WP_004684680,1	0	Non-essential	3.34271
CHX1	RefSeq	pseudogene	887837	888579	-	BME_RS04300	BMEI0861	short-chain dehydrogenase	pseudogene	NA	0	Non-essential	3.34269
CHX1	RefSeq	pseudogene	1909575	1912127	-	BME_RS09205	BMEI1860	glycosyl transferase family 1	pseudogene	NA	0	Non-essential	3.34218
CHX1	RefSeq	gene	1732733	1732915	+	BME_RS08405	NA	hypothetical protein	protein_coding	WP_002965510,1	0	Non-essential	3.34188
CHX1	RefSeq	gene	2100057	2100146	+	BME_RS10085	NA	hypothetical protein	protein_coding	WP_002971847,1	0	Non-essential	3.34181
CHX1	RefSeq	gene	1891279	1892145	-	BME_RS09110	BMEI1840	sulfate ABC transporter permease subunit CysT	protein_coding	WP_004684653,1	0	Non-essential	3.34117
CHX1	RefSeq	gene	1824066	1824488	+	BME_RS08850	BMEI1784	heat-shock protein Hsp20	protein_coding	WP_002965411,1	0	Non-essential	3.34091
CHX1	RefSeq	gene	1438737	1440188	+	BME_RS06975	BMEI1386	xylulokinase	protein_coding	WP_004683247,1	0	Non-essential	3.34089
CHX1	RefSeq	gene	2028496	2029197	-	BME_RS09750	BMEI1969	tRNA (guanosine(46)-N7)-methyltransferase TrmB	protein_coding	WP_004684581,1	0	Non-essential	3.34067
CHX1	RefSeq	gene	455882	456739	+	BME_RS02190	BMEI0437	ABC transporter ATP-binding protein	protein_coding	WP_011005050,1	0	Non-essential	3.34065
CHX1	RefSeq	gene	743822	744571	-	BME_RS03565	BMEI0718	JAB domain-containing protein	protein_coding	WP_002964401,1	0	Non-essential	3.34058
CHX1	RefSeq	gene	1321139	1322752	-	BME_RS06395	BMEI1270	citramalate synthase	protein_coding	WP_002963821,1	0	Non-essential	3.3405
CHX1	RefSeq	gene	1602007	1603092	-	BME_RS07760	BMEI1558	bifunctional DNA-binding transcriptional regulator/O6-methylguanine-DNA methyltransferase Ada	protein_coding	WP_004682986,1	0	Non-essential	3.3399
CHX1	RefSeq	gene	1816838	1817554	-	BME_RS08810	BMEI1775	ribonuclease PH	protein_coding	WP_004684686,1	0	Non-essential	3.3395
CHX1	RefSeq	gene	1857226	1858338	+	BME_RS09010	BMEI1819	S-(hydroxymethyl)glutathione dehydrogenase/class III alcohol dehydrogenase	protein_coding	WP_002968105,1	0	Non-essential	3.33914
CHX1	RefSeq	pseudogene	285950	287136	+	BME_RS01335	NA	acetyl-CoA acetyltransferase	pseudogene	NA	0	Non-essential	3.33886
CHX1	RefSeq	gene	1775035	1775910	+	BME_RS08605	BMEI1732	bifunctional hydroxymethylpyrimidine kinase/phosphomethylpyrimidine kinase	protein_coding	WP_002967109,1	0	Non-essential	3.33881
CHX1	RefSeq	gene	1426041	1426403	+	BME_RS06905	BMEI1371	hypothetical protein	protein_coding	WP_002963712,1	0	Non-essential	3.33869
CHX1	RefSeq	gene	557729	558481	-	BME_RS02675	BMEI0536	SIMPL domain-containing protein	protein_coding	WP_002964581,1	0	Non-essential	3.33851
CHX1	RefSeq	gene	1298505	1299323	+	BME_RS06295	BMEI1250	short chain dehydrogenase	protein_coding	WP_004686510,1	0	Non-essential	3.33802
CHX1	RefSeq	gene	1494750	1495436	+	BME_RS07235	BMEI1446	HAD family phosphatase	protein_coding	WP_004683161,1	0	Non-essential	3.33789
CHX1	RefSeq	gene	1291442	1293568	-	BME_RS06260	BMEI1243	molybdopterin oxidoreductase family protein	protein_coding	WP_004683480,1	0	Non-essential	3.33751
CHX1	RefSeq	gene	1897071	1897529	+	BME_RS09145	BMEI1847	hypothetical protein	protein_coding	WP_005970264,1	0	Non-essential	3.33724
CHX1	RefSeq	gene	1732898	1734943	-	BME_RS08410	BMEI1691	hypothetical protein	protein_coding	WP_005970106,1	0	Non-essential	3.33707
CHX1	RefSeq	gene	890517	891518	+	BME_RS04315	BMEI0864	tRNA dihydrouridine synthase DusB	protein_coding	WP_004683837,1	0	Non-essential	3.33704
CHX1	RefSeq	gene	1490726	1491343	+	BME_RS07220	BMEI1443	HAD family phosphatase	protein_coding	WP_002963651,1	0	Non-essential	3.33695
CHX1	RefSeq	gene	506870	508021	-	BME_RS02430	BMEI0485	aminopeptidase P family protein	protein_coding	WP_004684068,1	0	Non-essential	3.3356
CHX1	RefSeq	gene	1017525	1019030	-	BME_RS04870	BMEI0977	bifunctional ADP-dependent NAD(P)H-hydrate dehydratase/NAD(P)H-hydrate epimerase	protein_coding	WP_004683755,1	0	Non-essential	3.33544
CHX1	RefSeq	gene	1430254	1430724	-	BME_RS06935	BMEI1377	transcription elongation factor	protein_coding	WP_002967489,1	0	Non-essential	3.33541
CHX1	RefSeq	gene	1772495	1774606	-	BME_RS08600	BMEI1731	bifunctional diguanylate cyclase/phosphodiesterase	protein_coding	WP_004686755,1	0	Non-essential	3.33505
CHX1	RefSeq	gene	1361936	1362283	+	BME_RS06615	BMEI1315	DUF2147 domain-containing protein	protein_coding	WP_002963776,1	0	Non-essential	3.33487
CHX1	RefSeq	pseudogene	1707021	1707324	-	BME_RS08240	BMEI1654	urease subunit gamma	pseudogene	NA	0	Non-essential	3.33421
CHX1	RefSeq	gene	1454022	1454339	+	BME_RS07030	NA	transposase	protein_coding	WP_002975117,1	0	Non-essential	3.33392
CHX1	RefSeq	gene	1474630	1474986	-	BME_RS07150	BMEI1429	5-hydroxyisourate hydrolase	protein_coding	WP_002966708,1	0	Non-essential	3.33365
CHX1	RefSeq	gene	1046067	1046777	-	BME_RS05010	BMEI1007	porin family protein	protein_coding	WP_004683739,1	0	Non-essential	3.33345
CHX1	RefSeq	gene	1043433	1043801	-	BME_RS04985	BMEI1002	IS5/IS1182 family transposase	protein_coding	WP_002969982,1	0	Non-essential	3.33319
CHX1	RefSeq	gene	1228390	1230546	-	BME_RS05965	BMEI1185	K+-insensitive pyrophosphate-energized proton pump	protein_coding	WP_002963908,1	0	Non-essential	3.33275
CHX1	RefSeq	gene	1549259	1549810	-	BME_RS07490	NA	DUF937 domain-containing protein	protein_coding	WP_005969814,1	0	Non-essential	3.33253
CHX1	RefSeq	gene	1914404	1915009	-	BME_RS16800	BMEI1863	low molecular weight phosphotyrosine protein phosphatase	protein_coding	WP_004686671,1	0	Non-essential	3.33207
CHX1	RefSeq	gene	1401252	1401665	-	BME_RS06775	BMEI1347	phage major tail protein%2C TP901-1 family	protein_coding	WP_002963743,1	0	Non-essential	3.33203
CHX1	RefSeq	pseudogene	1454236	1454998	-	BME_RS16485	NA	IS5/IS1182 family transposase	pseudogene	NA	0	Non-essential	3.3318
CHX1	RefSeq	gene	1458549	1458917	-	BME_RS07065	BMEI1407	IS5/IS1182 family transposase	protein_coding	WP_002969982,1	0	Non-essential	3.33179
CHX1	RefSeq	gene	1858806	1859462	+	BME_RS09020	BMEI1821	DUF1345 domain-containing protein	protein_coding	WP_004686745,1	0	Non-essential	3.33141
CHX1	RefSeq	pseudogene	1092689	1093082	-	BME_RS16315	BMEI1052	IS5/IS1182 family transposase	pseudogene	NA	0	Non-essential	3.33106
CHX1	RefSeq	gene	924914	928003	+	BME_RS04450	BMEI0893	acriflavine resistance protein B	protein_coding	WP_004683820,1	0	Non-essential	3.33092
CHX1	RefSeq	gene	1685671	1686732	-	BME_RS08145	BMEI1635	peptidase M14	protein_coding	WP_002967400,1	0	Non-essential	3.3307
CHX1	RefSeq	gene	1125080	1125748	-	BME_RS05415	BMEI1080	protein-L-isoaspartate(D-aspartate) O-methyltransferase	protein_coding	WP_004683704,1	0	Non-essential	3.33033
CHX1	RefSeq	gene	1556194	1556406	-	BME_RS07535	BMEI1509	hypothetical protein	protein_coding	WP_002963582,1	0	Non-essential	3.33032
CHX1	RefSeq	gene	1984130	1984993	+	BME_RS09540	BMEI1926	hydroxymethylglutaryl-CoA lyase	protein_coding	WP_004684602,1	0	Non-essential	3.33019
CHX1	RefSeq	pseudogene	1627054	1628164	-	BME_RS07875	NA	ABC transporter substrate-binding protein	pseudogene	NA	0	Non-essential	3.32983
CHX1	RefSeq	gene	1747407	1748252	-	BME_RS08480	BMEI1708	FAA hydrolase family protein	protein_coding	WP_004684719,1	0	Non-essential	3.32963
CHX1	RefSeq	gene	814562	815146	-	BME_RS03955	BMEI0793	protease	protein_coding	WP_002964325,1	0	Non-essential	3.32905
CHX1	RefSeq	gene	951606	952613	+	BME_RS04580	BMEI0921	UDP-glucose 4-epimerase GalE	protein_coding	WP_004683806,1	0	Non-essential	3.32899
CHX1	RefSeq	gene	645936	647057	+	BME_RS03085	BMEI0619	ATP-binding protein	protein_coding	WP_002964497,1	0	Non-essential	3.32847
CHX1	RefSeq	gene	1261728	1262897	+	BME_RS06105	BMEI1213	cystathionine beta-lyase	protein_coding	WP_004683527,1	0	Non-essential	3.32819
CHX1	RefSeq	gene	1307153	1307716	-	BME_RS06340	BMEI1259	hypothetical protein	protein_coding	WP_004683443,1	0	Non-essential	3.32743
CHX1	RefSeq	gene	760178	760948	+	BME_RS03645	BMEI0733	alpha/beta hydrolase	protein_coding	WP_004683935,1	0	Non-essential	3.32716
CHX1	RefSeq	gene	1294647	1295519	+	BME_RS06270	BMEI1245	23S rRNA (adenine(2030)-N(6))-methyltransferase RlmJ	protein_coding	WP_004683476,1	0	Non-essential	3.32692
CHX1	RefSeq	gene	617042	617899	-	BME_RS02945	BMEI0592	50S ribosomal protein L11 methyltransferase	protein_coding	WP_002964525,1	0	Non-essential	3.32673
CHX1	RefSeq	gene	1756956	1757804	+	BME_RS08535	BMEI1718	amidohydrolase	protein_coding	WP_004684713,1	0	Non-essential	3.3263
CHX1	RefSeq	gene	1369471	1370727	+	BME_RS06655	BMEI1322	MFS transporter	protein_coding	WP_005969556,1	0	Non-essential	3.32622
CHX1	RefSeq	gene	536662	537273	+	BME_RS02595	BMEI0517	glutathione S-transferase family protein	protein_coding	WP_002964600,1	0	Non-essential	3.32612
CHX1	RefSeq	gene	274677	275135	+	BME_RS15890	BMEI0264	hypothetical protein	protein_coding	WP_006255824,1	0	Non-essential	3.32569
CHX1	RefSeq	gene	1379737	1382688	-	BME_RS06680	BMEI1327	[glutamate--ammonia-ligase] adenylyltransferase	protein_coding	WP_004683327,1	0	Non-essential	3.32499
CHX1	RefSeq	gene	1476443	1477348	+	BME_RS07165	BMEI1432	MBL fold metallo-hydrolase	protein_coding	WP_005969743,1	0	Non-essential	3.32469
CHX1	RefSeq	gene	1168403	1169050	+	BME_RS05640	BMEI1125	glutathione S-transferase family protein	protein_coding	WP_004683649,1	0	Non-essential	3.32417
CHX1	RefSeq	gene	560362	560715	-	BME_RS02695	BMEI0540	hypothetical protein	protein_coding	WP_004684040,1	0	Non-essential	3.32392
CHX1	RefSeq	gene	176432	176911	+	BME_RS00855	BMEI0180	hypothetical protein	protein_coding	WP_004684419,1	0	Non-essential	3.32383
CHX1	RefSeq	gene	357046	358002	+	BME_RS01685	BMEI0346	bile acid:sodium symporter family protein	protein_coding	WP_004684143,1	0	Non-essential	3.32339
CHX1	RefSeq	gene	1139687	1140394	-	BME_RS05480	NA	DUF533 domain-containing protein	protein_coding	WP_002964004,1	0	Non-essential	3.32319
CHX1	RefSeq	gene	640020	641201	+	BME_RS03060	BMEI0614	NAD(P)/FAD-dependent oxidoreductase	protein_coding	WP_004684002,1	0	Non-essential	3.3229
CHX1	RefSeq	gene	685766	686278	+	BME_RS16135	BMEI0663	sugar ABC transporter substrate-binding protein	protein_coding	WP_005968078,1	0	Non-essential	3.32287
CHX1	RefSeq	gene	428161	429264	+	BME_RS02055	BMEI0411	polyamine ABC transporter substrate-binding protein	protein_coding	WP_002967859,1	0	Non-essential	3.32224
CHX1	RefSeq	gene	1550475	1550993	+	BME_RS07500	BMEI1502	DedA family protein	protein_coding	WP_002966701,1	0	Non-essential	3.32217
CHX1	RefSeq	gene	1709386	1709646	+	BME_RS08255	BMEI1657	XRE family transcriptional regulator	protein_coding	WP_002966670,1	0	Non-essential	3.32193
CHX1	RefSeq	gene	1592379	1593695	-	BME_RS07720	BMEI1549	Hsp70 family protein	protein_coding	WP_002966695,1	0	Non-essential	3.32189
CHX1	RefSeq	gene	487261	487755	+	BME_RS02330	BMEI0466	N-acetyltransferase	protein_coding	WP_002967836,1	0	Non-essential	3.32189
CHX1	RefSeq	gene	673953	675020	+	BME_RS03240	BMEI0653	glycoside hydrolase family 43	protein_coding	WP_004685732,1	0	Non-essential	3.32181
CHX1	RefSeq	gene	1287184	1288332	-	BME_RS06240	BMEI1239	AI-2E family transporter	protein_coding	WP_002967538,1	0	Non-essential	3.3217
CHX1	RefSeq	gene	1261521	1261703	-	BME_RS06100	NA	hypothetical protein	protein_coding	WP_019298739,1	0	Non-essential	3.321
CHX1	RefSeq	gene	233523	234164	+	BME_RS01130	BMEI0230	TPM domain-containing protein	protein_coding	WP_004684292,1	0	Non-essential	3.32099
CHX1	RefSeq	gene	545645	546163	+	BME_RS02625	BMEI0524	DUF2306 domain-containing protein	protein_coding	WP_002964592,1	0	Non-essential	3.32062
CHX1	RefSeq	pseudogene	1432581	1434229	+	BME_RS06950	BMEI1380	choline dehydrogenase	pseudogene	NA	0	Non-essential	3.32052
CHX1	RefSeq	gene	1766666	1767877	+	BME_RS08575	BMEI1726	ABC transporter permease	protein_coding	WP_002969733,1	0	Non-essential	3.32035
CHX1	RefSeq	gene	74618	74693	+	BME_RS00350	BMEIt02	tRNA-Ala	tRNA	NA	0	Non-essential	3.32018
CHX1	RefSeq	gene	375709	376668	-	BME_RS01780	BMEI0365	tonB-system energizer ExbB	protein_coding	WP_002964760,1	0	Non-essential	3.31987
CHX1	RefSeq	gene	1780992	1782425	-	BME_RS08645	BMEI1740	aldehyde dehydrogenase family protein	protein_coding	WP_002965457,1	0	Non-essential	3.31977
CHX1	RefSeq	gene	556509	556967	+	BME_RS02665	BMEI0534	YcgN family cysteine cluster protein	protein_coding	WP_002964583,1	0	Non-essential	3.31939
CHX1	RefSeq	gene	1122488	1123354	+	BME_RS05400	BMEI1078	DUF815 domain-containing protein	protein_coding	WP_002964020,1	0	Non-essential	3.31939
CHX1	RefSeq	gene	465504	465965	-	BME_RS02235	BMEI0447	AsnC family transcriptional regulator	protein_coding	WP_002964674,1	0	Non-essential	3.31932
CHX1	RefSeq	gene	1741529	1741843	-	BME_RS16700	BMEI1698	hypothetical protein	protein_coding	WP_002965501,1	0	Non-essential	3.31895
CHX1	RefSeq	gene	993419	993742	-	BME_RS04765	BMEI0958	NAD(P)/FAD-dependent oxidoreductase	protein_coding	WP_005968719,1	0	Non-essential	3.31891
CHX1	RefSeq	gene	285343	285774	-	BME_RS01330	BMEI0273	heme-binding protein	protein_coding	WP_002964855,1	0	Non-essential	3.31867
CHX1	RefSeq	gene	106136	107149	-	BME_RS00510	BMEI0110	arginase	protein_coding	WP_004684387,1	0	Non-essential	3.31828
CHX1	RefSeq	gene	422988	423902	-	BME_RS02025	BMEI0406	3-oxoacyl-ACP reductase	protein_coding	WP_004686923,1	0	Non-essential	3.31792
CHX1	RefSeq	gene	194237	195670	+	BME_RS00930	NA	L%2CD-transpeptidase	protein_coding	WP_004686269,1	0	Non-essential	3.31782
CHX1	RefSeq	gene	1763325	1764590	+	BME_RS08560	BMEI1723	Glu/Leu/Phe/Val dehydrogenase	protein_coding	WP_004684710,1	0	Non-essential	3.31765
CHX1	RefSeq	pseudogene	101096	102086	+	BME_RS00485	BMEI0105	L-asparaginase	pseudogene	NA	0	Non-essential	3.31752
CHX1	RefSeq	gene	707260	707550	+	BME_RS03380	BMEI0683	hypothetical protein	protein_coding	WP_004683967,1	0	Non-essential	3.31739
CHX1	RefSeq	gene	841576	841998	-	BME_RS04080	BMEI0817	HIT family protein	protein_coding	WP_002964295,1	0	Non-essential	3.31703
CHX1	RefSeq	gene	1402090	1403283	-	BME_RS06785	BMEI1349	phage portal protein	protein_coding	WP_002963736,1	0	Non-essential	3.31601
CHX1	RefSeq	gene	845617	846111	+	BME_RS04105	NA	DUF4440 domain-containing protein	protein_coding	WP_004683881,1	0	Non-essential	3.31433
CHX1	RefSeq	gene	2050135	2050551	-	BME_RS09855	BMEI1990	DUF454 domain-containing protein	protein_coding	WP_002965201,1	0	Non-essential	3.31432
CHX1	RefSeq	gene	1605829	1606287	+	BME_RS07780	BMEI1563	transcriptional repressor	protein_coding	WP_005969894,1	0	Non-essential	3.31421
CHX1	RefSeq	gene	1790802	1792304	-	BME_RS08680	BMEI1749	glycerol-3-phosphate dehydrogenase	protein_coding	WP_004686751,1	0	Non-essential	3.31413
CHX1	RefSeq	gene	1794485	1795246	+	BME_RS08695	BMEI1752	Crp/Fnr family transcriptional regulator	protein_coding	WP_002967102,1	0	Non-essential	3.31408
CHX1	RefSeq	pseudogene	22268	23045	+	BME_RS00105	NA	enoyl-CoA hydratase	pseudogene	NA	0	Non-essential	3.31331
CHX1	RefSeq	gene	1750545	1751663	-	BME_RS08505	BMEI1712	mandelate racemase/muconate lactonizing enzyme family protein	protein_coding	WP_004684716,1	0	Non-essential	3.31327
CHX1	RefSeq	gene	1211535	1212818	-	BME_RS05855	BMEI1166	aminotransferase class V-fold PLP-dependent enzyme	protein_coding	WP_002963928,1	0	Non-essential	3.31322
CHX1	RefSeq	pseudogene	1256615	1257771	-	BME_RS06080	BMEI1209	amino acid ABC transporter permease	pseudogene	NA	0	Non-essential	3.31266
CHX1	RefSeq	gene	952742	953707	+	BME_RS04585	BMEI0922	bile acid:sodium symporter	protein_coding	WP_004683803,1	0	Non-essential	3.3121
CHX1	RefSeq	gene	1744547	1744948	-	BME_RS16715	BMEI1704	hypothetical protein	protein_coding	WP_004684721,1	0	Non-essential	3.3118
CHX1	RefSeq	gene	174445	176016	+	BME_RS00850	BMEI0179	heme biosynthesis protein HemY	protein_coding	WP_004686704,1	0	Non-essential	3.31124
CHX1	RefSeq	gene	566957	568075	-	BME_RS02740	BMEI0548	hybrid-cluster NAD(P)-dependent oxidoreductase	protein_coding	WP_004684038,1	0	Non-essential	3.31117
CHX1	RefSeq	gene	1689408	1690904	+	BME_RS08160	BMEI1638	FAD-dependent oxidoreductase	protein_coding	WP_004682835,1	0	Non-essential	3.3098
CHX1	RefSeq	gene	2008304	2009176	+	BME_RS09655	BMEI1950	peptidase P60	protein_coding	WP_002967050,1	0	Non-essential	3.30975
CHX1	RefSeq	gene	301167	301451	+	BME_RS01395	BMEI0287	glycine zipper 2TM domain-containing protein	protein_coding	WP_002964839,1	0	Non-essential	3.30914
CHX1	RefSeq	gene	1144264	1144743	+	BME_RS05505	BMEI1098	Lrp/AsnC family transcriptional regulator	protein_coding	WP_002963998,1	0	Non-essential	3.30857
CHX1	RefSeq	gene	987435	988895	+	BME_RS04730	BMEI0951	hypothetical protein	protein_coding	WP_004683773,1	0	Non-essential	3.30847
CHX1	RefSeq	pseudogene	1783046	1784844	+	BME_RS08650	NA	multidrug ABC transporter ATP-binding protein	pseudogene	NA	0	Non-essential	3.30835
CHX1	RefSeq	gene	1942296	1942502	+	BME_RS16825	BMEI1891	hypothetical protein	protein_coding	WP_002965300,1	0	Non-essential	3.30792
CHX1	RefSeq	gene	31976	33091	+	BME_RS00155	BMEI0035	D-alanyl-D-alanine carboxypeptidase	protein_coding	WP_004684512,1	0	Non-essential	3.30786
CHX1	RefSeq	gene	568109	569356	-	BME_RS02745	BMEI0549	aromatic ring-hydroxylating dioxygenase subunit alpha	protein_coding	WP_004686937,1	0	Non-essential	3.30761
CHX1	RefSeq	gene	1384214	1384921	-	BME_RS06690	BMEI1329	DNA-binding response regulator	protein_coding	WP_004683323,1	0	Non-essential	3.3076
CHX1	RefSeq	gene	1802108	1805893	-	BME_RS08730	BMEI1759	methionine synthase	protein_coding	WP_011005393,1	0	Non-essential	3.3075
CHX1	RefSeq	gene	694223	694408	+	BME_RS03325	NA	hypothetical protein	protein_coding	WP_002969141,1	0	Non-essential	3.30747
CHX1	RefSeq	gene	367682	368422	-	BME_RS01730	BMEI0355	class II glutamine amidotransferase	protein_coding	WP_005970918,1	0	Non-essential	3.30713
CHX1	RefSeq	gene	1242017	1242766	+	BME_RS06030	BMEI1199	arginyl-tRNA-protein transferase	protein_coding	WP_004683553,1	0	Non-essential	3.30698
CHX1	RefSeq	gene	484337	484960	+	BME_RS02310	BMEI0462	CoA pyrophosphatase	protein_coding	WP_004684081,1	0	Non-essential	3.30669
CHX1	RefSeq	gene	1051017	1051268	+	BME_RS05060	BMEI1013	GlsB/YeaQ/YmgE family stress response membrane protein	protein_coding	WP_004683734,1	0	Non-essential	3.30667
CHX1	RefSeq	gene	451620	451925	-	BME_RS15995	BMEI0432	hypothetical protein	protein_coding	WP_002967847,1	0	Non-essential	3.30558
CHX1	RefSeq	gene	1210013	1210381	-	BME_RS05845	BMEI1164	IS5/IS1182 family transposase	protein_coding	WP_006119859,1	0	Non-essential	3.30554
CHX1	RefSeq	gene	1429868	1430257	+	BME_RS06930	BMEI1376	type II toxin-antitoxin system death-on-curing family toxin	protein_coding	WP_002963707,1	0	Non-essential	3.30516
CHX1	RefSeq	gene	1455163	1455717	+	BME_RS07045	BMEI1401	IS3 family transposase	protein_coding	WP_005969645,1	0	Non-essential	3.30494
CHX1	RefSeq	gene	2068378	2068992	-	BME_RS09945	BMEI2009	isoprenylcysteine carboxylmethyltransferase family protein	protein_coding	WP_002965183,1	0	Non-essential	3.30479
CHX1	RefSeq	gene	1700699	1701007	+	BME_RS16650	BMEI1647	hypothetical protein	protein_coding	WP_002966672,1	0	Non-essential	3.30443
CHX1	RefSeq	gene	486886	487173	+	BME_RS02325	BMEI0465	aspartyl/asparaginyl beta-hydroxylase	protein_coding	WP_002971384,1	0	Non-essential	3.30407
CHX1	RefSeq	pseudogene	1780172	1780947	+	BME_RS08640	BMEI1739	ABC transporter permease	pseudogene	NA	0	Non-essential	3.30367
CHX1	RefSeq	gene	1811112	1811414	-	BME_RS08770	BMEI1767	DUF2849 domain-containing protein	protein_coding	WP_002965429,1	0	Non-essential	3.30294
CHX1	RefSeq	gene	1703006	1703632	-	BME_RS08210	BMEI1649	Urease accessory protein UreG 1	protein_coding	WP_002963437,1	0	Non-essential	3.30245
CHX1	RefSeq	gene	151861	153270	+	BME_RS00745	BMEI0157	3-isopropylmalate dehydratase large subunit	protein_coding	WP_004684442,1	0	Non-essential	3.30231
CHX1	RefSeq	gene	326779	327522	+	BME_RS01535	BMEI0317	TerC family protein	protein_coding	WP_004684160,1	0	Non-essential	3.30212
CHX1	RefSeq	gene	129764	129967	+	BME_RS15845	BMEI0134	hypothetical protein	protein_coding	WP_002964999,1	0	Non-essential	3.30157
CHX1	RefSeq	gene	1399515	1400147	-	BME_RS06760	BMEI1344	TIGR02217 family protein	protein_coding	WP_002963747,1	0	Non-essential	3.30152
CHX1	RefSeq	gene	366735	367655	+	BME_RS01725	BMEI0354	membrane protein	protein_coding	WP_004684137,1	0	Non-essential	3.30112
CHX1	RefSeq	gene	685368	685784	+	BME_RS16130	BMEI0662	hypothetical protein	protein_coding	WP_005968076,1	0	Non-essential	3.30083
CHX1	RefSeq	gene	305458	306894	+	BME_RS01420	BMEI0292	pyruvate kinase	protein_coding	WP_004684192,1	0	Non-essential	3.30076
CHX1	RefSeq	gene	1225070	1225249	-	BME_RS16375	NA	hypothetical protein	protein_coding	WP_075589501,1	0	Non-essential	3.30051
CHX1	RefSeq	gene	459074	459910	-	BME_RS02205	BMEI0440	choline ABC transporter permease subunit	protein_coding	WP_002967845,1	0	Non-essential	3.3004
CHX1	RefSeq	gene	1211074	1211463	+	BME_RS16365	BMEI1165	hypothetical protein	protein_coding	WP_002963929,1	0	Non-essential	3.30009
CHX1	RefSeq	gene	310522	310701	+	BME_RS01450	BMEI0299	DUF465 domain-containing protein	protein_coding	WP_002967906,1	0	Non-essential	3.30005
CHX1	RefSeq	gene	938429	938650	+	BME_RS16235	BMEI0905	hypothetical protein	protein_coding	WP_011005185,1	0	Non-essential	3.29965
CHX1	RefSeq	gene	245867	246844	-	BME_RS01160	BMEI0236	protease HtpX	protein_coding	WP_004684282,1	0	Non-essential	3.29926
CHX1	RefSeq	gene	1022181	1022831	-	BME_RS04890	BMEI0981	haloacid dehalogenase	protein_coding	WP_004683752,1	0	Non-essential	3.29923
CHX1	RefSeq	gene	1641738	1642619	-	BME_RS07940	BMEI1593	pantoate--beta-alanine ligase	protein_coding	WP_004682909,1	0	Non-essential	3.29915
CHX1	RefSeq	gene	1943412	1943627	+	BME_RS09380	NA	hypothetical protein	protein_coding	WP_002965298,1	0	Non-essential	3.29891
CHX1	RefSeq	gene	1752765	1753640	-	BME_RS08515	BMEI1714	carbohydrate ABC transporter permease	protein_coding	WP_002965484,1	0	Non-essential	3.29864
CHX1	RefSeq	gene	268970	270349	+	BME_RS01265	BMEI0259	high-affinity branched-chain amino acid ABC transporter permease LivM	protein_coding	WP_002966967,1	0	Non-essential	3.29849
CHX1	RefSeq	gene	1633461	1634876	-	BME_RS07905	BMEI1585	multidrug resistance protein NorM	protein_coding	WP_004682927,1	0	Non-essential	3.29783
CHX1	RefSeq	gene	1103746	1105161	+	BME_RS05300	BMEI1059	peptidase	protein_coding	WP_002969408,1	0	Non-essential	3.29629
CHX1	RefSeq	gene	1441584	1442756	-	BME_RS06985	BMEI1388	gfo/Idh/MocA family oxidoreductase	protein_coding	WP_004683244,1	0	Non-essential	3.29622
CHX1	RefSeq	gene	1756104	1756898	+	BME_RS08530	BMEI1717	IclR family transcriptional regulator	protein_coding	WP_004684714,1	0	Non-essential	3.29595
CHX1	RefSeq	gene	570486	570899	-	BME_RS02755	BMEI0551	hypothetical protein	protein_coding	WP_005967913,1	0	Non-essential	3.29559
CHX1	RefSeq	gene	1495792	1497426	-	BME_RS07245	BMEI1448	EAL domain-containing protein	protein_coding	WP_005969766,1	0	Non-essential	3.29538
CHX1	RefSeq	gene	1352081	1352722	-	BME_RS06560	BMEI1304	hypothetical protein	protein_coding	WP_002963786,1	0	Non-essential	3.29474
CHX1	RefSeq	gene	140565	141203	+	BME_RS00675	BMEI0143	LysE family translocator	protein_coding	WP_004686708,1	0	Non-essential	3.294
CHX1	RefSeq	gene	2109989	2111098	-	BME_RS10155	BMEI2052	transglycosylase	protein_coding	WP_004684539,1	0	Non-essential	3.29337
CHX1	RefSeq	gene	683101	683877	+	BME_RS03270	NA	ABC transporter ATP-binding protein	protein_coding	WP_002964459,1	0	Non-essential	3.29329
CHX1	RefSeq	gene	1263550	1264062	+	BME_RS06115	BMEI1215	SH3 domain-containing protein	protein_coding	WP_004683523,1	0	Non-essential	3.2925
CHX1	RefSeq	gene	2111162	2111857	-	BME_RS10160	BMEI2053	calcium-binding protein	protein_coding	WP_004684538,1	0	Non-essential	3.29241
CHX1	RefSeq	gene	519648	520451	-	BME_RS02510	BMEI0500	lytic transglycosylase	protein_coding	WP_004684060,1	0	Non-essential	3.29217
CHX1	RefSeq	gene	309339	309827	-	BME_RS01440	BMEI0296	5-(carboxyamino)imidazole ribonucleotide mutase	protein_coding	WP_002964830,1	0	Non-essential	3.29131
CHX1	RefSeq	gene	1778512	1779480	+	BME_RS08630	BMEI1737	ABC transporter ATP-binding protein	protein_coding	WP_002965460,1	0	Non-essential	3.2912
CHX1	RefSeq	gene	1636613	1637854	-	BME_RS07915	BMEI1588	saccharopine dehydrogenase	protein_coding	WP_004682921,1	0	Non-essential	3.29082
CHX1	RefSeq	gene	114574	115860	-	BME_RS00560	NA	GNAT family N-acetyltransferase	protein_coding	WP_004684470,1	0	Non-essential	3.29075
CHX1	RefSeq	gene	209934	210257	+	BME_RS15875	NA	N-acetyltransferase	protein_coding	WP_004686272,1	0	Non-essential	3.29021
CHX1	RefSeq	pseudogene	1521173	1521411	-	BME_RS16545	NA	hypothetical protein	pseudogene	NA	0	Non-essential	3.28975
CHX1	RefSeq	gene	1729820	1730176	-	BME_RS08380	NA	transcriptional regulator	protein_coding	WP_002967122,1	0	Non-essential	3.28962
CHX1	RefSeq	gene	1143494	1144135	+	BME_RS05500	BMEI1097	uracil-DNA glycosylase	protein_coding	WP_002963999,1	0	Non-essential	3.28938
CHX1	RefSeq	gene	28116	28463	+	BME_RS15790	BMEI0029	sorbose dehydrogenase	protein_coding	WP_004686224,1	0	Non-essential	3.28875
CHX1	RefSeq	gene	1255785	1256594	-	BME_RS06075	BMEI1208	amino acid ABC transporter ATP-binding protein	protein_coding	WP_002963884,1	0	Non-essential	3.2886
CHX1	RefSeq	gene	1643985	1644371	-	BME_RS16620	BMEI1595	hypothetical protein	protein_coding	WP_004682904,1	0	Non-essential	3.28843
CHX1	RefSeq	gene	1751666	1752757	-	BME_RS08510	BMEI1713	ABC transporter ATP-binding protein	protein_coding	WP_004684715,1	0	Non-essential	3.28841
CHX1	RefSeq	gene	1445937	1447472	-	BME_RS07005	BMEI1392	sugar ABC transporter ATP-binding protein	protein_coding	WP_006641152,1	0	Non-essential	3.28791
CHX1	RefSeq	gene	284116	284871	+	BME_RS01320	BMEI0271	monofunctional biosynthetic peptidoglycan transglycosylase	protein_coding	WP_004684227,1	0	Non-essential	3.28785
CHX1	RefSeq	gene	1960287	1961150	+	BME_RS09440	BMEI1905	prephenate dehydratase	protein_coding	WP_004684613,1	0	Non-essential	3.28778
CHX1	RefSeq	gene	688500	689309	+	BME_RS03295	BMEI0666	NAD(P)-dependent oxidoreductase	protein_coding	WP_004683974,1	0	Non-essential	3.28707
CHX1	RefSeq	gene	956090	957073	-	BME_RS04605	BMEI0925	zinc-binding alcohol dehydrogenase family protein	protein_coding	WP_004683799,1	0	Non-essential	3.28656
CHX1	RefSeq	gene	503302	504843	+	BME_RS02410	BMEI0482	ATP-binding protein	protein_coding	WP_004684070,1	0	Non-essential	3.28654
CHX1	RefSeq	gene	506262	506816	-	BME_RS02425	BMEI0484	hypothetical protein	protein_coding	WP_004684069,1	0	Non-essential	3.28587
CHX1	RefSeq	gene	380774	380965	-	BME_RS15955	NA	hypothetical protein	protein_coding	WP_005970936,1	0	Non-essential	3.28583
CHX1	RefSeq	gene	677789	678901	+	BME_RS03250	BMEI0656	ABC transporter permease	protein_coding	WP_004683980,1	0	Non-essential	3.2857
CHX1	RefSeq	gene	670467	670946	-	BME_RS03225	BMEI0648	urease subunit beta	protein_coding	WP_002964470,1	0	Non-essential	3.28568
CHX1	RefSeq	gene	625924	629667	+	BME_RS02990	BMEI0600	AsmA family protein	protein_coding	WP_005967964,1	0	Non-essential	3.28558
CHX1	RefSeq	gene	1483057	1483398	+	BME_RS07190	BMEI1437	glyoxalase	protein_coding	WP_002967466,1	0	Non-essential	3.28501
CHX1	RefSeq	gene	222317	222961	+	BME_RS01070	BMEI0217	DUF1275 domain-containing protein	protein_coding	WP_002964912,1	0	Non-essential	3.28464
CHX1	RefSeq	gene	932619	932703	-	BME_RS04475	BMEIt21	tRNA-Leu	tRNA	NA	0	Non-essential	3.28418
CHX1	RefSeq	gene	307146	307835	-	BME_RS01425	BMEI0293	tetratricopeptide repeat protein	protein_coding	WP_006255832,1	0	Non-essential	3.28379
CHX1	RefSeq	gene	1257774	1258967	-	BME_RS06085	BMEI1210	amino acid ABC transporter permease	protein_coding	WP_004683531,1	0	Non-essential	3.28341
CHX1	RefSeq	gene	147253	147918	-	BME_RS00710	BMEI0150	ArsR family transcriptional regulator	protein_coding	WP_004685219,1	0	Non-essential	3.28332
CHX1	RefSeq	gene	272941	274056	+	BME_RS01285	BMEI0263	branched chain amino acid ABC transporter substrate-binding protein	protein_coding	WP_004684242,1	0	Non-essential	3.28305
CHX1	RefSeq	gene	1390916	1391368	-	BME_RS06720	BMEI1335	membrane protein	protein_coding	WP_025198991,1	0	Non-essential	3.28285
CHX1	RefSeq	gene	276058	279534	+	BME_RS01295	BMEI0266	pyruvate carboxylase	protein_coding	WP_004684235,1	0	Non-essential	3.28277
CHX1	RefSeq	pseudogene	971956	972454	+	BME_RS04680	BMEI0940	xanthine phosphoribosyltransferase	pseudogene	NA	0	Non-essential	3.28262
CHX1	RefSeq	gene	1777110	1777880	+	BME_RS08620	BMEI1735	thiazole synthase	protein_coding	WP_004684703,1	0	Non-essential	3.28257
CHX1	RefSeq	gene	1808669	1809427	-	BME_RS08760	BMEI1765	phosphoadenylyl-sulfate reductase	protein_coding	WP_004684690,1	0	Non-essential	3.28248
CHX1	RefSeq	gene	1982116	1984137	+	BME_RS09535	BMEI1925	acetyl/propionyl/methylcrotonyl-CoA carboxylase subunit alpha	protein_coding	WP_005970312,1	0	Non-essential	3.28224
CHX1	RefSeq	gene	429506	430651	+	BME_RS02060	BMEI0412	ABC transporter ATP-binding protein	protein_coding	WP_002964709,1	0	Non-essential	3.28219
CHX1	RefSeq	gene	1477349	1478137	-	BME_RS07170	BMEI1433	DUF1499 domain-containing protein	protein_coding	WP_004683184,1	0	Non-essential	3.28213
CHX1	RefSeq	gene	665788	666696	-	BME_RS03200	BMEI0643	urease accessory protein ureD 2	protein_coding	WP_002967786,1	0	Non-essential	3.28194
CHX1	RefSeq	pseudogene	109493	110338	-	BME_RS00530	NA	amino acid ABC transporter substrate-binding protein	pseudogene	NA	0	Non-essential	3.28179
CHX1	RefSeq	gene	445653	446249	+	BME_RS02130	BMEI0425	DUF1134 domain-containing protein	protein_coding	WP_002964697,1	0	Non-essential	3.28125
CHX1	RefSeq	gene	140110	140523	+	BME_RS00670	BMEI0142	membrane protein	protein_coding	WP_004684450,1	0	Non-essential	3.28103
CHX1	RefSeq	gene	1146024	1146806	+	BME_RS05515	BMEI1100	adenosylcobinamide-GDP ribazoletransferase	protein_coding	WP_004683686,1	0	Non-essential	3.28063
CHX1	RefSeq	pseudogene	315273	315975	-	BME_RS01480	BMEI0305	DNA-binding transcriptional regulator	pseudogene	NA	0	Non-essential	3.28042
CHX1	RefSeq	pseudogene	90807	91171	-	BME_RS00440	BMEI0094	6-carboxytetrahydropterin synthase QueD	pseudogene	NA	0	Non-essential	3.28041
CHX1	RefSeq	gene	1340858	1341613	-	BME_RS06505	BMEI1294	Crp/Fnr family transcriptional regulator	protein_coding	WP_004683392,1	0	Non-essential	3.28001
CHX1	RefSeq	gene	1403315	1404574	-	BME_RS06790	BMEI1350	hypothetical protein	protein_coding	WP_005969588,1	0	Non-essential	3.27915
CHX1	RefSeq	gene	1636382	1636597	+	BME_RS16605	BMEI1587	hypothetical protein	protein_coding	WP_002963501,1	0	Non-essential	3.27872
CHX1	RefSeq	gene	51427	52242	-	BME_RS00245	BMEI0055	DUF3108 domain-containing protein	protein_coding	WP_002967999,1	0	Non-essential	3.27858
CHX1	RefSeq	gene	102930	103928	-	BME_RS00495	BMEI0107	asparaginase	protein_coding	WP_004684476,1	0	Non-essential	3.27818
CHX1	RefSeq	gene	1427755	1428432	-	BME_RS06915	BMEI1373	FadR family transcriptional regulator	protein_coding	WP_004683264,1	0	Non-essential	3.27751
CHX1	RefSeq	gene	453180	453740	+	BME_RS16005	BMEI0434	peptide ABC transporter substrate-binding protein	protein_coding	WP_005967646,1	0	Non-essential	3.27715
CHX1	RefSeq	gene	1706549	1706854	-	BME_RS08230	BMEI1653	urease subunit beta	protein_coding	WP_002963433,1	0	Non-essential	3.27705
CHX1	RefSeq	gene	1629805	1630353	-	BME_RS07885	BMEI1581	C4-dicarboxylate ABC transporter	protein_coding	WP_004682938,1	0	Non-essential	3.27703
CHX1	RefSeq	gene	168390	168818	-	BME_RS00815	BMEI0172	EVE domain-containing protein	protein_coding	WP_002964961,1	0	Non-essential	3.2769
CHX1	RefSeq	gene	1933211	1933900	-	BME_RS09330	BMEI1882	FAA hydrolase family protein	protein_coding	WP_004684631,1	0	Non-essential	3.27643
CHX1	RefSeq	gene	1361700	1361939	+	BME_RS06610	BMEI1314	hypothetical protein	protein_coding	WP_004686532,1	0	Non-essential	3.27641
CHX1	RefSeq	gene	17312	18481	-	BME_RS00085	BMEI0018	dihydrodipicolinate synthase family protein	protein_coding	WP_004684525,1	0	Non-essential	3.27634
CHX1	RefSeq	gene	548981	549433	+	BME_RS02640	BMEI0527	GatB/YqeY domain-containing protein	protein_coding	WP_002966905,1	0	Non-essential	3.27627
CHX1	RefSeq	gene	1552425	1553540	-	BME_RS07515	BMEI1505	3%2C4-dihydroxy-2-butanone-4-phosphate synthase	protein_coding	WP_004683068,1	0	Non-essential	3.27608
CHX1	RefSeq	gene	161196	162497	+	BME_RS00790	BMEI0167	ammonium transporter	protein_coding	WP_004684431,1	0	Non-essential	3.27603
CHX1	RefSeq	gene	1957447	1958412	+	BME_RS09425	BMEI1902	hypothetical protein	protein_coding	WP_005970297,1	0	Non-essential	3.27538
CHX1	RefSeq	gene	1726944	1727234	-	BME_RS08355	BMEI1678	hypothetical protein	protein_coding	WP_002965523,1	0	Non-essential	3.27495
CHX1	RefSeq	gene	1787949	1789466	-	BME_RS08670	BMEI1747	aldehyde dehydrogenase family protein	protein_coding	WP_004684697,1	0	Non-essential	3.27492
CHX1	RefSeq	gene	888656	889153	-	BME_RS04305	BMEI0862	CinA family protein	protein_coding	WP_002967699,1	0	Non-essential	3.2748
CHX1	RefSeq	gene	371575	372720	+	BME_RS01755	BMEI0360	ABC transporter ATP-binding protein	protein_coding	WP_004684135,1	0	Non-essential	3.27476
CHX1	RefSeq	gene	249646	249933	+	BME_RS01175	BMEI0239	usg family protein	protein_coding	WP_002964887,1	0	Non-essential	3.2746
CHX1	RefSeq	pseudogene	1357466	1358598	+	BME_RS06585	NA	histidinol-phosphate aminotransferase	pseudogene	NA	0	Non-essential	3.27435
CHX1	RefSeq	gene	1362342	1363052	-	BME_RS06620	BMEI1316	thiol:disulfide oxidoreductase	protein_coding	WP_004683348,1	0	Non-essential	3.27405
CHX1	RefSeq	gene	1622687	1624165	-	BME_RS07855	BMEI1576	xanthine dehydrogenase small subunit	protein_coding	WP_041594638,1	0	Non-essential	3.27389
CHX1	RefSeq	gene	756827	757855	+	BME_RS03625	NA	membrane protein	protein_coding	WP_004683937,1	0	Non-essential	3.2737
CHX1	RefSeq	gene	1365274	1366242	+	BME_RS06640	NA	AP endonuclease	protein_coding	WP_004686786,1	0	Non-essential	3.27358
CHX1	RefSeq	gene	1742779	1743975	-	BME_RS08460	BMEI1702	site-specific integrase	protein_coding	WP_002967118,1	0	Non-essential	3.27332
CHX1	RefSeq	gene	1245657	1246853	+	BME_RS06040	BMEI1201	hypothetical protein	protein_coding	WP_004683547,1	0	Non-essential	3.2731
CHX1	RefSeq	gene	1609042	1609905	+	BME_RS07800	BMEI1566	cytochrome-c oxidase%2C cbb3-type subunit III	protein_coding	WP_002963524,1	0	Non-essential	3.27309
CHX1	RefSeq	gene	2051095	2051451	+	BME_RS09860	BMEI1992	septal ring lytic transglycosylase RlpA family protein	protein_coding	WP_004684571,1	0	Non-essential	3.27302
CHX1	RefSeq	gene	965830	967437	-	BME_RS04650	BMEI0934	ATP-dependent helicase	protein_coding	WP_005968673,1	0	Non-essential	3.27302
CHX1	RefSeq	pseudogene	463565	464858	-	BME_RS02225	BMEI0445	MFS transporter	pseudogene	NA	0	Non-essential	3.27292
CHX1	RefSeq	pseudogene	447462	447754	-	BME_RS02140	BMEI0426	GNAT family N-acetyltransferase	pseudogene	NA	0	Non-essential	3.27185
CHX1	RefSeq	gene	1704287	1704802	-	BME_RS08220	BMEI1651	Urease accessory protein UreE 1	protein_coding	WP_002963435,1	0	Non-essential	3.27109
CHX1	RefSeq	gene	869253	870272	-	BME_RS04215	BMEI0844	anthranilate phosphoribosyltransferase	protein_coding	WP_002969119,1	0	Non-essential	3.27076
CHX1	RefSeq	gene	1610065	1611615	+	BME_RS07805	BMEI1567	cytochrome c oxidase accessory protein CcoG	protein_coding	WP_004682974,1	0	Non-essential	3.27057
CHX1	RefSeq	gene	1555440	1556117	-	BME_RS07530	BMEI1508	DUF374 domain-containing protein	protein_coding	WP_004683065,1	0	Non-essential	3.27029
CHX1	RefSeq	gene	456736	457584	+	BME_RS02195	BMEI0438	dipeptide ABC transporter ATP-binding protein	protein_coding	WP_002964683,1	0	Non-essential	3.27005
CHX1	RefSeq	gene	470521	472248	+	BME_RS02255	BMEI0451	2-isopropylmalate synthase	protein_coding	WP_004686926,1	0	Non-essential	3.26978
CHX1	RefSeq	gene	232743	233510	+	BME_RS01125	BMEI0229	membrane protein	protein_coding	WP_002972325,1	0	Non-essential	3.26895
CHX1	RefSeq	gene	270367	271689	+	BME_RS01270	BMEI0260	branched-chain amino acid ABC transporter ATP-binding protein	protein_coding	WP_002967927,1	0	Non-essential	3.26892
CHX1	RefSeq	pseudogene	661188	661907	-	BME_RS16115	NA	cobalt ABC transporter ATP-binding protein	pseudogene	NA	0	Non-essential	3.26816
CHX1	RefSeq	gene	359483	361084	+	BME_RS01695	BMEI0349	phosphoglycerate dehydrogenase	protein_coding	WP_004684141,1	0	Non-essential	3.26808
CHX1	RefSeq	gene	130749	131912	+	BME_RS00640	BMEI0136	cell division protein ZapE	protein_coding	WP_004686709,1	0	Non-essential	3.26806
CHX1	RefSeq	gene	1264446	1265324	-	BME_RS06120	NA	TIR domain-containing protein	protein_coding	WP_004683520,1	0	Non-essential	3.26786
CHX1	RefSeq	gene	1166116	1166310	-	BME_RS16340	NA	hypothetical protein	protein_coding	WP_008933978,1	0	Non-essential	3.2677
CHX1	RefSeq	pseudogene	518737	519004	+	BME_RS16035	NA	hypothetical protein	pseudogene	NA	0	Non-essential	3.26738
CHX1	RefSeq	gene	1424194	1425705	-	BME_RS06900	BMEI1370	DUF853 domain-containing protein	protein_coding	WP_002963713,1	0	Non-essential	3.26735
CHX1	RefSeq	pseudogene	1628226	1629793	-	BME_RS07880	BMEI1580	C4-dicarboxylate ABC transporter	pseudogene	NA	0	Non-essential	3.26719
CHX1	RefSeq	gene	2011869	2012648	-	BME_RS09675	BMEI1954	MetQ/NlpA family ABC transporter substrate-binding protein	protein_coding	WP_004684587,1	0	Non-essential	3.26691
CHX1	RefSeq	gene	557211	557555	+	BME_RS02670	BMEI0535	hypothetical protein	protein_coding	WP_004684042,1	0	Non-essential	3.26674
CHX1	RefSeq	gene	1309747	1309965	+	BME_RS16435	NA	hypothetical protein	protein_coding	WP_004683437,1	0	Non-essential	3.26625
CHX1	RefSeq	gene	1893546	1894364	-	BME_RS09120	BMEI1842	YdcF family protein	protein_coding	WP_005970254,1	0	Non-essential	3.26617
CHX1	RefSeq	gene	426671	427939	+	BME_RS02050	BMEI0410	ImmA/IrrE family metallo-endopeptidase	protein_coding	WP_004684104,1	0	Non-essential	3.26597
CHX1	RefSeq	gene	1665875	1666267	+	BME_RS08060	BMEI1618	Co2+/Mg2+ efflux protein ApaG	protein_coding	WP_002963468,1	0	Non-essential	3.26588
CHX1	RefSeq	gene	1731871	1732350	-	BME_RS16695	BMEI1689	hypothetical protein	protein_coding	WP_002965512,1	0	Non-essential	3.26587
CHX1	RefSeq	pseudogene	1468172	1469115	-	BME_RS16525	NA	IS481 family transposase	pseudogene	NA	0	Non-essential	3.26524
CHX1	RefSeq	gene	216823	217347	+	BME_RS01040	BMEI0211	23S rRNA (pseudouridine(1915)-N(3))-methyltransferase RlmH	protein_coding	WP_004684318,1	0	Non-essential	3.26507
CHX1	RefSeq	gene	1409959	1410306	-	BME_RS06820	BMEI1355	DUF1491 domain-containing protein	protein_coding	WP_002963729,1	0	Non-essential	3.2648
CHX1	RefSeq	gene	1516221	1517108	-	BME_RS07340	BMEI1466	cytochrome c oxidase subunit II	protein_coding	WP_002963625,1	0	Non-essential	3.26463
CHX1	RefSeq	gene	324286	324651	+	BME_RS01520	BMEI0313	cell division protein ZapA	protein_coding	WP_002964812,1	0	Non-essential	3.26459
CHX1	RefSeq	gene	459999	460967	-	BME_RS02210	BMEI0441	choline ABC transporter substrate-binding protein	protein_coding	WP_004684091,1	0	Non-essential	3.26414
CHX1	RefSeq	gene	1543392	1543994	+	BME_RS07465	BMEI1495	TIGR00730 family Rossman fold protein	protein_coding	WP_004683082,1	0	Non-essential	3.26398
CHX1	RefSeq	gene	512674	513021	+	BME_RS02460	BMEI0491	tRNA-binding protein	protein_coding	WP_002964628,1	0	Non-essential	3.26359
CHX1	RefSeq	gene	1548183	1549130	-	BME_RS07485	BMEI1499	pirin family protein	protein_coding	WP_004683075,1	0	Non-essential	3.26302
CHX1	RefSeq	gene	312564	313568	+	BME_RS01465	BMEI0302	NAD(P)H quinone oxidoreductase	protein_coding	WP_002967904,1	0	Non-essential	3.2623
CHX1	RefSeq	gene	1325739	1326518	-	BME_RS06415	BMEI1275	SOS response-associated peptidase	protein_coding	WP_002963816,1	0	Non-essential	3.26224
CHX1	RefSeq	gene	900846	902264	+	BME_RS04355	BMEI0873	GTPase HflX	protein_coding	WP_004683831,1	0	Non-essential	3.26217
CHX1	RefSeq	pseudogene	1651656	1655167	+	BME_RS07995	BMEI1606	hybrid sensor histidine kinase/response regulator	pseudogene	NA	0	Non-essential	3.2619
CHX1	RefSeq	gene	1327982	1328746	+	BME_RS06435	BMEI1280	hypothetical protein	protein_coding	WP_002963812,1	0	Non-essential	3.26165
CHX1	RefSeq	gene	923756	924904	+	BME_RS04445	BMEI0892	MexH family multidrug efflux RND transporter periplasmic adaptor subunit	protein_coding	WP_041594647,1	0	Non-essential	3.26124
CHX1	RefSeq	gene	517303	517959	+	BME_RS02495	BMEI0496	MBL fold metallo-hydrolase	protein_coding	WP_004684062,1	0	Non-essential	3.26121
CHX1	RefSeq	gene	314463	314870	-	BME_RS01475	BMEI0304	PaaI family thioesterase	protein_coding	WP_002964822,1	0	Non-essential	3.25969
CHX1	RefSeq	pseudogene	1059938	1060440	+	BME_RS05110	NA	molybdopterin-guanine dinucleotide biosynthesis protein B	pseudogene	NA	0	Non-essential	3.25968
CHX1	RefSeq	gene	147989	148312	+	BME_RS00715	BMEI0151	NIPSNAP family protein	protein_coding	WP_002964980,1	0	Non-essential	3.25965
CHX1	RefSeq	gene	971733	971972	+	BME_RS16265	BMEI0939	hypothetical protein	protein_coding	WP_002966826,1	0	Non-essential	3.25924
CHX1	RefSeq	gene	1769916	1772396	-	BME_RS08595	BMEI1730	copper-translocating P-type ATPase	protein_coding	WP_004684705,1	0	Non-essential	3.25905
CHX1	RefSeq	gene	63731	64030	-	BME_RS15815	BMEI0064	hypothetical protein	protein_coding	WP_004684493,1	0	Non-essential	3.25872
CHX1	RefSeq	gene	714459	715616	-	BME_RS03415	BMEI0689	acyl-CoA dehydrogenase	protein_coding	WP_002964431,1	0	Non-essential	3.25863
CHX1	RefSeq	gene	328711	329403	-	BME_RS01550	BMEI0320	GntR family transcriptional regulator	protein_coding	WP_002964806,1	0	Non-essential	3.25854
CHX1	RefSeq	gene	695850	696671	+	BME_RS03335	BMEI0674	sulfate ABC transporter permease subunit CysT	protein_coding	WP_002966872,1	0	Non-essential	3.25837
CHX1	RefSeq	gene	1971968	1972627	-	BME_RS09490	BMEI1916	cytidylate kinase	protein_coding	WP_004684608,1	0	Non-essential	3.25836
CHX1	RefSeq	gene	1955895	1956908	-	BME_RS09420	BMEI1901	ubiquinol oxidase subunit II	protein_coding	WP_002971777,1	0	Non-essential	3.25798
CHX1	RefSeq	gene	1673102	1674994	-	BME_RS08095	BMEI1626	N-acetylglucosaminyltransferase	protein_coding	WP_002963460,1	0	Non-essential	3.25788
CHX1	RefSeq	gene	165222	166703	-	BME_RS00800	BMEI0169	PLP-dependent aminotransferase family protein	protein_coding	WP_004684429,1	0	Non-essential	3.25748
CHX1	RefSeq	pseudogene	523531	524111	-	BME_RS02520	BMEI0502	peptide-binding protein	pseudogene	NA	0	Non-essential	3.25747
CHX1	RefSeq	gene	1164309	1164875	+	BME_RS05610	BMEI1119	serine hydrolase family protein	protein_coding	WP_004683658,1	0	Non-essential	3.25743
CHX1	RefSeq	gene	446503	447414	+	BME_RS02135	NA	hypothetical protein	protein_coding	WP_002969593,1	0	Non-essential	3.25701
CHX1	RefSeq	gene	211175	211858	+	BME_RS01010	NA	hypothetical protein	protein_coding	WP_004684330,1	0	Non-essential	3.25638
CHX1	RefSeq	gene	1808092	1808616	-	BME_RS08755	BMEI1764	DUF934 domain-containing protein	protein_coding	WP_002965432,1	0	Non-essential	3.25531
CHX1	RefSeq	gene	666696	667334	-	BME_RS03205	BMEI0644	Urease accessory protein UreG 2	protein_coding	WP_002964473,1	0	Non-essential	3.25506
CHX1	RefSeq	gene	104676	106127	-	BME_RS00505	BMEI0109	aspartate ammonia-lyase	protein_coding	WP_004686716,1	0	Non-essential	3.25477
CHX1	RefSeq	gene	1626153	1626971	+	BME_RS07870	BMEI1578	(S)-ureidoglycine aminohydrolase	protein_coding	WP_004682943,1	0	Non-essential	3.25473
CHX1	RefSeq	gene	679395	681257	+	BME_RS03255	BMEI0657	TonB-dependent receptor	protein_coding	WP_004683979,1	0	Non-essential	3.25306
CHX1	RefSeq	gene	1611615	1612112	+	BME_RS07810	BMEI1568	nitrogen fixation protein FixH	protein_coding	WP_002963522,1	0	Non-essential	3.25229
CHX1	RefSeq	gene	1209094	1209603	-	BME_RS05840	BMEI1162	hypothetical protein	protein_coding	WP_004683605,1	0	Non-essential	3.252
CHX1	RefSeq	gene	931333	932478	+	BME_RS04470	BMEI0898	CoA transferase	protein_coding	WP_004683816,1	0	Non-essential	3.25197
CHX1	RefSeq	gene	2006500	2007882	+	BME_RS09645	BMEI1948	leucyl aminopeptidase	protein_coding	WP_004684589,1	0	Non-essential	3.25175
CHX1	RefSeq	gene	1116857	1118257	+	BME_RS05375	BMEI1073	FADH(2)-oxidizing methylenetetrahydrofolate--tRNA-(uracil(54)-C(5))-methyltransferase TrmFO	protein_coding	WP_002967605,1	0	Non-essential	3.25159
CHX1	RefSeq	gene	661904	662668	-	BME_RS03175	BMEI0637	cobalt ECF transporter T component CbiQ	protein_coding	WP_002964479,1	0	Non-essential	3.25139
CHX1	RefSeq	gene	588601	588870	-	BME_RS16090	BMEI0570	hypothetical protein	protein_coding	WP_002969152,1	0	Non-essential	3.25085
CHX1	RefSeq	gene	2100257	2100694	+	BME_RS10090	BMEI2038	aminoacyl-tRNA hydrolase	protein_coding	WP_004684545,1	0	Non-essential	3.25057
CHX1	RefSeq	gene	2112074	2112571	+	BME_RS10165	BMEI2054	membrane protein FxsA	protein_coding	WP_002965137,1	0	Non-essential	3.25042
CHX1	RefSeq	gene	1975267	1976388	+	BME_RS09510	BMEI1919	acyltransferase	protein_coding	WP_002965270,1	0	Non-essential	3.25035
CHX1	RefSeq	gene	18732	19790	+	BME_RS00090	BMEI0019	LacI family DNA-binding transcriptional regulator	protein_coding	WP_004684524,1	0	Non-essential	3.25031
CHX1	RefSeq	gene	1813462	1814373	-	BME_RS08785	BMEI1770	16S rRNA (cytidine(1402)-2'-O)-methyltransferase	protein_coding	WP_002965426,1	0	Non-essential	3.24974
CHX1	RefSeq	gene	867936	868433	-	BME_RS04205	BMEI0842	cyclic pyranopterin monophosphate synthase MoaC	protein_coding	WP_004683848,1	0	Non-essential	3.24974
CHX1	RefSeq	gene	1129898	1130623	-	BME_RS05445	BMEI1085	SMC-Scp complex subunit ScpB	protein_coding	WP_004683699,1	0	Non-essential	3.24965
CHX1	RefSeq	gene	1694850	1696319	+	BME_RS08185	BMEI1644	dihydropyrimidinase	protein_coding	WP_004682826,1	0	Non-essential	3.24914
CHX1	RefSeq	gene	988892	989965	+	BME_RS04735	BMEI0952	TIGR01620 family protein	protein_coding	WP_004683772,1	0	Non-essential	3.24806
CHX1	RefSeq	gene	899360	900190	+	BME_RS04345	BMEI0870	hypothetical protein	protein_coding	WP_004683833,1	0	Non-essential	3.24772
CHX1	RefSeq	gene	181852	182745	+	BME_RS00890	BMEI0187	EamA/RhaT family transporter	protein_coding	WP_004684405,1	0	Non-essential	3.2477
CHX1	RefSeq	gene	1473723	1474559	-	BME_RS07145	BMEI1428	DUF2793 domain-containing protein	protein_coding	WP_002963667,1	0	Non-essential	3.24758
CHX1	RefSeq	gene	398274	399766	+	BME_RS01910	BMEIr05	16S ribosomal RNA	rRNA	NA	0	Non-essential	3.24732
CHX1	RefSeq	gene	466457	466645	-	BME_RS02240	BMEI0448	hypothetical protein	protein_coding	WP_002970216,1	0	Non-essential	3.24681
CHX1	RefSeq	gene	526399	527310	-	BME_RS02540	BMEI0506	EamA/RhaT family transporter	protein_coding	WP_004686348,1	0	Non-essential	3.24645
CHX1	RefSeq	pseudogene	675017	677787	+	BME_RS03245	NA	multidrug ABC transporter ATP-binding protein	pseudogene	NA	0	Non-essential	3.24641
CHX1	RefSeq	gene	638316	639890	+	BME_RS03055	BMEI0613	PDZ domain-containing protein	protein_coding	WP_004684003,1	0	Non-essential	3.24633
CHX1	RefSeq	pseudogene	26828	28109	+	BME_RS00125	NA	choline dehydrogenase	pseudogene	NA	0	Non-essential	3.24617
CHX1	RefSeq	gene	373548	374318	+	BME_RS01765	BMEI0362	hypothetical protein	protein_coding	WP_004684134,1	0	Non-essential	3.246
CHX1	RefSeq	gene	1737368	1738384	-	BME_RS08425	BMEI1694	winged helix-turn-helix domain-containing protein	protein_coding	WP_004684728,1	0	Non-essential	3.24529
CHX1	RefSeq	gene	1675263	1676105	+	BME_RS08100	BMEI1627	amino acid ABC transporter	protein_coding	WP_004682863,1	0	Non-essential	3.24475
CHX1	RefSeq	gene	1825487	1826080	-	BME_RS08865	BMEI1787	ribosomal subunit interface protein	protein_coding	WP_002965408,1	0	Non-essential	3.24474
CHX1	RefSeq	pseudogene	1858338	1858806	+	BME_RS09015	BMEI1820	GNAT family N-acetyltransferase	pseudogene	NA	0	Non-essential	3.24469
CHX1	RefSeq	gene	993817	994023	-	BME_RS04770	NA	thioredoxin reductase	protein_coding	WP_002970018,1	0	Non-essential	3.2446
CHX1	RefSeq	gene	1551259	1552209	-	BME_RS07510	BMEI1504	acetoin utilization protein	protein_coding	WP_004685460,1	0	Non-essential	3.24382
CHX1	RefSeq	gene	420361	422121	-	BME_RS02015	BMEI0404	hypothetical protein	protein_coding	WP_004684108,1	0	Non-essential	3.2438
CHX1	RefSeq	gene	582144	582977	-	BME_RS02810	BMEI0562	glycoside hydrolase	protein_coding	WP_004684028,1	0	Non-essential	3.24348
CHX1	RefSeq	gene	2040233	2041486	-	BME_RS09810	BMEI1981	aminopeptidase	protein_coding	WP_041594648,1	0	Non-essential	3.24341
CHX1	RefSeq	gene	1440235	1441542	+	BME_RS06980	BMEI1387	xylose isomerase	protein_coding	WP_002966715,1	0	Non-essential	3.24321
CHX1	RefSeq	gene	658659	659684	-	BME_RS03150	BMEI0632	hypothetical protein	protein_coding	WP_004685740,1	0	Non-essential	3.24301
CHX1	RefSeq	gene	1731290	1731880	-	BME_RS08395	BMEI1688	hypothetical protein	protein_coding	WP_004684731,1	0	Non-essential	3.24258
CHX1	RefSeq	gene	1290691	1291215	+	BME_RS06255	BMEI1242	DUF992 domain-containing protein	protein_coding	WP_002963851,1	0	Non-essential	3.24246
CHX1	RefSeq	pseudogene	929037	929968	-	BME_RS04460	BMEI0896	LysR family transcriptional regulator	pseudogene	NA	0	Non-essential	3.24192
CHX1	RefSeq	gene	198646	200138	+	BME_RS00940	BMEIr01	16S ribosomal RNA	rRNA	NA	0	Non-essential	3.24099
CHX1	RefSeq	gene	1657825	1658178	+	BME_RS08015	BMEI1610	DUF952 domain-containing protein	protein_coding	WP_004682884,1	0	Non-essential	3.24094
CHX1	RefSeq	gene	1821692	1822405	+	BME_RS08835	BMEI1781	cysteine biosynthesis protein	protein_coding	WP_004684685,1	0	Non-essential	3.24082
CHX1	RefSeq	gene	1360343	1361113	+	BME_RS06600	BMEI1312	YitT family protein	protein_coding	WP_004683355,1	0	Non-essential	3.24052
CHX1	RefSeq	gene	296716	297441	-	BME_RS01375	BMEI0283	thiamine import ATP-binding protein ThiQ	protein_coding	WP_002964843,1	0	Non-essential	3.24006
CHX1	RefSeq	gene	1327127	1327510	+	BME_RS06425	BMEI1277	TIGR02301 family protein	protein_coding	WP_004686521,1	0	Non-essential	3.2398
CHX1	RefSeq	gene	963885	964628	-	BME_RS04640	BMEI0932	alanyl-tRNA editing protein	protein_coding	WP_002964173,1	0	Non-essential	3.23877
CHX1	RefSeq	gene	385017	385091	-	BME_RS01845	BMEIt08	tRNA-Glu	tRNA	NA	0	Non-essential	3.23844
CHX1	RefSeq	gene	662665	663291	-	BME_RS03180	BMEI0638	hypothetical protein	protein_coding	WP_002966884,1	0	Non-essential	3.23842
CHX1	RefSeq	gene	1776911	1777108	+	BME_RS08615	BMEI1734	thiamine biosynthesis protein ThiS	protein_coding	WP_002965463,1	0	Non-essential	3.23823
CHX1	RefSeq	gene	919510	920100	+	BME_RS04420	BMEI0887	peptidyl-prolyl cis-trans isomerase	protein_coding	WP_004683823,1	0	Non-essential	3.23784
CHX1	RefSeq	gene	814063	814473	-	BME_RS03950	BMEI0792	hypothetical protein	protein_coding	WP_002967730,1	0	Non-essential	3.23784
CHX1	RefSeq	gene	431580	432401	+	BME_RS02070	BMEI0414	putrescine ABC transporter permease PotI	protein_coding	WP_002964707,1	0	Non-essential	3.23755
CHX1	RefSeq	gene	1110501	1111004	-	BME_RS05340	BMEI1067	N-acetyltransferase	protein_coding	WP_002964031,1	0	Non-essential	3.23754
CHX1	RefSeq	gene	1582955	1583140	+	BME_RS07660	BMEI1536	membrane protein	protein_coding	WP_002963554,1	0	Non-essential	3.23752
CHX1	RefSeq	gene	1207855	1208256	+	BME_RS05825	BMEI1160	hypothetical protein	protein_coding	WP_002963934,1	0	Non-essential	3.23749
CHX1	RefSeq	gene	1849559	1850179	-	BME_RS08965	BMEI1809	L%2CD-transpeptidase	protein_coding	WP_002965387,1	0	Non-essential	3.23731
CHX1	RefSeq	gene	802095	803519	+	BME_RS03910	BMEI0783	PDZ domain-containing protein	protein_coding	WP_004685697,1	0	Non-essential	3.23731
CHX1	RefSeq	gene	762720	763247	+	BME_RS03660	BMEI0736	gamma carbonic anhydrase family protein	protein_coding	WP_002964382,1	0	Non-essential	3.23723
CHX1	RefSeq	gene	838386	838577	-	BME_RS16175	NA	hypothetical protein	protein_coding	WP_002964298,1	0	Non-essential	3.23688
CHX1	RefSeq	gene	1326604	1327047	+	BME_RS06420	BMEI1276	NUDIX domain-containing protein	protein_coding	WP_004683411,1	0	Non-essential	3.2364
CHX1	RefSeq	gene	1179111	1179524	+	BME_RS05690	BMEI1135	hypothetical protein	protein_coding	WP_002963960,1	0	Non-essential	3.2356
CHX1	RefSeq	gene	1729275	1729823	-	BME_RS08375	BMEI1683	ImmA/IrrE family metallo-endopeptidase	protein_coding	WP_004684732,1	0	Non-essential	3.23546
CHX1	RefSeq	gene	1400700	1400870	-	BME_RS16450	NA	phage tail assembly chaperone	protein_coding	WP_004683301,1	0	Non-essential	3.23508
CHX1	RefSeq	gene	1811432	1812868	-	BME_RS08775	BMEI1768	uroporphyrinogen-III C-methyltransferase	protein_coding	WP_002969234,1	0	Non-essential	3.23491
CHX1	RefSeq	gene	667350	668081	-	BME_RS03210	BMEI0645	urease accessory protein UreF	protein_coding	WP_004686385,1	0	Non-essential	3.2344
CHX1	RefSeq	gene	23039	24559	+	BME_RS00110	BMEI0024	sorbosone dehydrogenase	protein_coding	WP_002965108,1	0	Non-essential	3.23407
CHX1	RefSeq	gene	29555	30319	+	BME_RS00140	BMEI0032	NAD(P)-dependent oxidoreductase	protein_coding	WP_004684514,1	0	Non-essential	3.23406
CHX1	RefSeq	gene	692475	694043	+	BME_RS03320	BMEI0671	TerC family protein	protein_coding	WP_004683973,1	0	Non-essential	3.23404
CHX1	RefSeq	gene	1058066	1059100	+	BME_RS05100	BMEI1019	cyclic pyranopterin monophosphate synthase	protein_coding	WP_004683730,1	0	Non-essential	3.23366
CHX1	RefSeq	gene	717656	717844	+	BME_RS03425	BMEI0691	cobalt transporter	protein_coding	WP_002964428,1	0	Non-essential	3.23361
CHX1	RefSeq	gene	221343	221879	+	BME_RS01060	BMEI0215	RNA pyrophosphohydrolase	protein_coding	WP_004684311,1	0	Non-essential	3.23217
CHX1	RefSeq	gene	686565	687692	+	BME_RS03285	BMEI0664	ABC transporter permease	protein_coding	WP_004683976,1	0	Non-essential	3.23213
CHX1	RefSeq	gene	681271	682110	+	BME_RS03260	BMEI0658	ABC transporter substrate-binding protein	protein_coding	WP_002964461,1	0	Non-essential	3.23142
CHX1	RefSeq	gene	1742336	1742782	-	BME_RS08455	NA	hypothetical protein	protein_coding	WP_004684724,1	0	Non-essential	3.23081
CHX1	RefSeq	gene	1302347	1302838	+	BME_RS06315	BMEI1254	molybdopterin synthase catalytic subunit	protein_coding	WP_002963838,1	0	Non-essential	3.2301
CHX1	RefSeq	gene	1304637	1305149	+	BME_RS06330	BMEI1257	damage-inducible protein DinB	protein_coding	WP_002963835,1	0	Non-essential	3.23001
CHX1	RefSeq	gene	842070	843257	-	BME_RS04085	BMEI0818	GNAT family N-acetyltransferase	protein_coding	WP_004683888,1	0	Non-essential	3.22974
CHX1	RefSeq	gene	88250	89092	+	BME_RS00420	BMEI0090	short-chain dehydrogenase	protein_coding	WP_004684484,1	0	Non-essential	3.22941
CHX1	RefSeq	gene	247350	249305	-	BME_RS01170	BMEI0238	acetyl-coenzyme A synthetase	protein_coding	WP_004685853,1	0	Non-essential	3.22908
CHX1	RefSeq	gene	1518276	1519688	+	BME_RS07350	BMEI1468	metalloprotease TldD	protein_coding	WP_004683123,1	0	Non-essential	3.22854
CHX1	RefSeq	gene	1988812	1990680	+	BME_RS09570	BMEI1934	ABC transporter substrate-binding protein	protein_coding	WP_004684597,1	0	Non-essential	3.22853
CHX1	RefSeq	gene	297438	299069	-	BME_RS01380	BMEI0284	thiamine ABC transporter permease	protein_coding	WP_005970857,1	0	Non-essential	3.22828
CHX1	RefSeq	pseudogene	1102390	1103554	-	BME_RS05295	BMEI1058	1-aminocyclopropane-1-carboxylate deaminase	pseudogene	NA	0	Non-essential	3.22807
CHX1	RefSeq	gene	430667	431578	+	BME_RS02065	BMEI0413	putrescine/spermidine ABC transporter permease	protein_coding	WP_002967857,1	0	Non-essential	3.22739
CHX1	RefSeq	gene	816153	816986	+	BME_RS03965	BMEI0795	glutamate racemase	protein_coding	WP_002964323,1	0	Non-essential	3.22736
CHX1	RefSeq	gene	765208	765936	+	BME_RS03675	BMEI0739	rhomboid family intramembrane serine protease	protein_coding	WP_002964379,1	0	Non-essential	3.22707
CHX1	RefSeq	gene	1169110	1169511	+	BME_RS05645	BMEI1126	hypothetical protein	protein_coding	WP_002963970,1	0	Non-essential	3.22683
CHX1	RefSeq	gene	923049	923615	-	BME_RS04440	BMEI0891	TetR/AcrR family transcriptional regulator	protein_coding	WP_002964218,1	0	Non-essential	3.2265
CHX1	RefSeq	gene	892657	894132	+	BME_RS04325	BMEI0866	nitrogen regulation protein NR(I)	protein_coding	WP_004683835,1	0	Non-essential	3.22633
CHX1	RefSeq	gene	1912998	1913723	+	BME_RS09220	BMEI1861	arylesterase	protein_coding	WP_002965333,1	0	Non-essential	3.22623
CHX1	RefSeq	gene	973741	973929	-	BME_RS16275	NA	hypothetical protein	protein_coding	WP_014489435,1	0	Non-essential	3.22609
CHX1	RefSeq	gene	647756	648496	+	BME_RS03095	BMEI0621	pyridoxine 5'-phosphate synthase	protein_coding	WP_002964495,1	0	Non-essential	3.22588
CHX1	RefSeq	gene	1824594	1824839	+	BME_RS08855	BMEI1785	DUF1150 domain-containing protein	protein_coding	WP_002968114,1	0	Non-essential	3.22551
CHX1	RefSeq	gene	629695	629946	-	BME_RS02995	BMEI0601	hypothetical protein	protein_coding	WP_002964516,1	0	Non-essential	3.22474
CHX1	RefSeq	pseudogene	574351	575117	+	BME_RS02775	BMEI0554	trans-aconitate 2-methyltransferase	pseudogene	NA	0	Non-essential	3.22456
CHX1	RefSeq	gene	1918955	1919614	-	BME_RS09265	BMEI1869	LysE family translocator	protein_coding	WP_004684637,1	0	Non-essential	3.22455
CHX1	RefSeq	gene	34277	34513	-	BME_RS00165	BMEI0037	response regulator SirA	protein_coding	WP_075589477,1	0	Non-essential	3.22313
CHX1	RefSeq	pseudogene	949391	949974	+	BME_RS04565	NA	nitroreductase	pseudogene	NA	0	Non-essential	3.22292
CHX1	RefSeq	gene	1741840	1742049	-	BME_RS16705	BMEI1699	hypothetical protein	protein_coding	WP_002965500,1	0	Non-essential	3.22285
CHX1	RefSeq	gene	2109380	2109952	-	BME_RS10150	BMEI2051	DNA mismatch repair protein MutS	protein_coding	WP_041594642,1	0	Non-essential	3.22225
CHX1	RefSeq	gene	412512	413153	+	BME_RS01980	BMEI0397	dihydroxyacetone kinase subunit L	protein_coding	WP_005967531,1	0	Non-essential	3.22194
CHX1	RefSeq	gene	1672215	1673174	+	BME_RS08090	BMEI1625	polyphosphate kinase 2	protein_coding	WP_002963462,1	0	Non-essential	3.22176
CHX1	RefSeq	gene	1892240	1893268	-	BME_RS09115	BMEI1841	sulfate ABC transporter substrate-binding protein	protein_coding	WP_004684652,1	0	Non-essential	3.22173
CHX1	RefSeq	gene	891518	892660	+	BME_RS04320	BMEI0865	two-component sensor histidine kinase	protein_coding	WP_004683836,1	0	Non-essential	3.22126
CHX1	RefSeq	pseudogene	578447	579358	+	BME_RS02795	BMEI0559	methylenetetrahydrofolate reductase [NAD(P)H]	pseudogene	NA	0	Non-essential	3.21921
CHX1	RefSeq	pseudogene	1466793	1467733	-	BME_RS07115	BMEI1420	IS3 family transposase	pseudogene	NA	0	Non-essential	3.21855
CHX1	RefSeq	gene	1907950	1908489	-	BME_RS09195	BMEI1858	N-acetyltransferase	protein_coding	WP_004684643,1	0	Non-essential	3.21786
CHX1	RefSeq	gene	863132	863968	+	BME_RS04185	BMEI0838	hypothetical protein	protein_coding	WP_005968453,1	0	Non-essential	3.21716
CHX1	RefSeq	gene	1786020	1786379	-	BME_RS08660	BMEI1745	DUF779 domain-containing protein	protein_coding	WP_006017048,1	0	Non-essential	3.21714
CHX1	RefSeq	gene	292946	293149	-	BME_RS15910	NA	hypothetical protein	protein_coding	WP_002967917,1	0	Non-essential	3.21663
CHX1	RefSeq	gene	2105896	2106450	+	BME_RS10130	BMEI2047	HslU--HslV peptidase proteolytic subunit	protein_coding	WP_004686729,1	0	Non-essential	3.21653
CHX1	RefSeq	gene	564295	564561	-	BME_RS02720	BMEI0544	hypothetical protein	protein_coding	WP_002964572,1	0	Non-essential	3.21622
CHX1	RefSeq	gene	694674	695678	+	BME_RS03330	BMEI0673	sulfate ABC transporter substrate-binding protein	protein_coding	WP_004683972,1	0	Non-essential	3.21606
CHX1	RefSeq	gene	713537	714427	-	BME_RS03410	BMEI0688	3-hydroxyisobutyrate dehydrogenase	protein_coding	WP_004683962,1	0	Non-essential	3.21605
CHX1	RefSeq	gene	461403	462599	+	BME_RS02215	BMEI0443	DUF2333 domain-containing protein	protein_coding	WP_002969591,1	0	Non-essential	3.21597
CHX1	RefSeq	gene	1837346	1840078	-	BME_RS08925	BMEI1801	DNA mismatch repair protein MutS	protein_coding	WP_004684675,1	0	Non-essential	3.21573
CHX1	RefSeq	gene	1584774	1585280	-	BME_RS07675	BMEI1540	hypothetical protein	protein_coding	WP_004683020,1	0	Non-essential	3.21531
CHX1	RefSeq	gene	226369	227265	+	BME_RS01090	BMEI0221	pyridoxal kinase PdxY	protein_coding	WP_004684305,1	0	Non-essential	3.215
CHX1	RefSeq	gene	481616	482548	-	BME_RS02295	BMEI0459	DUF58 domain-containing protein	protein_coding	WP_002966918,1	0	Non-essential	3.21459
CHX1	RefSeq	gene	64091	64636	-	BME_RS00285	BMEI0065	hypothetical protein	protein_coding	WP_002965069,1	0	Non-essential	3.21269
CHX1	RefSeq	gene	24572	26056	+	BME_RS00115	BMEI0025	GMC family oxidoreductase	protein_coding	WP_004684520,1	0	Non-essential	3.21258
CHX1	RefSeq	gene	2057571	2058170	-	BME_RS09895	BMEI2000	methyltransferase domain-containing protein	protein_coding	WP_004684565,1	0	Non-essential	3.21253
CHX1	RefSeq	gene	334006	335055	-	BME_RS01575	BMEI0325	flagellar motor protein MotA	protein_coding	WP_004684155,1	0	Non-essential	3.21247
CHX1	RefSeq	gene	409620	410609	+	BME_RS01965	BMEI0393	sugar ABC transporter substrate-binding protein	protein_coding	WP_004684116,1	0	Non-essential	3.21218
CHX1	RefSeq	gene	216433	216804	+	BME_RS01035	NA	ribosome silencing factor	protein_coding	WP_005970775,1	0	Non-essential	3.212
CHX1	RefSeq	gene	879285	879866	+	BME_RS04255	BMEI0852	class I SAM-dependent methyltransferase	protein_coding	WP_002969550,1	0	Non-essential	3.21193
CHX1	RefSeq	gene	265496	266758	+	BME_RS01250	BMEI0256	FAD-binding oxidoreductase	protein_coding	WP_004684256,1	0	Non-essential	3.21173
CHX1	RefSeq	gene	1385015	1386556	-	BME_RS06695	BMEI1330	DegP-like serine endoprotease	protein_coding	WP_004683321,1	0	Non-essential	3.21141
CHX1	RefSeq	gene	462605	463570	+	BME_RS02220	BMEI0444	methyltransferase	protein_coding	WP_004684090,1	0	Non-essential	3.21125
CHX1	RefSeq	gene	368947	369417	+	BME_RS01740	BMEI0357	Lrp/AsnC family transcriptional regulator	protein_coding	WP_002964767,1	0	Non-essential	3.21053
CHX1	RefSeq	gene	103937	104692	-	BME_RS00500	BMEI0108	amino acid ABC transporter ATP-binding protein	protein_coding	WP_002967984,1	0	Non-essential	3.21002
CHX1	RefSeq	gene	2004160	2004933	-	BME_RS09630	BMEI1945	enoyl-CoA hydratase	protein_coding	WP_004686734,1	0	Non-essential	3.2097
CHX1	RefSeq	gene	672112	673407	+	BME_RS03235	BMEI0651	glycoside hydrolase family 10 protein	protein_coding	WP_002964467,1	0	Non-essential	3.20947
CHX1	RefSeq	gene	2106524	2107828	+	BME_RS10135	BMEI2048	HslU--HslV peptidase ATPase subunit	protein_coding	WP_004684541,1	0	Non-essential	3.20879
CHX1	RefSeq	gene	1299323	1301380	+	BME_RS06300	BMEI1251	excinuclease ABC subunit UvrC	protein_coding	WP_004683459,1	0	Non-essential	3.20831
CHX1	RefSeq	gene	2051899	2052519	+	BME_RS09865	BMEI1993	hypothetical protein	protein_coding	WP_004684570,1	0	Non-essential	3.20816
CHX1	RefSeq	gene	415462	416109	+	BME_RS01990	BMEI0399	dihydroxyacetone kinase subunit L	protein_coding	WP_004684112,1	0	Non-essential	3.20804
CHX1	RefSeq	gene	964631	965659	-	BME_RS04645	BMEI0933	cysteine synthase A	protein_coding	WP_004683786,1	0	Non-essential	3.20794
CHX1	RefSeq	gene	520583	523405	-	BME_RS02515	BMEI0501	excinuclease ABC subunit UvrB	protein_coding	WP_004686933,1	0	Non-essential	3.20778
CHX1	RefSeq	gene	122461	123219	+	BME_RS00590	BMEI0125	N-acetyltransferase	protein_coding	WP_004686250,1	0	Non-essential	3.20757
CHX1	RefSeq	gene	654461	654868	-	BME_RS03125	BMEI0627	BA14K family protein	protein_coding	WP_004683992,1	0	Non-essential	3.20718
CHX1	RefSeq	gene	623792	624301	+	BME_RS02975	BMEI0598	heme-degrading domain-containing protein	protein_coding	WP_004686944,1	0	Non-essential	3.20713
CHX1	RefSeq	gene	20776	22266	+	BME_RS00100	BMEI0021	acyl CoA:acetate/3-ketoacid CoA transferase	protein_coding	WP_004684522,1	0	Non-essential	3.20713
CHX1	RefSeq	gene	1896697	1897071	+	BME_RS09140	BMEI1846	response regulator	protein_coding	WP_002971750,1	0	Non-essential	3.20641
CHX1	RefSeq	gene	454977	455885	+	BME_RS02185	BMEI0436	dipeptide ABC transporter permease DppC	protein_coding	WP_004684093,1	0	Non-essential	3.20632
CHX1	RefSeq	gene	74749	75309	-	BME_RS00355	BMEI0077	gamma-glutamylcyclotransferase	protein_coding	WP_002969497,1	0	Non-essential	3.20583
CHX1	RefSeq	gene	1749132	1750211	-	BME_RS08495	BMEI1710	gfo/Idh/MocA family oxidoreductase	protein_coding	WP_004684717,1	0	Non-essential	3.20513
CHX1	RefSeq	gene	180539	181393	+	BME_RS00880	BMEI0185	carbon-nitrogen hydrolase family protein	protein_coding	WP_002964948,1	0	Non-essential	3.20477
CHX1	RefSeq	gene	766599	767459	-	BME_RS03685	BMEI0741	23S rRNA (guanosine(2251)-2'-O)-methyltransferase RlmB	protein_coding	WP_004683932,1	0	Non-essential	3.20411
CHX1	RefSeq	gene	1630641	1631282	-	BME_RS07890	BMEI1582	DNA-binding response regulator	protein_coding	WP_004682935,1	0	Non-essential	3.20393
CHX1	RefSeq	gene	181399	181824	+	BME_RS00885	BMEI0186	DUF1178 domain-containing protein	protein_coding	WP_004684408,1	0	Non-essential	3.20238
CHX1	RefSeq	gene	579793	580728	-	BME_RS02800	BMEI0560	AEC family transporter	protein_coding	WP_004684029,1	0	Non-essential	3.20201
CHX1	RefSeq	gene	426527	426658	+	BME_RS02045	NA	XRE family transcriptional regulator	protein_coding	WP_002971377,1	0	Non-essential	3.2017
CHX1	RefSeq	gene	1792386	1793177	-	BME_RS08685	BMEI1750	DeoR/GlpR transcriptional regulator	protein_coding	WP_002965447,1	0	Non-essential	3.20117
CHX1	RefSeq	pseudogene	1269023	1270860	-	BME_RS16395	NA	hypothetical protein	pseudogene	NA	0	Non-essential	3.20115
CHX1	RefSeq	gene	1769661	1769936	+	BME_RS08590	BMEI1729	MerR family DNA-binding transcriptional regulator	protein_coding	WP_019444643,1	0	Non-essential	3.20078
CHX1	RefSeq	gene	280807	281598	-	BME_RS01305	BMEI0268	3-hydroxybutyrate dehydrogenase	protein_coding	WP_004684232,1	0	Non-essential	3.20077
CHX1	RefSeq	gene	1356177	1357103	+	BME_RS06580	BMEI1307	site-specific integrase	protein_coding	WP_004686787,1	0	Non-essential	3.20051
CHX1	RefSeq	gene	1070703	1070903	-	BME_RS05160	BMEI1032	copper chaperone	protein_coding	WP_002964065,1	0	Non-essential	3.19945
CHX1	RefSeq	gene	1501648	1502268	+	BME_RS07265	BMEI1452	N-acetyltransferase	protein_coding	WP_004683149,1	0	Non-essential	3.19935
CHX1	RefSeq	gene	1669562	1669918	+	BME_RS16640	BMEI1622	hypothetical protein	protein_coding	WP_002969034,1	0	Non-essential	3.19875
CHX1	RefSeq	gene	1942839	1943342	+	BME_RS09375	BMEI1892	hypothetical protein	protein_coding	WP_002969517,1	0	Non-essential	3.19853
CHX1	RefSeq	gene	1090691	1091155	+	BME_RS05250	BMEI1049	thioredoxin-dependent thiol peroxidase	protein_coding	WP_004686807,1	0	Non-essential	3.19789
CHX1	RefSeq	gene	930070	931254	+	BME_RS04465	BMEI0897	acyl-CoA dehydrogenase	protein_coding	WP_004683817,1	0	Non-essential	3.19739
CHX1	RefSeq	gene	815326	816156	+	BME_RS03960	BMEI0794	RNA methyltransferase	protein_coding	WP_002964324,1	0	Non-essential	3.19725
CHX1	RefSeq	pseudogene	1961151	1962097	-	BME_RS09445	BMEI1906	NADH pyrophosphatase	pseudogene	NA	0	Non-essential	3.19705
CHX1	RefSeq	gene	1505281	1505883	-	BME_RS07275	BMEI1454	YqgE/AlgH family protein	protein_coding	WP_004683145,1	0	Non-essential	3.19703
CHX1	RefSeq	gene	967504	968763	-	BME_RS04655	BMEI0935	threonine dehydratase	protein_coding	WP_004683784,1	0	Non-essential	3.19686
CHX1	RefSeq	gene	912652	912831	-	BME_RS16200	NA	hypothetical protein	protein_coding	WP_004683826,1	0	Non-essential	3.19653
CHX1	RefSeq	gene	1495478	1495663	-	BME_RS07240	BMEI1447	hypothetical protein	protein_coding	WP_002963647,1	0	Non-essential	3.1963
CHX1	RefSeq	gene	1173211	1174476	+	BME_RS05665	BMEI1130	Bcr/CflA family drug resistance efflux transporter	protein_coding	WP_002963966,1	0	Non-essential	3.19613
CHX1	RefSeq	gene	167734	168390	-	BME_RS00810	BMEI0171	methyltransferase	protein_coding	WP_004684426,1	0	Non-essential	3.196
CHX1	RefSeq	gene	1318105	1319838	-	BME_RS06385	BMEI1268	M23 family peptidase	protein_coding	WP_004683424,1	0	Non-essential	3.19555
CHX1	RefSeq	gene	811054	812499	-	BME_RS03940	BMEI0790	alkaline phosphatase	protein_coding	WP_002967731,1	0	Non-essential	3.1951
CHX1	RefSeq	gene	1013366	1014760	-	BME_RS04845	BMEI0972	glutathione-disulfide reductase	protein_coding	WP_002964128,1	0	Non-essential	3.19428
CHX1	RefSeq	pseudogene	725076	725862	-	BME_RS03460	NA	hypothetical protein	pseudogene	NA	0	Non-essential	3.19414
CHX1	RefSeq	gene	1142828	1143397	+	BME_RS05495	BMEI1096	nuclease	protein_coding	WP_004683692,1	0	Non-essential	3.19397
CHX1	RefSeq	gene	1130616	1131467	-	BME_RS05450	BMEI1086	segregation/condensation protein A	protein_coding	WP_004683698,1	0	Non-essential	3.19395
CHX1	RefSeq	gene	689959	690498	-	BME_RS03305	BMEI0668	calcium-binding protein	protein_coding	WP_002975819,1	0	Non-essential	3.1935
CHX1	RefSeq	gene	516808	517089	+	BME_RS02490	BMEI0495	hypothetical protein	protein_coding	WP_005967803,1	0	Non-essential	3.19246
CHX1	RefSeq	gene	1105209	1106006	+	BME_RS05305	BMEI1060	DSBA oxidoreductase	protein_coding	WP_002964038,1	0	Non-essential	3.19231
CHX1	RefSeq	gene	1545342	1546103	-	BME_RS07475	BMEI1497	TlyA family rRNA (cytidine-2'-O)-methyltransferase	protein_coding	WP_004683079,1	0	Non-essential	3.19192
CHX1	RefSeq	gene	1841470	1842528	+	BME_RS08935	BMEI1803	phosphate acetyltransferase	protein_coding	WP_002969700,1	0	Non-essential	3.19181
CHX1	RefSeq	gene	1208313	1208648	-	BME_RS05830	NA	hypothetical protein	protein_coding	WP_002963933,1	0	Non-essential	3.19174
CHX1	RefSeq	pseudogene	994554	994783	-	BME_RS04780	BMEI0960	hypothetical protein	pseudogene	NA	0	Non-essential	3.19127
CHX1	RefSeq	gene	1657116	1657571	-	BME_RS08010	BMEI1609	hypothetical protein	protein_coding	WP_004682885,1	0	Non-essential	3.19101
CHX1	RefSeq	gene	1284801	1285586	+	BME_RS06225	BMEI1236	hypothetical protein	protein_coding	WP_002970999,1	0	Non-essential	3.19066
CHX1	RefSeq	gene	2007957	2008307	+	BME_RS09650	BMEI1949	MarR family transcriptional regulator	protein_coding	WP_002968054,1	0	Non-essential	3.19059
CHX1	RefSeq	gene	1087006	1090404	-	BME_RS05245	NA	RNA-binding protein	protein_coding	WP_004683718,1	0	Non-essential	3.19037
CHX1	RefSeq	gene	1725134	1725547	-	BME_RS08340	NA	hypothetical protein	protein_coding	WP_005970087,1	0	Non-essential	3.19028
CHX1	RefSeq	gene	2087025	2087744	-	BME_RS10035	BMEI2025	nucleotidyltransferase family protein	protein_coding	WP_004684550,1	0	Non-essential	3.1902
CHX1	RefSeq	gene	576933	577256	-	BME_RS02785	BMEI0557	DUF2293 domain-containing protein	protein_coding	WP_002964559,1	0	Non-essential	3.19001
CHX1	RefSeq	gene	1925827	1927278	+	BME_RS09295	BMEI1875	DNA polymerase Y family protein	protein_coding	WP_004684633,1	0	Non-essential	3.1896
CHX1	RefSeq	gene	41522	41836	-	BME_RS00205	BMEI0045	BolA family transcriptional regulator	protein_coding	WP_002968005,1	0	Non-essential	3.18938
CHX1	RefSeq	gene	1819765	1820421	+	BME_RS08825	BMEI1778	trimeric intracellular cation channel family protein	protein_coding	WP_002965418,1	0	Non-essential	3.18873
CHX1	RefSeq	gene	1578982	1579209	+	BME_RS07645	BMEI1533	DUF2007 domain-containing protein	protein_coding	WP_002963558,1	0	Non-essential	3.18803
CHX1	RefSeq	gene	1471318	1473186	-	BME_RS07140	BMEI1427	polysaccharide biosynthesis protein	protein_coding	WP_004683194,1	0	Non-essential	3.18796
CHX1	RefSeq	gene	438939	439721	+	BME_RS02095	BMEI0418	glycosyl transferase	protein_coding	WP_002967853,1	0	Non-essential	3.18778
CHX1	RefSeq	gene	866626	867840	-	BME_RS04200	BMEI0841	molybdopterin molybdenumtransferase MoeA	protein_coding	WP_004683850,1	0	Non-essential	3.18763
CHX1	RefSeq	gene	1361173	1361430	-	BME_RS06605	BMEI1313	sel1 repeat family protein	protein_coding	WP_004683353,1	0	Non-essential	3.18755
CHX1	RefSeq	gene	419731	420345	-	BME_RS02010	BMEI0403	MarC family protein	protein_coding	WP_004684109,1	0	Non-essential	3.18747
CHX1	RefSeq	gene	1054379	1055998	+	BME_RS05085	BMEI1016	fumarate hydratase	protein_coding	WP_002964081,1	0	Non-essential	3.18735
CHX1	RefSeq	gene	657019	657945	+	BME_RS03140	BMEI0630	PhzF family phenazine biosynthesis protein	protein_coding	WP_002964485,1	0	Non-essential	3.18734
CHX1	RefSeq	gene	724651	725079	+	BME_RS03455	BMEI0697	EamA family transporter	protein_coding	WP_002967757,1	0	Non-essential	3.18672
CHX1	RefSeq	gene	575538	576878	+	BME_RS02780	BMEI0556	MFS transporter	protein_coding	WP_004686360,1	0	Non-essential	3.18637
CHX1	RefSeq	gene	803666	804979	+	BME_RS03915	BMEI0784	replication-associated recombination protein A	protein_coding	WP_004683915,1	0	Non-essential	3.18597
CHX1	RefSeq	gene	740119	741414	-	BME_RS03550	BMEI0715	precorrin-3B synthase	protein_coding	WP_004683945,1	0	Non-essential	3.1852
CHX1	RefSeq	gene	1908604	1909341	-	BME_RS09200	BMEI1859	BAX inhibitor (BI)-1/YccA family protein	protein_coding	WP_002965336,1	0	Non-essential	3.18515
CHX1	RefSeq	gene	375179	375703	-	BME_RS01775	BMEI0364	TonB system transport protein ExbD	protein_coding	WP_004684132,1	0	Non-essential	3.18479
CHX1	RefSeq	gene	474775	475758	-	BME_RS02275	BMEI0455	glutathione S-transferase family protein	protein_coding	WP_004684084,1	0	Non-essential	3.18441
CHX1	RefSeq	gene	1619452	1620324	-	BME_RS07845	BMEI1574	xanthine dehydrogenase accessory protein XdhC	protein_coding	WP_004682959,1	0	Non-essential	3.18385
CHX1	RefSeq	gene	368586	368801	-	BME_RS01735	BMEI0356	hypothetical protein	protein_coding	WP_002967883,1	0	Non-essential	3.18338
CHX1	RefSeq	gene	1890423	1891289	-	BME_RS09105	BMEI1839	sulfate ABC transporter permease subunit CysW	protein_coding	WP_002965358,1	0	Non-essential	3.18299
CHX1	RefSeq	gene	759353	759550	-	BME_RS16160	NA	hypothetical protein	protein_coding	WP_075589473,1	0	Non-essential	3.18292
CHX1	RefSeq	gene	1725529	1726137	-	BME_RS08345	BMEI1676	hypothetical protein	protein_coding	WP_002965526,1	0	Non-essential	3.18273
CHX1	RefSeq	pseudogene	1582774	1582887	+	BME_RS16590	NA	phosphotyrosine protein phosphatase	pseudogene	NA	0	Non-essential	3.18163
CHX1	RefSeq	gene	1796356	1798290	-	BME_RS08710	BMEI1754	adenylyl-sulfate kinase	protein_coding	WP_004684694,1	0	Non-essential	3.18163
CHX1	RefSeq	gene	33093	34259	+	BME_RS00160	BMEI0036	GTP-binding protein	protein_coding	WP_004684511,1	0	Non-essential	3.18118
CHX1	RefSeq	gene	1062501	1063472	-	BME_RS05130	BMEI1025	transporter	protein_coding	WP_075589504,1	0	Non-essential	3.18073
CHX1	RefSeq	gene	1442764	1443816	-	BME_RS06990	BMEI1389	sugar phosphate isomerase/epimerase	protein_coding	WP_004683241,1	0	Non-essential	3.17968
CHX1	RefSeq	gene	731748	732746	+	BME_RS03500	BMEI0706	threonine-phosphate decarboxylase	protein_coding	WP_004683952,1	0	Non-essential	3.17914
CHX1	RefSeq	gene	239397	240818	+	BME_RS01140	BMEI0232	MFS transporter	protein_coding	WP_005970801,1	0	Non-essential	3.1781
CHX1	RefSeq	gene	757907	758428	-	BME_RS03630	BMEI0730	lactoylglutathione lyase	protein_coding	WP_002970104,1	0	Non-essential	3.17802
CHX1	RefSeq	gene	406254	406571	-	BME_RS01950	BMEI0390	hypothetical protein	protein_coding	WP_002964730,1	0	Non-essential	3.17797
CHX1	RefSeq	gene	1765715	1766644	+	BME_RS08570	BMEI1725	ABC transporter substrate-binding protein	protein_coding	WP_002971682,1	0	Non-essential	3.17773
CHX1	RefSeq	gene	1565404	1567182	+	BME_RS07590	BMEI1521	acyl-CoA dehydrogenase	protein_coding	WP_004683046,1	0	Non-essential	3.1772
CHX1	RefSeq	gene	1002343	1002612	+	BME_RS16280	NA	hypothetical protein	protein_coding	WP_020465437,1	0	Non-essential	3.17694
CHX1	RefSeq	gene	1990694	1992532	+	BME_RS09575	BMEI1935	ABC transporter substrate-binding protein	protein_coding	WP_004684596,1	0	Non-essential	3.17666
CHX1	RefSeq	gene	1045317	1045550	-	BME_RS16295	BMEI1005	hypothetical protein	protein_coding	WP_002969999,1	0	Non-essential	3.17624
CHX1	RefSeq	gene	221995	222249	+	BME_RS01065	BMEI0216	GlsB/YeaQ/YmgE family stress response membrane protein	protein_coding	WP_002964913,1	0	Non-essential	3.17545
CHX1	RefSeq	gene	703920	704387	-	BME_RS03370	BMEI0681	hypothetical protein	protein_coding	WP_002969562,1	0	Non-essential	3.17504
CHX1	RefSeq	gene	89122	89325	+	BME_RS00425	NA	twin transmembrane helix small protein	protein_coding	WP_002965042,1	0	Non-essential	3.17502
CHX1	RefSeq	gene	1798290	1799210	-	BME_RS08715	BMEI1755	sulfate adenylyltransferase subunit CysD	protein_coding	WP_004686641,1	0	Non-essential	3.17497
CHX1	RefSeq	gene	1398212	1398646	-	BME_RS06750	BMEI1342	peptidase P60	protein_coding	WP_004683307,1	0	Non-essential	3.17496
CHX1	RefSeq	gene	1467885	1468235	-	BME_RS16520	BMEI1421	hypothetical protein	protein_coding	WP_077281772,1	0	Non-essential	3.17469
CHX1	RefSeq	gene	1219988	1220203	+	BME_RS05910	BMEI1176	hypothetical protein	protein_coding	WP_005969311,1	0	Non-essential	3.17459
CHX1	RefSeq	gene	2073409	2074044	+	BME_RS09985	BMEI2016	YdcF family protein	protein_coding	WP_004684555,1	0	Non-essential	3.17451
CHX1	RefSeq	gene	417340	418770	+	BME_RS02000	BMEI0401	patatin	protein_coding	WP_004686922,1	0	Non-essential	3.17445
CHX1	RefSeq	gene	986842	987342	+	BME_RS04725	BMEI0950	histidine phosphatase family protein	protein_coding	WP_004683774,1	0	Non-essential	3.17429
CHX1	RefSeq	pseudogene	697534	698139	-	BME_RS16145	NA	esterase	pseudogene	NA	0	Non-essential	3.17418
CHX1	RefSeq	gene	1927278	1930511	+	BME_RS09300	BMEI1876	error-prone DNA polymerase	protein_coding	WP_004684632,1	0	Non-essential	3.17417
CHX1	RefSeq	gene	830095	830409	-	BME_RS04020	BMEI0805	hypothetical protein	protein_coding	WP_002967723,1	0	Non-essential	3.17398
CHX1	RefSeq	gene	1761421	1761726	-	BME_RS08550	BMEI1721	sarcosine oxidase subunit delta family protein	protein_coding	WP_002965477,1	0	Non-essential	3.17327
CHX1	RefSeq	pseudogene	663288	663924	-	BME_RS03185	BMEI0640	cobalamin biosynthesis protein CbiM	pseudogene	NA	0	Non-essential	3.17321
CHX1	RefSeq	gene	726461	726856	+	BME_RS03470	BMEI0700	precorrin-3B C(17)-methyltransferase	protein_coding	WP_002964419,1	0	Non-essential	3.17317
CHX1	RefSeq	gene	173056	174432	+	BME_RS00845	NA	hypothetical protein	protein_coding	WP_002964955,1	0	Non-essential	3.17315
CHX1	RefSeq	gene	1646987	1647343	+	BME_RS16625	BMEI1600	urease operon accessory protein	protein_coding	WP_004682895,1	0	Non-essential	3.17244
CHX1	RefSeq	gene	1468847	1469665	-	BME_RS16530	BMEI1424	transposase	protein_coding	WP_004683198,1	0	Non-essential	3.17205
CHX1	RefSeq	gene	533836	534741	+	BME_RS02575	BMEI0513	LysR family transcriptional regulator	protein_coding	WP_002964604,1	0	Non-essential	3.17191
CHX1	RefSeq	gene	1092175	1092537	+	BME_RS05260	BMEI1051	hypothetical protein	protein_coding	WP_002964046,1	0	Non-essential	3.17074
CHX1	RefSeq	gene	1037172	1037393	+	BME_RS16290	BMEI0996	hypothetical protein	protein_coding	WP_002964103,1	0	Non-essential	3.17067
CHX1	RefSeq	gene	240868	242484	-	BME_RS01145	BMEI0233	bifunctional phosphoribosylaminoimidazolecarboxamide formyltransferase/inosine monophosphate cyclohydrolase	protein_coding	WP_004684287,1	0	Non-essential	3.17045
CHX1	RefSeq	gene	1568080	1568646	-	BME_RS07600	BMEI1523	hypothetical protein	protein_coding	WP_002963567,1	0	Non-essential	3.17043
CHX1	RefSeq	pseudogene	404235	405852	-	BME_RS01940	BMEI0388	choline dehydrogenase	pseudogene	NA	0	Non-essential	3.17003
CHX1	RefSeq	gene	1436893	1437411	+	BME_RS06965	BMEI1384	AraC family transcriptional regulator	protein_coding	WP_004683252,1	0	Non-essential	3.1695
CHX1	RefSeq	gene	537804	538244	-	BME_RS02605	BMEI0519	NUDIX domain-containing protein	protein_coding	WP_002969581,1	0	Non-essential	3.16921
CHX1	RefSeq	gene	1744147	1744464	+	BME_RS16710	BMEI1703	hypothetical protein	protein_coding	WP_004684723,1	0	Non-essential	3.16873
CHX1	RefSeq	gene	97112	97561	+	BME_RS00470	BMEI0102	universal stress protein	protein_coding	WP_002965031,1	0	Non-essential	3.16804
CHX1	RefSeq	gene	1447471	1447683	+	BME_RS16470	NA	hypothetical protein	protein_coding	WP_004683235,1	0	Non-essential	3.16775
CHX1	RefSeq	gene	736535	737020	+	BME_RS03530	BMEI0711	hypothetical protein	protein_coding	WP_004683948,1	0	Non-essential	3.16716
CHX1	RefSeq	gene	1965720	1967003	+	BME_RS09470	BMEI1911	lytic murein transglycosylase	protein_coding	WP_002968069,1	0	Non-essential	3.16694
CHX1	RefSeq	gene	90052	90810	-	BME_RS00435	BMEI0093	7-carboxy-7-deazaguanine synthase QueE	protein_coding	WP_041594634,1	0	Non-essential	3.16687
CHX1	RefSeq	gene	449955	450785	-	BME_RS02160	BMEI0429	RNA methyltransferase	protein_coding	WP_002964691,1	0	Non-essential	3.16617
CHX1	RefSeq	gene	204245	204321	+	BME_RS00965	BMEIt06	tRNA-Met	tRNA	NA	0	Non-essential	3.16596
CHX1	RefSeq	gene	2041605	2041886	+	BME_RS09815	BMEI1982	hypothetical protein	protein_coding	WP_002968043,1	0	Non-essential	3.16494
CHX1	RefSeq	pseudogene	377414	378255	+	BME_RS15950	NA	photosystem reaction center subunit H	pseudogene	NA	0	Non-essential	3.16493
CHX1	RefSeq	gene	161023	161205	+	BME_RS15865	NA	hypothetical protein	protein_coding	WP_002966990,1	0	Non-essential	3.16447
CHX1	RefSeq	gene	1026896	1027714	-	BME_RS04910	BMEI0985	phosphoribosyl 1%2C2-cyclic phosphodiesterase	protein_coding	WP_004683749,1	0	Non-essential	3.1638
CHX1	RefSeq	gene	1478491	1478895	+	BME_RS07175	BMEI1434	hypothetical protein	protein_coding	WP_004683182,1	0	Non-essential	3.16343
CHX1	RefSeq	gene	1640909	1641736	-	BME_RS07935	BMEI1592	3-methyl-2-oxobutanoate hydroxymethyltransferase	protein_coding	WP_002963495,1	0	Non-essential	3.16327
CHX1	RefSeq	gene	15022	15987	-	BME_RS00070	BMEI0015	ABC transporter substrate-binding protein	protein_coding	WP_004684526,1	0	Non-essential	3.16267
CHX1	RefSeq	gene	1276402	1277937	+	BME_RS06175	BMEI1227	GNAT family N-acetyltransferase	protein_coding	WP_004683500,1	0	Non-essential	3.16225
CHX1	RefSeq	gene	1137905	1139113	-	BME_RS05470	BMEI1090	deoxyguanosinetriphosphate triphosphohydrolase	protein_coding	WP_004683694,1	0	Non-essential	3.16188
CHX1	RefSeq	gene	1555044	1555295	+	BME_RS07525	BMEI1507	DUF1344 domain-containing protein	protein_coding	WP_002963584,1	0	Non-essential	3.1617
CHX1	RefSeq	gene	99710	101017	-	BME_RS00480	BMEI0104	MFS transporter	protein_coding	WP_002971902,1	0	Non-essential	3.16042
CHX1	RefSeq	gene	1851762	1852046	-	BME_RS16785	BMEI1813	hypothetical protein	protein_coding	WP_004684669,1	0	Non-essential	3.15974
CHX1	RefSeq	gene	1274815	1275060	-	BME_RS16400	NA	transcriptional regulator	protein_coding	WP_019298738,1	0	Non-essential	3.15947
CHX1	RefSeq	pseudogene	1639572	1639758	+	BME_RS16615	NA	superoxide dismutase	pseudogene	NA	0	Non-essential	3.15892
CHX1	RefSeq	gene	569964	570392	+	BME_RS16075	BMEI0550	D-lyxose/D-mannose family sugar isomerase	protein_coding	WP_005967910,1	0	Non-essential	3.15883
CHX1	RefSeq	gene	62557	63702	+	BME_RS15810	BMEI0063	hypothetical protein	protein_coding	WP_005970569,1	0	Non-essential	3.15843
CHX1	RefSeq	gene	84258	84440	-	BME_RS00395	NA	hypothetical protein	protein_coding	WP_002971893,1	0	Non-essential	3.15838
CHX1	RefSeq	gene	1284674	1284904	-	BME_RS16420	NA	hypothetical protein	protein_coding	WP_006075786,1	0	Non-essential	3.15788
CHX1	RefSeq	gene	107982	108704	-	BME_RS00520	BMEI0112	amino acid ABC transporter permease	protein_coding	WP_002965021,1	0	Non-essential	3.15787
CHX1	RefSeq	gene	1475643	1476242	-	BME_RS07160	BMEI1431	biotin transporter BioY	protein_coding	WP_004683189,1	0	Non-essential	3.15695
CHX1	RefSeq	gene	413312	415396	+	BME_RS15965	BMEI0398	3%2C4-dihydroxy-2-butanone kinase	protein_coding	WP_004684113,1	0	Non-essential	3.15642
CHX1	RefSeq	gene	1764894	1765544	+	BME_RS08565	BMEI1724	DUF1794 domain-containing protein	protein_coding	WP_004686757,1	0	Non-essential	3.15624
CHX1	RefSeq	gene	365125	366477	-	BME_RS01715	BMEI0353	MFS transporter	protein_coding	WP_004684138,1	0	Non-essential	3.1562
CHX1	RefSeq	gene	1742050	1742268	-	BME_RS08450	BMEI1700	AlpA family transcriptional regulator	protein_coding	WP_004684725,1	0	Non-essential	3.15569
CHX1	RefSeq	gene	556027	556317	+	BME_RS02660	BMEI0533	hypothetical protein	protein_coding	WP_002964584,1	0	Non-essential	3.15524
CHX1	RefSeq	gene	820593	820955	+	BME_RS03980	BMEI0798	hypothetical protein	protein_coding	WP_002964319,1	0	Non-essential	3.15424
CHX1	RefSeq	gene	41829	42026	+	BME_RS15795	BMEI0046	hypothetical protein	protein_coding	WP_004684506,1	0	Non-essential	3.15328
CHX1	RefSeq	gene	1529978	1531258	+	BME_RS07410	BMEI1484	class I SAM-dependent methyltransferase	protein_coding	WP_004683099,1	0	Non-essential	3.153
CHX1	RefSeq	gene	1595327	1595998	-	BME_RS07730	BMEI1551	membrane protein	protein_coding	WP_004682997,1	0	Non-essential	3.15267
CHX1	RefSeq	gene	200413	200489	+	BME_RS00945	BMEIt04	tRNA-Ile	tRNA	NA	0	Non-essential	3.15246
CHX1	RefSeq	gene	316551	318461	-	BME_RS01490	BMEI0307	propionyl-CoA synthetase	protein_coding	WP_004684170,1	0	Non-essential	3.15245
CHX1	RefSeq	gene	2072651	2073412	+	BME_RS09980	BMEI2015	M48 family peptidase	protein_coding	WP_004684556,1	0	Non-essential	3.15242
CHX1	RefSeq	gene	673480	673716	+	BME_RS16120	BMEI0652	hypothetical protein	protein_coding	WP_002964466,1	0	Non-essential	3.15204
CHX1	RefSeq	pseudogene	2052568	2054100	-	BME_RS09870	NA	AAA family ATPase	pseudogene	NA	0	Non-essential	3.15168
CHX1	RefSeq	gene	715891	717342	+	BME_RS03420	BMEI0690	cobyric acid synthase CobQ	protein_coding	WP_004683961,1	0	Non-essential	3.15153
CHX1	RefSeq	gene	1943678	1944403	-	BME_RS09385	BMEI1893	L%2CD-transpeptidase	protein_coding	WP_002965297,1	0	Non-essential	3.1512
CHX1	RefSeq	gene	400041	400117	+	BME_RS01915	BMEIt09	tRNA-Ile	tRNA	NA	0	Non-essential	3.15059
CHX1	RefSeq	gene	1988258	1988581	+	BME_RS16875	BMEI1933	hypothetical protein	protein_coding	WP_002965258,1	0	Non-essential	3.15034
CHX1	RefSeq	gene	223277	224158	-	BME_RS01075	BMEI0218	LysR family transcriptional regulator	protein_coding	WP_004684309,1	0	Non-essential	3.15034
CHX1	RefSeq	gene	1679965	1681158	-	BME_RS08115	BMEI1630	efflux RND transporter periplasmic adaptor subunit	protein_coding	WP_004685422,1	0	Non-essential	3.14894
CHX1	RefSeq	gene	1351108	1351764	-	BME_RS06550	NA	endonuclease	protein_coding	WP_005969508,1	0	Non-essential	3.14893
CHX1	RefSeq	gene	538455	540320	+	BME_RS02610	BMEI0520	ABC transporter ATP-binding protein/permease	protein_coding	WP_004684048,1	0	Non-essential	3.14849
CHX1	RefSeq	gene	26053	26817	+	BME_RS00120	BMEI0026	3-ketoacyl-ACP reductase	protein_coding	WP_004684519,1	0	Non-essential	3.14763
CHX1	RefSeq	gene	1484424	1487882	-	BME_RS07200	BMEI1439	chromosome segregation protein SMC	protein_coding	WP_004683173,1	0	Non-essential	3.14717
CHX1	RefSeq	gene	713007	713141	+	BME_RS03405	NA	entericidin%2C EcnA/B family	protein_coding	WP_004686401,1	0	Non-essential	3.14603
CHX1	RefSeq	gene	572370	572549	+	BME_RS02765	NA	hypothetical protein	protein_coding	WP_002964563,1	0	Non-essential	3.14595
CHX1	RefSeq	gene	1986073	1986294	-	BME_RS16870	BMEI1929	hypothetical protein	protein_coding	WP_004689359,1	0	Non-essential	3.14572
CHX1	RefSeq	gene	1520386	1521234	-	BME_RS07360	BMEI1470	YicC family protein	protein_coding	WP_004683119,1	0	Non-essential	3.14395
CHX1	RefSeq	gene	696658	697488	+	BME_RS03340	BMEI0675	sulfate ABC transporter permease subunit CysW	protein_coding	WP_004683971,1	0	Non-essential	3.14241
CHX1	RefSeq	gene	1767874	1768812	+	BME_RS08580	NA	ABC transporter ATP-binding protein	protein_coding	WP_004684708,1	0	Non-essential	3.14158
CHX1	RefSeq	gene	2066538	2067380	-	BME_RS09930	BMEI2006	hypothetical protein	protein_coding	WP_004684560,1	0	Non-essential	3.14107
CHX1	RefSeq	gene	1222081	1222157	+	BME_RS05920	BMEIt31	tRNA-Pro	tRNA	NA	0	Non-essential	3.13952
CHX1	RefSeq	pseudogene	1684082	1684952	+	BME_RS08135	BMEI1633	esterase	pseudogene	NA	0	Non-essential	3.13938
CHX1	RefSeq	gene	863965	865662	+	BME_RS04190	BMEI0839	competence protein ComE	protein_coding	WP_005968454,1	0	Non-essential	3.13921
CHX1	RefSeq	gene	742982	743620	-	BME_RS03560	BMEI0717	porin family protein	protein_coding	WP_004683944,1	0	Non-essential	3.13837
CHX1	RefSeq	gene	1661332	1661598	-	BME_RS08035	BMEI1614	hypothetical protein	protein_coding	WP_002969481,1	0	Non-essential	3.13722
CHX1	RefSeq	gene	764175	764816	-	BME_RS03670	BMEI0738	PAS domain-containing protein	protein_coding	WP_004683934,1	0	Non-essential	3.13668
CHX1	RefSeq	pseudogene	643171	643355	-	BME_RS16110	NA	carbonic anhydrase	pseudogene	NA	0	Non-essential	3.13656
CHX1	RefSeq	gene	1214767	1215717	+	BME_RS05880	BMEI1170	agmatinase	protein_coding	WP_004683596,1	0	Non-essential	3.13641
CHX1	RefSeq	gene	511115	511267	+	BME_RS16025	NA	hypothetical protein	protein_coding	WP_002964632,1	0	Non-essential	3.13602
CHX1	RefSeq	gene	1635329	1636357	+	BME_RS07910	BMEI1586	proline racemase	protein_coding	WP_004682925,1	0	Non-essential	3.1353
CHX1	RefSeq	gene	97741	99024	+	BME_RS00475	BMEI0103	methionine gamma-lyase	protein_coding	WP_002967987,1	0	Non-essential	3.135
CHX1	RefSeq	gene	637907	638092	+	BME_RS03050	BMEI0612	DUF2065 domain-containing protein	protein_coding	WP_002964504,1	0	Non-essential	3.13458
CHX1	RefSeq	gene	1327667	1327933	+	BME_RS06430	BMEI1279	hypothetical protein	protein_coding	WP_002969434,1	0	Non-essential	3.13383
CHX1	RefSeq	gene	1666308	1667330	-	BME_RS08065	BMEI1619	Hsp33 family molecular chaperone	protein_coding	WP_004685425,1	0	Non-essential	3.13354
CHX1	RefSeq	gene	1164924	1165691	-	BME_RS05615	BMEI1120	2%2C4-dihydroxyhept-2-ene-1%2C7-dioic acid aldolase	protein_coding	WP_004685577,1	0	Non-essential	3.1334
CHX1	RefSeq	gene	717933	718649	+	BME_RS03430	NA	cobalt transporter	protein_coding	WP_002967760,1	0	Non-essential	3.13311
CHX1	RefSeq	gene	379274	380716	-	BME_RS01810	NA	sensor histidine kinase	protein_coding	WP_004684130,1	0	Non-essential	3.13294
CHX1	RefSeq	gene	651031	651672	+	BME_RS03105	BMEI0623	TetR/AcrR family transcriptional regulator	protein_coding	WP_004683996,1	0	Non-essential	3.13287
CHX1	RefSeq	gene	1437673	1438704	+	BME_RS06970	BMEI1385	LacI family DNA-binding transcriptional regulator	protein_coding	WP_004683249,1	0	Non-essential	3.13226
CHX1	RefSeq	gene	1660813	1661295	-	BME_RS08030	BMEI1613	CAP domain-containing protein	protein_coding	WP_002963473,1	0	Non-essential	3.13149
CHX1	RefSeq	gene	505920	506105	-	BME_RS02420	NA	hypothetical protein	protein_coding	WP_009362902,1	0	Non-essential	3.13117
CHX1	RefSeq	gene	453962	454969	+	BME_RS02180	BMEI0435	peptide ABC transporter permease	protein_coding	WP_002964686,1	0	Non-essential	3.13105
CHX1	RefSeq	gene	427957	428157	-	BME_RS15970	NA	hypothetical protein	protein_coding	WP_014300057,1	0	Non-essential	3.13093
CHX1	RefSeq	gene	1968615	1969634	+	BME_RS09480	BMEI1914	putative sulfate exporter family transporter	protein_coding	WP_002971785,1	0	Non-essential	3.1303
CHX1	RefSeq	gene	1146826	1147020	+	BME_RS05520	BMEI1101	DUF1289 domain-containing protein	protein_coding	WP_002963995,1	0	Non-essential	3.13005
CHX1	RefSeq	gene	1417250	1417561	+	BME_RS06860	BMEI1363	hypothetical protein	protein_coding	WP_002969861,1	0	Non-essential	3.12971
CHX1	RefSeq	gene	913182	913943	-	BME_RS04390	BMEI0881	phosphonate metabolism transcriptional regulator PhnF	protein_coding	WP_004683825,1	0	Non-essential	3.12969
CHX1	RefSeq	gene	527288	527476	+	BME_RS16040	NA	hypothetical protein	protein_coding	WP_002964613,1	0	Non-essential	3.12954
CHX1	RefSeq	pseudogene	1692649	1693332	-	BME_RS08175	NA	TetR family transcriptional regulator	pseudogene	NA	0	Non-essential	3.12942
CHX1	RefSeq	gene	1738538	1739125	-	BME_RS08435	BMEI1695	hypothetical protein	protein_coding	WP_005970112,1	0	Non-essential	3.12897
CHX1	RefSeq	gene	1040488	1041939	-	BME_RS04970	BMEI0999	hypothetical protein	protein_coding	WP_004685623,1	0	Non-essential	3.12888
CHX1	RefSeq	gene	482548	483555	-	BME_RS02300	BMEI0460	MoxR family ATPase	protein_coding	WP_002964660,1	0	Non-essential	3.12737
CHX1	RefSeq	gene	1940748	1941146	+	BME_RS09365	BMEI1889	hypothetical protein	protein_coding	WP_004684624,1	0	Non-essential	3.12696
CHX1	RefSeq	gene	961648	962442	+	BME_RS04625	BMEI0929	GGDEF domain-containing protein	protein_coding	WP_002971032,1	0	Non-essential	3.12495
CHX1	RefSeq	gene	1655204	1655845	-	BME_RS16635	BMEI1607	DNA-binding response regulator	protein_coding	WP_002963480,1	0	Non-essential	3.12466
CHX1	RefSeq	gene	1692263	1692652	-	BME_RS08170	BMEI1640	NUDIX domain-containing protein	protein_coding	WP_004682832,1	0	Non-essential	3.12392
CHX1	RefSeq	gene	655053	656162	+	BME_RS03130	BMEI0628	endonuclease	protein_coding	WP_002964487,1	0	Non-essential	3.12341
CHX1	RefSeq	gene	513453	514796	-	BME_RS02470	BMEI0492	two-component sensor histidine kinase	protein_coding	WP_004684064,1	0	Non-essential	3.12284
CHX1	RefSeq	gene	1985779	1985979	-	BME_RS16865	NA	hypothetical protein	protein_coding	WP_080019271,1	0	Non-essential	3.12269
CHX1	RefSeq	gene	1863162	1865042	-	BME_RS09035	BMEI1824	helicase	protein_coding	WP_004684662,1	0	Non-essential	3.1225
CHX1	RefSeq	gene	1556876	1557085	-	BME_RS07545	BMEI1510	cold-shock protein	protein_coding	WP_002963579,1	0	Non-essential	3.12242
CHX1	RefSeq	gene	1371917	1374568	+	BME_RS06665	BMEI1324	aminopeptidase N	protein_coding	WP_004683334,1	0	Non-essential	3.12239
CHX1	RefSeq	gene	1930652	1931308	-	BME_RS09305	BMEI1877	DNA-binding protein	protein_coding	WP_002965316,1	0	Non-essential	3.12239
CHX1	RefSeq	gene	1821435	1821695	+	BME_RS16750	BMEI1780	hypothetical protein	protein_coding	WP_002965415,1	0	Non-essential	3.12209
CHX1	RefSeq	gene	2058291	2059424	-	BME_RS09900	BMEI2001	molecular chaperone DnaJ	protein_coding	WP_004684564,1	0	Non-essential	3.12167
CHX1	RefSeq	gene	124114	124605	-	BME_RS00605	BMEI0128	hypothetical protein	protein_coding	WP_004684463,1	0	Non-essential	3.12143
CHX1	RefSeq	gene	1043871	1044503	-	BME_RS04990	BMEI1003	queuine tRNA-ribosyltransferase	protein_coding	WP_080502841,1	0	Non-essential	3.1213
CHX1	RefSeq	gene	1061560	1062435	+	BME_RS05125	BMEI1024	NAD(P)-dependent oxidoreductase	protein_coding	WP_004683727,1	0	Non-essential	3.12029
CHX1	RefSeq	pseudogene	1308237	1309728	-	BME_RS06350	BMEI1261	leucyl aminopeptidase	pseudogene	NA	0	Non-essential	3.11966
CHX1	RefSeq	gene	2012814	2013251	-	BME_RS09680	BMEI1955	transcriptional repressor	protein_coding	WP_002971804,1	0	Non-essential	3.11876
CHX1	RefSeq	pseudogene	1921857	1924500	-	BME_RS16810	NA	hypothetical protein	pseudogene	NA	0	Non-essential	3.11835
CHX1	RefSeq	gene	1328795	1330129	-	BME_RS06440	BMEI1281	dihydroorotase	protein_coding	WP_004683406,1	0	Non-essential	3.11823
CHX1	RefSeq	gene	498386	498931	+	BME_RS02380	BMEI0476	adenine phosphoribosyltransferase	protein_coding	WP_002964645,1	0	Non-essential	3.11799
CHX1	RefSeq	gene	1664310	1665506	+	BME_RS08055	BMEI1617	O-succinylhomoserine sulfhydrylase	protein_coding	WP_004686613,1	0	Non-essential	3.11443
CHX1	RefSeq	gene	1147721	1148743	-	BME_RS05530	BMEI1103	tRNA dihydrouridine(20/20a) synthase DusA	protein_coding	WP_004683684,1	0	Non-essential	3.11423
CHX1	RefSeq	gene	279596	280789	+	BME_RS01300	BMEI0267	MFS transporter	protein_coding	WP_004684233,1	0	Non-essential	3.1137
CHX1	RefSeq	gene	154094	154288	-	BME_RS15855	NA	hypothetical protein	protein_coding	WP_008503543,1	0	Non-essential	3.11338
CHX1	RefSeq	gene	153527	153985	+	BME_RS00750	BMEI0158	GNAT family N-acetyltransferase	protein_coding	WP_002964973,1	0	Non-essential	3.11294
CHX1	RefSeq	gene	914130	914708	+	BME_RS04395	BMEI0882	ribose 1%2C5-bisphosphate phosphokinase PhnN	protein_coding	WP_004685664,1	0	Non-essential	3.11237
CHX1	RefSeq	gene	19769	20770	+	BME_RS00095	BMEI0020	gfo/Idh/MocA family oxidoreductase	protein_coding	WP_004684523,1	0	Non-essential	3.1122
CHX1	RefSeq	gene	378782	379213	+	BME_RS01805	BMEI0369	hypothetical protein	protein_coding	WP_002964755,1	0	Non-essential	3.11183
CHX1	RefSeq	gene	1656075	1657025	+	BME_RS08005	BMEI1608	prolyl aminopeptidase	protein_coding	WP_002963479,1	0	Non-essential	3.11167
CHX1	RefSeq	gene	87232	88092	-	BME_RS00415	BMEI0089	YihY/virulence factor BrkB family protein	protein_coding	WP_002965044,1	0	Non-essential	3.10975
CHX1	RefSeq	gene	940986	941165	-	BME_RS04515	NA	hypothetical protein	protein_coding	WP_002964197,1	0	Non-essential	3.1096
CHX1	RefSeq	gene	1826830	1828332	-	BME_RS08870	BMEI1789	RNA polymerase sigma-54 factor	protein_coding	WP_004684683,1	0	Non-essential	3.10946
CHX1	RefSeq	gene	408440	409444	+	BME_RS01960	BMEI0392	sugar ABC transporter permease	protein_coding	WP_002964728,1	0	Non-essential	3.10919
CHX1	RefSeq	gene	403871	403947	+	BME_RS01935	BMEIt11	tRNA-Met	tRNA	NA	0	Non-essential	3.10799
CHX1	RefSeq	gene	1896284	1896520	+	BME_RS09135	BMEI1845	AsnC family transcriptional regulator	protein_coding	WP_002965350,1	0	Non-essential	3.10734
CHX1	RefSeq	gene	1807152	1807730	+	BME_RS08745	BMEI1762	methylated-DNA--[protein]-cysteine S-methyltransferase	protein_coding	WP_004684691,1	0	Non-essential	3.10633
CHX1	RefSeq	gene	1177868	1178839	+	BME_RS05685	NA	extensin	protein_coding	WP_004686799,1	0	Non-essential	3.10592
CHX1	RefSeq	gene	1567185	1567937	+	BME_RS07595	BMEI1522	enoyl-CoA hydratase	protein_coding	WP_004686588,1	0	Non-essential	3.1049
CHX1	RefSeq	gene	741488	742693	+	BME_RS03555	BMEI0716	bifunctional cobalt-precorrin-7 (C(5))-methyltransferase/cobalt-precorrin-6B (C(15))-methyltransferase	protein_coding	WP_002971060,1	0	Non-essential	3.1048
CHX1	RefSeq	gene	125458	126120	-	BME_RS00615	BMEI0130	septation protein A	protein_coding	WP_011004958,1	0	Non-essential	3.10384
CHX1	RefSeq	gene	1876144	1877070	+	BME_RS09075	BMEI1833	carbohydrate kinase	protein_coding	WP_004684658,1	0	Non-essential	3.1023
CHX1	RefSeq	gene	1462145	1463248	+	BME_RS07090	BMEI1414	DegT/DnrJ/EryC1/StrS aminotransferase family protein	protein_coding	WP_002963679,1	0	Non-essential	3.10157
CHX1	RefSeq	gene	1889246	1890325	-	BME_RS09100	BMEI1838	sulfate/thiosulfate import ATP-binding protein CysA	protein_coding	WP_002965359,1	0	Non-essential	3.10079
CHX1	RefSeq	gene	1877991	1878821	+	BME_RS09085	BMEI1835	PhzF family phenazine biosynthesis protein	protein_coding	WP_004684656,1	0	Non-essential	3.10038
CHX1	RefSeq	gene	978976	980301	-	BME_RS04700	NA	hypothetical protein	protein_coding	WP_005968692,1	0	Non-essential	3.099
CHX1	RefSeq	gene	1612109	1614367	+	BME_RS07815	BMEI1569	cadmium-translocating P-type ATPase	protein_coding	WP_004682969,1	0	Non-essential	3.09893
CHX1	RefSeq	gene	782161	782472	-	BME_RS03750	BMEI0751	hypothetical protein	protein_coding	WP_004683929,1	0	Non-essential	3.09852
CHX1	RefSeq	gene	651728	652747	+	BME_RS03110	BMEI0624	ketol-acid reductoisomerase	protein_coding	WP_004683995,1	0	Non-essential	3.09775
CHX1	RefSeq	gene	1456670	1457788	-	BME_RS07060	BMEI1404	glycosyltransferase family 1 protein	protein_coding	WP_002963682,1	0	Non-essential	3.09757
CHX1	RefSeq	gene	2032853	2033971	-	BME_RS09770	BMEI1973	HlyC/CorC family transporter	protein_coding	WP_004684579,1	0	Non-essential	3.09661
CHX1	RefSeq	gene	330889	332934	+	BME_RS01565	BMEI0323	ABC transporter	protein_coding	WP_019444633,1	0	Non-essential	3.0963
CHX1	RefSeq	gene	1727300	1727527	-	BME_RS08360	BMEI1679	hypothetical protein	protein_coding	WP_002969538,1	0	Non-essential	3.09519
CHX1	RefSeq	gene	1806207	1806596	+	BME_RS08735	NA	BA14K family protein	protein_coding	WP_002971703,1	0	Non-essential	3.09499
CHX1	RefSeq	gene	1331078	1331698	+	BME_RS06450	BMEI1283	HD family hydrolase	protein_coding	WP_002963809,1	0	Non-essential	3.09449
CHX1	RefSeq	gene	1251722	1253962	-	BME_RS06060	BMEI1205	RNA degradosome polyphosphate kinase	protein_coding	WP_002963887,1	0	Non-essential	3.09398
CHX1	RefSeq	gene	2055396	2056271	+	BME_RS09880	BMEI1997	SMP-30/gluconolactonase/LRE family protein	protein_coding	WP_006014546,1	0	Non-essential	3.09381
CHX1	RefSeq	gene	112771	114405	-	BME_RS00555	BMEI0118	phosphoethanolamine transferase	protein_coding	WP_004684471,1	0	Non-essential	3.09349
CHX1	RefSeq	gene	683874	684989	-	BME_RS03275	BMEI0661	gfo/Idh/MocA family oxidoreductase	protein_coding	WP_005968073,1	0	Non-essential	3.09262
CHX1	RefSeq	gene	1305192	1307093	+	BME_RS06335	BMEI1258	ABC transporter ATP-binding protein	protein_coding	WP_004683445,1	0	Non-essential	3.09225
CHX1	RefSeq	gene	984627	985883	+	BME_RS04715	BMEI0948	hypothetical protein	protein_coding	WP_004683775,1	0	Non-essential	3.09203
CHX1	RefSeq	gene	450815	451162	-	BME_RS02165	BMEI0430	ArsR family transcriptional regulator	protein_coding	WP_004684095,1	0	Non-essential	3.0918
CHX1	RefSeq	gene	508854	509234	+	BME_RS16020	NA	hypothetical protein	protein_coding	WP_004686929,1	0	Non-essential	3.09145
CHX1	RefSeq	gene	1924938	1925801	+	BME_RS09290	BMEI1874	hypothetical protein	protein_coding	WP_002965319,1	0	Non-essential	3.09117
CHX1	RefSeq	gene	1474998	1475507	-	BME_RS07155	BMEI1430	ureidoglycolate lyase	protein_coding	WP_004683193,1	0	Non-essential	3.09096
CHX1	RefSeq	gene	805103	805687	+	BME_RS03920	BMEI0785	membrane protein	protein_coding	WP_004683914,1	0	Non-essential	3.09094
CHX1	RefSeq	gene	1997499	1998281	-	BME_RS09600	BMEI1940	molybdopterin-synthase adenylyltransferase MoeB	protein_coding	WP_002965251,1	0	Non-essential	3.09062
CHX1	RefSeq	gene	1967609	1968508	-	BME_RS09475	BMEI1913	LysR family transcriptional regulator	protein_coding	WP_004684609,1	0	Non-essential	3.09062
CHX1	RefSeq	gene	980332	981540	-	BME_RS04705	BMEI0946	aminoacetone oxidase family FAD-binding enzyme	protein_coding	WP_004686814,1	0	Non-essential	3.08991
CHX1	RefSeq	gene	1056346	1057452	+	BME_RS05090	BMEI1017	FAD-dependent monooxygenase	protein_coding	WP_005968961,1	0	Non-essential	3.08928
CHX1	RefSeq	gene	1872835	1875126	+	BME_RS09065	BMEI1831	penicillin-binding protein	protein_coding	WP_004684659,1	0	Non-essential	3.08923
CHX1	RefSeq	gene	1116652	1116858	-	BME_RS16325	NA	hypothetical protein	protein_coding	WP_016769578,1	0	Non-essential	3.08705
CHX1	RefSeq	gene	1964645	1964968	+	BME_RS09460	BMEI1909	YbaB/EbfC family nucleoid-associated protein	protein_coding	WP_002965280,1	0	Non-essential	3.08635
CHX1	RefSeq	gene	1510856	1511239	-	BME_RS07310	BMEI1461	DUF983 domain-containing protein	protein_coding	WP_004683134,1	0	Non-essential	3.08598
CHX1	RefSeq	gene	1608891	1609049	+	BME_RS07795	NA	CcoQ/FixQ family Cbb3-type cytochrome c oxidase assembly chaperone	protein_coding	WP_002963525,1	0	Non-essential	3.08585
CHX1	RefSeq	gene	2056645	2057361	-	BME_RS09890	BMEI1999	orotidine-5'-phosphate decarboxylase	protein_coding	WP_004684566,1	0	Non-essential	3.08555
CHX1	RefSeq	gene	658097	658531	+	BME_RS03145	BMEI0631	pyridoxamine 5'-phosphate oxidase family protein	protein_coding	WP_002969568,1	0	Non-essential	3.08481
CHX1	RefSeq	gene	95882	96865	-	BME_RS00465	BMEI0101	cysteine synthase A	protein_coding	WP_004684481,1	0	Non-essential	3.08459
CHX1	RefSeq	gene	451465	451704	-	BME_RS02170	NA	hypothetical protein	protein_coding	WP_002970224,1	0	Non-essential	3.08411
CHX1	RefSeq	gene	1239025	1240074	-	BME_RS06015	BMEI1196	enoyl-CoA hydratase/isomerase family protein	protein_coding	WP_004683558,1	0	Non-essential	3.08309
CHX1	RefSeq	gene	124652	125434	-	BME_RS00610	BMEI0129	hydroxyacylglutathione hydrolase	protein_coding	WP_002965004,1	0	Non-essential	3.0828
CHX1	RefSeq	gene	293190	294125	+	BME_RS01360	BMEI0280	RNA polymerase factor sigma-32	protein_coding	WP_004686978,1	0	Non-essential	3.0827
CHX1	RefSeq	gene	50893	51315	+	BME_RS00240	BMEI0054	MerR family DNA-binding transcriptional regulator	protein_coding	WP_002965082,1	0	Non-essential	3.08258
CHX1	RefSeq	pseudogene	951518	951640	+	BME_RS16250	NA	UDP-glucose 4-epimerase	pseudogene	NA	0	Non-essential	3.08253
CHX1	RefSeq	gene	737058	738764	-	BME_RS03535	BMEI0712	precorrin-3B C(17)-methyltransferase	protein_coding	WP_004685711,1	0	Non-essential	3.08174
CHX1	RefSeq	gene	1506018	1506818	+	BME_RS07280	BMEI1455	hypothetical protein	protein_coding	WP_002963637,1	0	Non-essential	3.08173
CHX1	RefSeq	gene	729566	730444	+	BME_RS03490	BMEI0704	uroporphyrinogen-III C-methyltransferase	protein_coding	WP_002966861,1	0	Non-essential	3.0815
CHX1	RefSeq	gene	1650718	1651134	-	BME_RS07990	BMEI1605	large conductance mechanosensitive channel protein MscL	protein_coding	WP_002963483,1	0	Non-essential	3.08034
CHX1	RefSeq	gene	14558	14818	+	BME_RS15785	BMEI0014	hypothetical protein	protein_coding	WP_002965118,1	0	Non-essential	3.0803
CHX1	RefSeq	gene	473460	473915	+	BME_RS02265	BMEI0453	NUDIX domain-containing protein	protein_coding	WP_002971105,1	0	Non-essential	3.07981
CHX1	RefSeq	gene	374361	375212	-	BME_RS01770	NA	energy transducer TonB	protein_coding	WP_004684133,1	0	Non-essential	3.07887
CHX1	RefSeq	pseudogene	29014	29447	-	BME_RS00135	NA	aldehyde-activating protein	pseudogene	NA	0	Non-essential	3.07882
CHX1	RefSeq	gene	416386	416667	-	BME_RS01995	BMEI0400	PepSY domain-containing protein	protein_coding	WP_002969600,1	0	Non-essential	3.07794
CHX1	RefSeq	gene	1684925	1685674	-	BME_RS08140	BMEI1634	HAD family hydrolase	protein_coding	WP_004685420,1	0	Non-essential	3.07793
CHX1	RefSeq	gene	1112656	1114113	-	BME_RS05350	BMEI1069	trigger factor	protein_coding	WP_002971016,1	0	Non-essential	3.07766
CHX1	RefSeq	gene	478770	481619	-	BME_RS02290	BMEI0458	DUF4159 domain-containing protein	protein_coding	WP_004684082,1	0	Non-essential	3.07688
CHX1	RefSeq	gene	648866	650821	+	BME_RS03100	BMEI0622	potassium transporter Kup	protein_coding	WP_004683997,1	0	Non-essential	3.07575
CHX1	RefSeq	gene	920791	921882	+	BME_RS04430	BMEI0889	tRNA preQ1(34) S-adenosylmethionine ribosyltransferase-isomerase QueA	protein_coding	WP_002964220,1	0	Non-essential	3.07427
CHX1	RefSeq	gene	411508	412500	+	BME_RS01975	BMEI0396	dihydroxyacetone kinase subunit DhaK	protein_coding	WP_002969174,1	0	Non-essential	3.0737
CHX1	RefSeq	gene	1823763	1823975	+	BME_RS16755	NA	hypothetical protein	protein_coding	WP_002969231,1	0	Non-essential	3.07128
CHX1	RefSeq	gene	1431802	1432092	-	BME_RS16460	NA	hypothetical protein	protein_coding	WP_004686780,1	0	Non-essential	3.07023
CHX1	RefSeq	gene	1745166	1745717	+	BME_RS08470	BMEI1706	hypothetical protein	protein_coding	WP_002968146,1	0	Non-essential	3.0697
CHX1	RefSeq	gene	2041996	2043018	-	BME_RS09820	BMEI1983	cell wall hydrolase	protein_coding	WP_005970379,1	0	Non-essential	3.06959
CHX1	RefSeq	gene	977769	978995	+	BME_RS04695	BMEI0944	mechanosensitive ion channel family protein	protein_coding	WP_002964159,1	0	Non-essential	3.06958
CHX1	RefSeq	gene	1951688	1952386	-	BME_RS09400	NA	SH3 domain-containing protein	protein_coding	WP_004684621,1	0	Non-essential	3.06948
CHX1	RefSeq	gene	1768809	1769555	+	BME_RS08585	BMEI1728	ABC transporter permease	protein_coding	WP_004684707,1	0	Non-essential	3.069
CHX1	RefSeq	gene	1614503	1615654	-	BME_RS07825	BMEI1570	glycerate kinase	protein_coding	WP_014489995,1	0	Non-essential	3.06818
CHX1	RefSeq	gene	699337	701196	-	BME_RS03360	BMEI0679	Kef family K(+) transporter	protein_coding	WP_004683970,1	0	Non-essential	3.06769
CHX1	RefSeq	gene	2056309	2056596	-	BME_RS09885	BMEI1998	DUF1330 domain-containing protein	protein_coding	WP_004684567,1	0	Non-essential	3.06747
CHX1	RefSeq	gene	1217927	1218178	+	BME_RS16370	NA	hypothetical protein	protein_coding	WP_014299864,1	0	Non-essential	3.06657
CHX1	RefSeq	gene	498973	499455	-	BME_RS02385	BMEI0477	MaoC family dehydratase	protein_coding	WP_004684073,1	0	Non-essential	3.06625
CHX1	RefSeq	gene	53789	58111	-	BME_RS15805	BMEI0058	outer membrane autotransporter barrel domain-containing protein	protein_coding	WP_004684499,1	0	Non-essential	3.06623
CHX1	RefSeq	gene	1166335	1167099	+	BME_RS05625	BMEI1122	phosphoribosylaminoimidazolesuccinocarboxamide synthase	protein_coding	WP_002963974,1	0	Non-essential	3.06618
CHX1	RefSeq	gene	272445	272789	+	BME_RS01280	BMEI0262	hypothetical protein	protein_coding	WP_002964866,1	0	Non-essential	3.0649
CHX1	RefSeq	gene	332968	333999	-	BME_RS01570	BMEI0324	hypothetical protein	protein_coding	WP_002964802,1	0	Non-essential	3.06462
CHX1	RefSeq	gene	1569214	1569531	+	BME_RS07610	BMEI1526	type II toxin-antitoxin system RelE/ParE family toxin	protein_coding	WP_004683040,1	0	Non-essential	3.06458
CHX1	RefSeq	gene	1918448	1918951	+	BME_RS09260	NA	hypothetical protein	protein_coding	WP_004684638,1	0	Non-essential	3.0638
CHX1	RefSeq	gene	1296085	1296774	+	BME_RS06280	BMEI1247	ribonuclease T(2)	protein_coding	WP_002967534,1	0	Non-essential	3.0619
CHX1	RefSeq	gene	645180	645752	+	BME_RS03080	BMEI0618	acetolactate synthase small subunit	protein_coding	WP_002964498,1	0	Non-essential	3.06166
CHX1	RefSeq	gene	730441	731751	+	BME_RS03495	BMEI0705	hydrogenobyrinate a%2Cc-diamide synthase	protein_coding	WP_002964414,1	0	Non-essential	3.06155
CHX1	RefSeq	gene	829332	829799	-	BME_RS04015	BMEI0804	NADPH-dependent 7-cyano-7-deazaguanine reductase QueF	protein_coding	WP_002964310,1	0	Non-essential	3.06152
CHX1	RefSeq	gene	1091177	1092004	+	BME_RS05255	BMEI1050	DUF455 domain-containing protein	protein_coding	WP_004683717,1	0	Non-essential	3.05917
CHX1	RefSeq	gene	682103	683104	+	BME_RS03265	BMEI0659	iron ABC transporter permease	protein_coding	WP_002964460,1	0	Non-essential	3.05908
CHX1	RefSeq	gene	1659271	1660641	-	BME_RS08025	BMEI1612	MATE family efflux transporter	protein_coding	WP_002963474,1	0	Non-essential	3.05827
CHX1	RefSeq	gene	673794	673973	-	BME_RS16125	NA	hypothetical protein	protein_coding	WP_011069007,1	0	Non-essential	3.05751
CHX1	RefSeq	gene	738749	739483	-	BME_RS03540	BMEI0713	precorrin-2 C(20)-methyltransferase	protein_coding	WP_004683946,1	0	Non-essential	3.05728
CHX1	RefSeq	gene	1953203	1953832	-	BME_RS09410	BMEI1899	cytochrome o ubiquinol oxidase subunit III	protein_coding	WP_004684618,1	0	Non-essential	3.05674
CHX1	RefSeq	gene	1936687	1936872	+	BME_RS16815	NA	hypothetical protein	protein_coding	WP_002969226,1	0	Non-essential	3.05583
CHX1	RefSeq	pseudogene	410698	411475	+	BME_RS01970	NA	D-threitol dehydrogenase	pseudogene	NA	0	Non-essential	3.05573
CHX1	RefSeq	gene	1814385	1815599	-	BME_RS08790	BMEI1771	radical SAM protein	protein_coding	WP_004684688,1	0	Non-essential	3.05544
CHX1	RefSeq	pseudogene	1447612	1447842	-	BME_RS16475	NA	hypothetical protein	pseudogene	NA	0	Non-essential	3.05529
CHX1	RefSeq	gene	1351843	1352025	-	BME_RS06555	NA	hypothetical protein	protein_coding	WP_002963787,1	0	Non-essential	3.05327
CHX1	RefSeq	gene	294213	294941	-	BME_RS01365	BMEI0281	MOSC domain-containing protein	protein_coding	WP_004684212,1	0	Non-essential	3.05324
CHX1	RefSeq	gene	1175505	1176386	-	BME_RS05675	BMEI1132	tRNA 2-thiocytidine(32) synthetase TtcA	protein_coding	WP_004686800,1	0	Non-essential	3.0529
CHX1	RefSeq	gene	1585416	1586582	+	BME_RS07680	BMEI1541	radical SAM protein	protein_coding	WP_004683018,1	0	Non-essential	3.05279
CHX1	RefSeq	gene	1233805	1234281	-	BME_RS05990	BMEI1190	transcriptional regulator NrdR	protein_coding	WP_002966765,1	0	Non-essential	3.05157
CHX1	RefSeq	gene	123216	123632	+	BME_RS00595	BMEI0126	(deoxy)nucleoside triphosphate pyrophosphohydrolase	protein_coding	WP_004684465,1	0	Non-essential	3.0504
CHX1	RefSeq	gene	75521	76540	+	BME_RS00360	BMEI0078	DUF2125 domain-containing protein	protein_coding	WP_002965055,1	0	Non-essential	3.05028
CHX1	RefSeq	gene	86729	87214	-	BME_RS00410	BMEI0088	YaiI/YqxD family protein	protein_coding	WP_002965045,1	0	Non-essential	3.04985
CHX1	RefSeq	gene	1877093	1877881	+	BME_RS09080	BMEI1834	class I SAM-dependent methyltransferase	protein_coding	WP_004684657,1	0	Non-essential	3.04899
CHX1	RefSeq	gene	1815596	1816258	-	BME_RS08795	BMEI1772	non-canonical purine NTP pyrophosphatase	protein_coding	WP_002969233,1	0	Non-essential	3.04887
CHX1	RefSeq	gene	1167480	1168151	+	BME_RS05635	BMEI1124	phosphoribosylformylglycinamidine synthase subunit PurQ	protein_coding	WP_002963972,1	0	Non-essential	3.04829
CHX1	RefSeq	gene	614434	615138	+	BME_RS02935	BMEI0590	DUF2461 domain-containing protein	protein_coding	WP_004684013,1	0	Non-essential	3.04803
CHX1	RefSeq	gene	1296829	1297428	+	BME_RS06285	BMEI1248	glutathione S-transferase	protein_coding	WP_004683468,1	0	Non-essential	3.04473
CHX1	RefSeq	gene	1618469	1619371	+	BME_RS07840	BMEI1573	LysR family transcriptional regulator	protein_coding	WP_004682961,1	0	Non-essential	3.04434
CHX1	RefSeq	gene	1681331	1681960	+	BME_RS08120	BMEI1631	TetR family transcriptional regulator	protein_coding	WP_004682849,1	0	Non-essential	3.04271
CHX1	RefSeq	gene	1584476	1584694	+	BME_RS07670	BMEI1539	hypothetical protein	protein_coding	WP_004683022,1	0	Non-essential	3.0418
CHX1	RefSeq	gene	1868681	1870096	+	BME_RS09045	BMEI1827	dipeptidase	protein_coding	WP_004684660,1	0	Non-essential	3.0416
CHX1	RefSeq	gene	950637	951461	-	BME_RS04575	BMEI0920	nucleoside triphosphate pyrophosphohydrolase	protein_coding	WP_041594637,1	0	Non-essential	3.04091
CHX1	RefSeq	gene	111736	111936	+	BME_RS00540	BMEI0117	hypothetical protein	protein_coding	WP_002965016,1	0	Non-essential	3.0405
CHX1	RefSeq	gene	146384	147118	+	BME_RS00705	BMEI0149	tRNA (guanosine(37)-N1)-methyltransferase TrmD	protein_coding	WP_002964982,1	0	Non-essential	3.04027
CHX1	RefSeq	gene	1238577	1239011	-	BME_RS06010	BMEI1195	hypothetical protein	protein_coding	WP_002963898,1	0	Non-essential	3.0378
CHX1	RefSeq	gene	953816	954646	+	BME_RS04590	BMEI0923	class I SAM-dependent methyltransferase	protein_coding	WP_002967668,1	0	Non-essential	3.03734
CHX1	RefSeq	gene	107170	107985	-	BME_RS00515	BMEI0111	amino acid ABC transporter ATP-binding protein	protein_coding	WP_004686715,1	0	Non-essential	3.03712
CHX1	RefSeq	gene	213167	214303	+	BME_RS01020	BMEI0207	glutamate 5-kinase	protein_coding	WP_004684325,1	0	Non-essential	3.03656
CHX1	RefSeq	gene	1207104	1207180	-	BME_RS05815	BMEIt29	tRNA-Asp	tRNA	NA	0	Non-essential	3.03639
CHX1	RefSeq	gene	130096	130629	+	BME_RS00635	BMEI0135	hypothetical protein	protein_coding	WP_002964998,1	0	Non-essential	3.03626
CHX1	RefSeq	gene	1921100	1921837	-	BME_RS09275	BMEI1871	hypothetical protein	protein_coding	WP_005970282,1	0	Non-essential	3.0353
CHX1	RefSeq	gene	1059276	1059941	+	BME_RS05105	BMEI1020	molybdenum cofactor guanylyltransferase	protein_coding	WP_004683729,1	0	Non-essential	3.03519
CHX1	RefSeq	gene	575291	575545	-	BME_RS16085	BMEI0555	hypothetical protein	protein_coding	WP_004684032,1	0	Non-essential	3.0345
CHX1	RefSeq	gene	1038930	1040162	-	BME_RS04965	BMEI0998	glycosyl transferase	protein_coding	WP_002966810,1	0	Non-essential	3.03439
CHX1	RefSeq	gene	719180	720229	+	BME_RS03440	BMEI0694	cobalamin biosynthesis protein CobW	protein_coding	WP_004683960,1	0	Non-essential	3.03386
CHX1	RefSeq	gene	726916	727674	+	BME_RS03475	NA	precorrin-4 C(11)-methyltransferase	protein_coding	WP_004683955,1	0	Non-essential	3.03385
CHX1	RefSeq	gene	1514425	1516083	-	BME_RS07335	BMEI1465	cytochrome c oxidase subunit I	protein_coding	WP_004683126,1	0	Non-essential	3.03242
CHX1	RefSeq	gene	1988012	1988212	+	BME_RS09565	BMEI1932	hypothetical protein	protein_coding	WP_002967056,1	0	Non-essential	3.02801
CHX1	RefSeq	gene	1784936	1785958	-	BME_RS08655	BMEI1744	LacI family DNA-binding transcriptional regulator	protein_coding	WP_004684700,1	0	Non-essential	3.02799
CHX1	RefSeq	gene	1302088	1302345	+	BME_RS06310	BMEI1253	molybdopterin converting factor subunit 1	protein_coding	WP_002963839,1	0	Non-essential	3.02575
CHX1	RefSeq	gene	1524769	1524993	+	BME_RS16555	BMEI1476	hypothetical protein	protein_coding	WP_011005331,1	0	Non-essential	3.02491
CHX1	RefSeq	gene	406923	408344	+	BME_RS01955	BMEI0391	sugar ABC transporter ATP-binding protein	protein_coding	WP_015898828,1	0	Non-essential	3.02449
CHX1	RefSeq	gene	13494	14378	-	BME_RS00065	BMEI0013	ABC transporter permease	protein_coding	WP_002965119,1	0	Non-essential	3.02447
CHX1	RefSeq	gene	74126	74416	-	BME_RS00345	NA	YggT family protein	protein_coding	WP_002967993,1	0	Non-essential	3.02394
CHX1	RefSeq	gene	52977	53648	+	BME_RS00255	BMEI0057	membrane protein	protein_coding	WP_004684500,1	0	Non-essential	3.02274
CHX1	RefSeq	gene	1275189	1275608	+	BME_RS16405	BMEI1225	hypothetical protein	protein_coding	WP_011005266,1	0	Non-essential	3.0223
CHX1	RefSeq	pseudogene	656182	656914	+	BME_RS03135	BMEI0629	NUDIX hydrolase	pseudogene	NA	0	Non-essential	3.02114
CHX1	RefSeq	gene	588848	589888	+	BME_RS02840	BMEI0571	ribosomal RNA small subunit methyltransferase H	protein_coding	WP_002966896,1	0	Non-essential	3.02064
CHX1	RefSeq	gene	1341773	1342351	-	BME_RS06510	BMEI1295	orotate phosphoribosyltransferase	protein_coding	WP_002963797,1	0	Non-essential	3.02018
CHX1	RefSeq	gene	825349	826881	-	BME_RS03995	BMEI0801	acyl-CoA carboxylase subunit beta	protein_coding	WP_004683910,1	0	Non-essential	3.0201
CHX1	RefSeq	gene	1850449	1850943	+	BME_RS08970	BMEI1810	DNA repair protein MmcB-related protein	protein_coding	WP_005970225,1	0	Non-essential	3.02009
CHX1	RefSeq	pseudogene	2016291	2017314	-	BME_RS09705	BMEI1960	methyltransferase	pseudogene	NA	0	Non-essential	3.01929
CHX1	RefSeq	gene	264011	264448	+	BME_RS01240	BMEI0253	MarR family transcriptional regulator	protein_coding	WP_004684258,1	0	Non-essential	3.01832
CHX1	RefSeq	gene	963004	963858	-	BME_RS04635	BMEI0931	3-mercaptopyruvate sulfurtransferase	protein_coding	WP_004683788,1	0	Non-essential	3.01796
CHX1	RefSeq	gene	827036	828448	+	BME_RS04000	BMEI0802	XRE family transcriptional regulator	protein_coding	WP_005968406,1	0	Non-essential	3.01643
CHX1	RefSeq	gene	1060785	1061231	+	BME_RS05115	BMEI1022	ABC transporter substrate-binding protein	protein_coding	WP_004683728,1	0	Non-essential	3.01617
CHX1	RefSeq	gene	1218320	1218538	+	BME_RS05895	NA	DUF2842 domain-containing protein	protein_coding	WP_002963921,1	0	Non-essential	3.01532
CHX1	RefSeq	gene	1506998	1507483	+	BME_RS07285	BMEI1456	peroxiredoxin	protein_coding	WP_002963636,1	0	Non-essential	3.01436
CHX1	RefSeq	gene	1907529	1907930	+	BME_RS09190	BMEI1857	DUF2794 domain-containing protein	protein_coding	WP_002965338,1	0	Non-essential	3.01191
CHX1	RefSeq	gene	303941	304759	-	BME_RS01410	BMEI0290	N-formylglutamate amidohydrolase	protein_coding	WP_002964836,1	0	Non-essential	3.01139
CHX1	RefSeq	pseudogene	1670762	1672079	-	BME_RS08085	BMEI1624	two-component sensor histidine kinase	pseudogene	NA	0	Non-essential	3.01136
CHX1	RefSeq	gene	577376	578401	+	BME_RS02790	BMEI0558	methyltransferase domain-containing protein	protein_coding	WP_004684031,1	0	Non-essential	3.01049
CHX1	RefSeq	gene	1142579	1142857	-	BME_RS16330	BMEI1095	hypothetical protein	protein_coding	WP_004683691,1	0	Non-essential	3.00812
CHX1	RefSeq	pseudogene	945912	946131	-	BME_RS16245	NA	hypothetical protein	pseudogene	NA	0	Non-essential	3.00685
CHX1	RefSeq	gene	1173027	1173227	-	BME_RS16345	NA	hypothetical protein	protein_coding	WP_002963965,1	0	Non-essential	3.00662
CHX1	RefSeq	gene	1897920	1899755	+	BME_RS09150	BMEI1848	dihydroxy-acid dehydratase	protein_coding	WP_004684648,1	0	Non-essential	3.00558
CHX1	RefSeq	gene	89327	89956	+	BME_RS00430	BMEI0092	ATP:cob(I)alamin adenosyltransferase	protein_coding	WP_049751145,1	0	Non-essential	3.00475
CHX1	RefSeq	gene	1871937	1872629	+	BME_RS09060	BMEI1830	porin family protein	protein_coding	WP_002965367,1	0	Non-essential	3.00375
CHX1	RefSeq	gene	1568990	1569217	+	BME_RS07605	BMEI1525	ribbon-helix-helix protein%2C CopG family	protein_coding	WP_002971568,1	0	Non-essential	3.00055
CHX1	RefSeq	gene	921879	923012	+	BME_RS04435	BMEI0890	tRNA guanosine(34) transglycosylase Tgt	protein_coding	WP_005968547,1	0	Non-essential	3.00033
CHX1	RefSeq	gene	1116469	1116615	+	BME_RS05370	BMEI1072	DUF1127 domain-containing protein	protein_coding	WP_002964026,1	0	Non-essential	3.00004
CHX1	RefSeq	gene	1511353	1512231	-	BME_RS07315	BMEI1462	cytochrome c oxidase subunit 3	protein_coding	WP_002963630,1	0	Non-essential	2.99959
CHX1	RefSeq	gene	1044642	1044887	+	BME_RS04995	BMEI1004	hypothetical protein	protein_coding	WP_004683741,1	0	Non-essential	2.99919
CHX1	RefSeq	gene	728396	729505	-	BME_RS03485	BMEI0703	cobalt-precorrin-5B (C(1))-methyltransferase	protein_coding	WP_004683953,1	0	Non-essential	2.99832
CHX1	RefSeq	gene	207366	208052	-	BME_RS00980	BMEI0200	IS6 family transposase IS2020	protein_coding	WP_002964935,1	0	Non-essential	2.99756
CHX1	RefSeq	gene	457858	458904	-	BME_RS02200	BMEI0439	choline ABC transporter ATP-binding protein	protein_coding	WP_002964682,1	0	Non-essential	2.99728
CHX1	RefSeq	gene	1267240	1268547	-	BME_RS06130	BMEI1218	ImmA/IrrE family metallo-endopeptidase	protein_coding	WP_004683515,1	0	Non-essential	2.99553
CHX1	RefSeq	pseudogene	735513	736410	+	BME_RS03520	BMEI0710	alpha/beta hydrolase	pseudogene	NA	0	Non-essential	2.99553
CHX1	RefSeq	gene	69572	69754	+	BME_RS15820	NA	hypothetical protein	protein_coding	WP_002969210,1	0	Non-essential	2.99451
CHX1	RefSeq	gene	1220333	1221871	+	BME_RS05915	BMEI1177	undecaprenyl-phosphate glucose phosphotransferase	protein_coding	WP_004683587,1	0	Non-essential	2.9943
CHX1	RefSeq	gene	2115448	2116047	-	BME_RS10190	BMEI2059	septum formation inhibitor Maf	protein_coding	WP_004684535,1	0	Non-essential	2.99423
CHX1	RefSeq	gene	585658	586302	+	BME_RS02830	NA	lytic transglycosylase	protein_coding	WP_002964550,1	0	Non-essential	2.99413
CHX1	RefSeq	pseudogene	1816261	1816664	-	BME_RS16740	NA	glyoxalase/bleomycin resistance/extradiol dioxygenase family protein	pseudogene	NA	0	Non-essential	2.99405
CHX1	RefSeq	gene	1799595	1800965	-	BME_RS08720	BMEI1757	aspartate aminotransferase family protein	protein_coding	WP_002967099,1	0	Non-essential	2.99329
CHX1	RefSeq	gene	1174691	1175518	-	BME_RS05670	BMEI1131	inositol monophosphatase	protein_coding	WP_002967584,1	0	Non-essential	2.99307
CHX1	RefSeq	gene	962481	963002	-	BME_RS04630	BMEI0930	N-acetyltransferase	protein_coding	WP_002964175,1	0	Non-essential	2.99249
CHX1	RefSeq	pseudogene	1931490	1932354	-	BME_RS09310	NA	lytic transglycosylase	pseudogene	NA	0	Non-essential	2.99155
CHX1	RefSeq	gene	1535193	1535435	-	BME_RS16565	NA	hypothetical protein	protein_coding	WP_004683092,1	0	Non-essential	2.99126
CHX1	RefSeq	gene	1813085	1813465	-	BME_RS08780	BMEI1769	YraN family protein	protein_coding	WP_002965427,1	0	Non-essential	2.9905
CHX1	RefSeq	gene	2025583	2025813	+	BME_RS16880	NA	hypothetical protein	protein_coding	WP_008933617,1	0	Non-essential	2.99009
CHX1	RefSeq	pseudogene	3482	5411	-	BME_RS00025	NA	hypothetical protein	pseudogene	NA	0	Non-essential	2.9897
CHX1	RefSeq	gene	1188398	1188802	-	BME_RS05725	BMEI1142	methylmalonyl-CoA epimerase	protein_coding	WP_002963953,1	0	Non-essential	2.98949
CHX1	RefSeq	gene	66029	66835	-	BME_RS00300	BMEI0068	exodeoxyribonuclease III	protein_coding	WP_002965066,1	0	Non-essential	2.98937
CHX1	RefSeq	gene	160071	160973	+	BME_RS00785	BMEI0166	acyl-CoA thioesterase II	protein_coding	WP_004684432,1	0	Non-essential	2.98881
CHX1	RefSeq	gene	908167	911091	-	BME_RS04380	BMEI0878	excinuclease ABC subunit A	protein_coding	WP_004683828,1	0	Non-essential	2.98805
CHX1	RefSeq	gene	1512440	1513045	-	BME_RS07320	BMEI1463	cytochrome c oxidase assembly protein	protein_coding	WP_004683133,1	0	Non-essential	2.98746
CHX1	RefSeq	gene	1676813	1679968	-	BME_RS08110	BMEI1629	multidrug efflux RND transporter permease subunit	protein_coding	WP_004686764,1	0	Non-essential	2.9857
CHX1	RefSeq	gene	75298	75501	+	BME_RS15825	NA	hypothetical protein	protein_coding	WP_004684489,1	0	Non-essential	2.98291
CHX1	RefSeq	gene	34513	35724	-	BME_RS00170	BMEI0038	hypothetical protein	protein_coding	WP_004684510,1	0	Non-essential	2.98287
CHX1	RefSeq	gene	158150	158521	+	BME_RS00775	BMEI0164	VOC family protein	protein_coding	WP_004684435,1	0	Non-essential	2.98211
CHX1	RefSeq	gene	1932369	1932557	-	BME_RS09315	BMEI1879	hypothetical protein	protein_coding	WP_002965314,1	0	Non-essential	2.98127
CHX1	RefSeq	gene	12703	13497	-	BME_RS00060	BMEI0012	ABC transporter ATP-binding protein	protein_coding	WP_004684527,1	0	Non-essential	2.98109
CHX1	RefSeq	gene	110629	111588	+	BME_RS00535	BMEI0116	LysR family transcriptional regulator	protein_coding	WP_004686712,1	0	Non-essential	2.97975
CHX1	RefSeq	pseudogene	1007511	1008267	+	BME_RS04820	NA	hypothetical protein	pseudogene	NA	0	Non-essential	2.97961
CHX1	RefSeq	gene	720229	724020	+	BME_RS03445	BMEI0695	cobaltochelatase subunit CobN	protein_coding	WP_004683959,1	0	Non-essential	2.97945
CHX1	RefSeq	gene	265272	265511	-	BME_RS15885	BMEI0255	hypothetical protein	protein_coding	WP_004684254,1	0	Non-essential	2.97903
CHX1	RefSeq	gene	843312	844052	-	BME_RS04090	BMEI0819	glycerophosphoryl diester phosphodiesterase	protein_coding	WP_002964293,1	0	Non-essential	2.97887
CHX1	RefSeq	gene	1834005	1834499	+	BME_RS16770	BMEI1797	methyltransferase	protein_coding	WP_014489967,1	0	Non-essential	2.97824
CHX1	RefSeq	gene	47219	47968	-	BME_RS00230	BMEI0052	hypothetical protein	protein_coding	WP_004684502,1	0	Non-essential	2.97699
CHX1	RefSeq	gene	821062	823200	-	BME_RS03985	BMEI0799	methylmalonyl-CoA mutase	protein_coding	WP_004683911,1	0	Non-essential	2.97688
CHX1	RefSeq	gene	80233	82866	-	BME_RS00385	BMEI0083	TIGR02302 family protein	protein_coding	WP_004684486,1	0	Non-essential	2.97413
CHX1	RefSeq	gene	758710	759291	+	BME_RS03635	BMEI0731	cold-shock protein	protein_coding	WP_004683936,1	0	Non-essential	2.97279
CHX1	RefSeq	gene	1826316	1826684	+	BME_RS16760	BMEI1788	hypothetical protein	protein_coding	WP_004684684,1	0	Non-essential	2.97174
CHX1	RefSeq	gene	1222217	1222534	+	BME_RS05925	NA	quaternary ammonium compound-resistance protein SugE	protein_coding	WP_004683585,1	0	Non-essential	2.97106
CHX1	RefSeq	gene	1069706	1070374	-	BME_RS05155	BMEI1030	protein-L-isoaspartate O-methyltransferase	protein_coding	WP_002964067,1	0	Non-essential	2.97063
CHX1	RefSeq	gene	1544098	1545345	-	BME_RS07470	BMEI1496	RNA methyltransferase	protein_coding	WP_004683080,1	0	Non-essential	2.97045
CHX1	RefSeq	gene	2101740	2102063	-	BME_RS10100	BMEI2040	phosphoribosyl-ATP pyrophosphatase	protein_coding	WP_002965152,1	0	Non-essential	2.9679
CHX1	RefSeq	gene	1108654	1109223	+	BME_RS05325	BMEI1064	leucyl/phenylalanyl-tRNA--protein transferase	protein_coding	WP_005969165,1	0	Non-essential	2.96693
CHX1	RefSeq	gene	1996526	1997482	+	BME_RS09595	BMEI1939	glyoxylate/hydroxypyruvate reductase A	protein_coding	WP_004684593,1	0	Non-essential	2.96558
CHX1	RefSeq	pseudogene	1176566	1176832	+	BME_RS16350	NA	hypothetical protein	pseudogene	NA	0	Non-essential	2.9645
CHX1	RefSeq	gene	476062	476568	+	BME_RS02280	BMEI0456	N-acetyltransferase	protein_coding	WP_002967840,1	0	Non-essential	2.96444
CHX1	RefSeq	pseudogene	564592	564796	-	BME_RS16065	NA	hypothetical protein	pseudogene	NA	0	Non-essential	2.96281
CHX1	RefSeq	gene	528790	529263	+	BME_RS02550	BMEI0508	transcription elongation factor GreA	protein_coding	WP_002964610,1	0	Non-essential	2.96169
CHX1	RefSeq	gene	308234	309322	-	BME_RS01435	BMEI0295	5-(carboxyamino)imidazole ribonucleotide synthase	protein_coding	WP_004684185,1	0	Non-essential	2.96096
CHX1	RefSeq	gene	290649	291050	+	BME_RS01345	BMEI0277	RNA-binding S4 domain-containing protein	protein_coding	WP_002964852,1	0	Non-essential	2.96051
CHX1	RefSeq	gene	1297525	1298166	-	BME_RS06290	BMEI1249	membrane protein	protein_coding	WP_004683466,1	0	Non-essential	2.9599
CHX1	RefSeq	gene	348167	348346	+	BME_RS15940	NA	hypothetical protein	protein_coding	WP_002964784,1	0	Non-essential	2.95941
CHX1	RefSeq	gene	1661685	1662695	-	BME_RS08040	BMEI1615	GlxA family transcriptional regulator	protein_coding	WP_005969977,1	0	Non-essential	2.95656
CHX1	RefSeq	gene	204832	205506	+	BME_RS00970	BMEI0198	hypothetical protein	protein_coding	WP_002970332,1	0	Non-essential	2.95325
CHX1	RefSeq	gene	689403	689825	+	BME_RS03300	BMEI0667	RbsD/FucU transporter	protein_coding	WP_002964452,1	0	Non-essential	2.94605
CHX1	RefSeq	pseudogene	1639171	1639532	-	BME_RS16610	NA	hypothetical protein	pseudogene	NA	0	Non-essential	2.94595
CHX1	RefSeq	gene	1288822	1289901	+	BME_RS06245	BMEI1240	phosphoribosylformylglycinamidine cyclo-ligase	protein_coding	WP_004683486,1	0	Non-essential	2.94403
CHX1	RefSeq	gene	823261	825264	-	BME_RS03990	BMEI0800	acetyl/propionyl/methylcrotonyl-CoA carboxylase subunit alpha	protein_coding	WP_002966853,1	0	Non-essential	2.94367
CHX1	RefSeq	gene	851489	852628	+	BME_RS04140	BMEI0829	zinc metalloprotease	protein_coding	WP_004683868,1	0	Non-essential	2.9427
CHX1	RefSeq	gene	363518	364915	+	BME_RS01710	NA	hypothetical protein	protein_coding	WP_004684139,1	0	Non-essential	2.94247
CHX1	RefSeq	gene	1291236	1291436	+	BME_RS16430	NA	hypothetical protein	protein_coding	WP_078056935,1	0	Non-essential	2.94151
CHX1	RefSeq	gene	914799	915428	-	BME_RS04400	BMEI0883	MarC family protein	protein_coding	WP_002967687,1	0	Non-essential	2.94051
CHX1	RefSeq	gene	739483	740109	-	BME_RS03545	BMEI0714	precorrin-8X methylmutase	protein_coding	WP_002964405,1	0	Non-essential	2.93867
CHX1	RefSeq	gene	189936	190208	+	BME_RS15870	BMEI0193	hypothetical protein	protein_coding	WP_002964940,1	0	Non-essential	2.9368
CHX1	RefSeq	gene	131989	132231	+	BME_RS15850	NA	hypothetical protein	protein_coding	WP_002964996,1	0	Non-essential	2.93592
CHX1	RefSeq	gene	488994	489254	+	BME_RS02340	BMEI0468	hypothetical protein	protein_coding	WP_011005059,1	0	Non-essential	2.93227
CHX1	RefSeq	gene	499452	499952	-	BME_RS02390	BMEI0478	enoyl-CoA hydratase	protein_coding	WP_005967761,1	0	Non-essential	2.93162
CHX1	RefSeq	gene	1701096	1702649	+	BME_RS08200	BMEI1648	sensor histidine kinase	protein_coding	WP_004682819,1	0	Non-essential	2.9314
CHX1	RefSeq	gene	205682	207121	+	BME_RS00975	BMEI0199	hypothetical protein	protein_coding	WP_004684349,1	0	Non-essential	2.93136
CHX1	RefSeq	gene	157750	158151	-	BME_RS15860	BMEI0163	hypothetical protein	protein_coding	WP_002966991,1	0	Non-essential	2.93042
CHX1	RefSeq	pseudogene	434389	434475	+	BME_RS15975	NA	cobalamin biosynthesis protein CbiG	pseudogene	NA	0	Non-essential	2.92799
CHX1	RefSeq	pseudogene	476643	478706	-	BME_RS02285	BMEI0457	hypothetical protein	pseudogene	NA	0	Non-essential	2.92688
CHX1	RefSeq	gene	553592	553822	-	BME_RS16050	BMEI0531	hypothetical protein	protein_coding	WP_004686935,1	0	Non-essential	2.92468
CHX1	RefSeq	gene	1408890	1409948	+	BME_RS06815	BMEI1354	hypothetical protein	protein_coding	WP_004686782,1	0	Non-essential	2.92432
CHX1	RefSeq	gene	1413383	1413847	+	BME_RS06835	BMEI1358	hypothetical protein	protein_coding	WP_004683280,1	0	Non-essential	2.9242
CHX1	RefSeq	gene	2059458	2059652	+	BME_RS09905	NA	hypothetical protein	protein_coding	WP_014489528,1	0	Non-essential	2.92401
CHX1	RefSeq	gene	724013	724651	+	BME_RS03450	BMEI0696	cob(I)yrinic acid a%2Cc-diamide adenosyltransferase	protein_coding	WP_002964423,1	0	Non-essential	2.92379
CHX1	RefSeq	gene	1316179	1317210	+	BME_RS06375	BMEI1266	4-hydroxythreonine-4-phosphate dehydrogenase	protein_coding	WP_004683429,1	0	Non-essential	2.92336
CHX1	RefSeq	gene	1562640	1563923	+	BME_RS07580	BMEI1519	phosphoribosylamine--glycine ligase	protein_coding	WP_004686770,1	0	Non-essential	2.92174
CHX1	RefSeq	gene	643338	645161	+	BME_RS03075	BMEI0617	acetolactate synthase 3 large subunit	protein_coding	WP_004683999,1	0	Non-essential	2.92116
CHX1	RefSeq	gene	1638035	1639132	-	BME_RS07920	BMEI1589	carboxynorspermidine decarboxylase	protein_coding	WP_004682919,1	0	Non-essential	2.92044
CHX1	RefSeq	gene	718655	719176	+	BME_RS03435	BMEI0693	bifunctional adenosylcobinamide kinase/adenosylcobinamide-phosphate guanylyltransferase	protein_coding	WP_002964426,1	0	Non-essential	2.91638
CHX1	RefSeq	gene	224310	225806	+	BME_RS01080	BMEI0219	methylmalonate-semialdehyde dehydrogenase (CoA acylating)	protein_coding	WP_004684306,1	0	Non-essential	2.91606
CHX1	RefSeq	gene	1534519	1535097	+	BME_RS07425	BMEI1487	colicin V biosynthesis protein	protein_coding	WP_002963604,1	0	Non-essential	2.91248
CHX1	RefSeq	gene	1953836	1955815	-	BME_RS09415	BMEI1900	cytochrome o ubiquinol oxidase subunit I	protein_coding	WP_004684617,1	0	Non-essential	2.91126
CHX1	RefSeq	gene	584511	585317	+	BME_RS02825	BMEI0565	N-acetylmuramoyl-L-alanine amidase	protein_coding	WP_002964551,1	0	Non-essential	2.9111
CHX1	RefSeq	gene	1724002	1724829	+	BME_RS08335	BMEI1674	toll/interleukin-1 receptor domain-containing protein	protein_coding	WP_004684737,1	0	Non-essential	2.91096
CHX1	RefSeq	gene	691395	692057	+	BME_RS03315	BMEI0670	DedA family protein	protein_coding	WP_002964450,1	0	Non-essential	2.9108
CHX1	RefSeq	gene	726022	726468	+	BME_RS03465	NA	hypothetical protein	protein_coding	WP_004683956,1	0	Non-essential	2.90912
CHX1	RefSeq	gene	381460	381687	-	BME_RS01820	NA	hypothetical protein	protein_coding	WP_002964751,1	0	Non-essential	2.90419
CHX1	RefSeq	gene	973593	973832	-	BME_RS16270	BMEI0942	hypothetical protein	protein_coding	WP_004683780,1	0	Non-essential	2.90403
CHX1	RefSeq	gene	2112691	2113182	+	BME_RS10170	BMEI2055	protein-export protein SecB	protein_coding	WP_002965136,1	0	Non-essential	2.90296
CHX1	RefSeq	gene	1952838	1953203	-	BME_RS09405	BMEI1898	cytochrome o ubiquinol oxidase subunit IV	protein_coding	WP_004684619,1	0	Non-essential	2.9021
CHX1	RefSeq	gene	1063500	1063802	-	BME_RS05135	BMEI1026	hypothetical protein	protein_coding	WP_005968973,1	0	Non-essential	2.89926
CHX1	RefSeq	gene	1658175	1659269	+	BME_RS08020	BMEI1611	dihydroorotate dehydrogenase (quinone)	protein_coding	WP_004682882,1	0	Non-essential	2.89658
CHX1	RefSeq	gene	200895	203818	+	BME_RS00955	BMEIr02	23S ribosomal RNA	rRNA	NA	0	Non-essential	2.89478
CHX1	RefSeq	gene	1549973	1550233	+	BME_RS07495	BMEI1501	GlsB/YeaQ/YmgE family stress response membrane protein	protein_coding	WP_004683072,1	0	Non-essential	2.89385
CHX1	RefSeq	gene	1011314	1011664	-	BME_RS04835	BMEI0970	diacylglycerol kinase	protein_coding	WP_002969398,1	0	Non-essential	2.89228
CHX1	RefSeq	gene	469017	469298	-	BME_RS16015	NA	hypothetical protein	protein_coding	WP_002964671,1	0	Non-essential	2.89187
CHX1	RefSeq	gene	376749	376952	-	BME_RS15945	NA	hypothetical protein	protein_coding	WP_002967878,1	0	Non-essential	2.89107
CHX1	RefSeq	gene	1289898	1290515	+	BME_RS06250	BMEI1241	phosphoribosylglycinamide formyltransferase	protein_coding	WP_002963852,1	0	Non-essential	2.8906
CHX1	RefSeq	gene	1017222	1017494	+	BME_RS04865	BMEI0976	hypothetical protein	protein_coding	WP_002964124,1	0	Non-essential	2.89013
CHX1	RefSeq	gene	652826	653050	+	BME_RS03115	NA	hypothetical protein	protein_coding	WP_006642931,1	0	Non-essential	2.88891
CHX1	RefSeq	gene	1169698	1171920	+	BME_RS05650	BMEI1127	phosphoribosylformylglycinamidine synthase subunit PurL	protein_coding	WP_002966777,1	0	Non-essential	2.88739
CHX1	RefSeq	gene	1936928	1938559	+	BME_RS09350	BMEI1886	alpha-D-glucose phosphate-specific phosphoglucomutase	protein_coding	WP_004686741,1	0	Non-essential	2.88615
CHX1	RefSeq	gene	1906245	1906979	+	BME_RS09185	BMEI1856	DUF1223 domain-containing protein	protein_coding	WP_002971753,1	0	Non-essential	2.88549
CHX1	RefSeq	gene	1027717	1028508	-	BME_RS04915	BMEI0986	TatD family deoxyribonuclease	protein_coding	WP_002971449,1	0	Non-essential	2.88218
CHX1	RefSeq	gene	1227156	1227710	-	BME_RS05955	BMEI1183	ubiquinol-cytochrome c chaperone	protein_coding	WP_002963910,1	0	Non-essential	2.88168
CHX1	RefSeq	gene	1917179	1918414	+	BME_RS09255	BMEI1867	23S rRNA (adenine(2503)-C(2))-methyltransferase RlmN	protein_coding	WP_002968086,1	0	Non-essential	2.88093
CHX1	RefSeq	gene	583804	584514	+	BME_RS02820	BMEI0564	molecular chaperone DjlA	protein_coding	WP_004684026,1	0	Non-essential	2.87879
CHX1	RefSeq	gene	1410320	1411288	-	BME_RS06825	BMEI1356	peptidoglycan-binding protein	protein_coding	WP_002971535,1	0	Non-essential	2.87802
CHX1	RefSeq	gene	1848249	1848788	+	BME_RS08955	BMEI1807	universal stress protein A	protein_coding	WP_002965389,1	0	Non-essential	2.87782
CHX1	RefSeq	gene	393808	394326	-	BME_RS01890	BMEI0384	disulfide bond formation protein B	protein_coding	WP_004684121,1	0	Non-essential	2.87766
CHX1	RefSeq	gene	727663	728409	-	BME_RS03480	BMEI0702	cobalt-precorrin-6A reductase	protein_coding	WP_004683954,1	0	Non-essential	2.87442
CHX1	RefSeq	gene	836361	836654	-	BME_RS04060	BMEI0813	hypothetical protein	protein_coding	WP_002964300,1	0	Non-essential	2.87174
CHX1	RefSeq	gene	1870984	1871670	+	BME_RS09055	BMEI1829	porin family protein	protein_coding	WP_002965368,1	0	Non-essential	2.87026
CHX1	RefSeq	gene	1750204	1750548	-	BME_RS08500	BMEI1711	L-rhamnose mutarotase	protein_coding	WP_002965487,1	0	Non-essential	2.86767
CHX1	RefSeq	gene	959593	961083	+	BME_RS04620	BMEI0928	acetyl-CoA hydrolase	protein_coding	WP_002964178,1	0	Non-essential	2.86677
CHX1	RefSeq	pseudogene	1952562	1952841	+	BME_RS16830	BMEI1897	hypothetical protein	pseudogene	NA	0	Non-essential	2.86172
CHX1	RefSeq	gene	1586759	1587421	+	BME_RS07685	BMEI1542	ribonuclease HII	protein_coding	WP_004683016,1	0	Non-essential	2.85714
CHX1	RefSeq	gene	583281	583685	+	BME_RS02815	BMEI0563	hypothetical protein	protein_coding	WP_004686941,1	0	Non-essential	2.8522
CHX1	RefSeq	gene	283036	283950	-	BME_RS01315	BMEI0270	polyprenyl synthetase family protein	protein_coding	WP_002964858,1	0	Non-essential	2.84978
CHX1	RefSeq	gene	1066918	1067121	-	BME_RS16305	NA	hypothetical protein	protein_coding	WP_004683723,1	0	Non-essential	2.84878
CHX1	RefSeq	gene	1218606	1219178	-	BME_RS05900	BMEI1174	chromosome partitioning protein ParA	protein_coding	WP_005969306,1	0	Non-essential	2.84848
CHX1	RefSeq	gene	434490	434735	+	BME_RS15980	BMEI0416	hypothetical protein	protein_coding	WP_002964705,1	0	Non-essential	2.84439
CHX1	RefSeq	gene	828451	828993	-	BME_RS04005	BMEI0803	DUF924 domain-containing protein	protein_coding	WP_002967724,1	0	Non-essential	2.843
CHX1	RefSeq	gene	732783	733766	+	BME_RS03505	BMEI0707	cobalamin biosynthesis protein	protein_coding	WP_004683951,1	0	Non-essential	2.8398
CHX1	RefSeq	gene	629943	630143	-	BME_RS03000	BMEI0602	DUF4169 domain-containing protein	protein_coding	WP_002964515,1	0	Non-essential	2.83975
CHX1	RefSeq	gene	1513065	1513250	-	BME_RS07325	NA	hypothetical protein	protein_coding	WP_004683131,1	0	Non-essential	2.83615
CHX1	RefSeq	gene	1179569	1179766	-	BME_RS05695	BMEI1136	DUF3008 domain-containing protein	protein_coding	WP_002963959,1	0	Non-essential	2.83558
CHX1	RefSeq	gene	1317207	1318037	+	BME_RS06380	BMEI1267	ribosomal RNA small subunit methyltransferase A	protein_coding	WP_004683426,1	0	Non-essential	2.83532
CHX1	RefSeq	gene	761123	761947	+	BME_RS03650	BMEI0734	serine O-acetyltransferase	protein_coding	WP_002964384,1	0	Non-essential	2.83215
CHX1	RefSeq	gene	1037374	1038933	-	BME_RS04960	BMEI0997	glycoside hydrolase	protein_coding	WP_004683743,1	0	Non-essential	2.83111
CHX1	RefSeq	gene	1322886	1323020	-	BME_RS16440	NA	hypothetical protein	protein_coding	WP_002972548,1	0	Non-essential	2.8292
CHX1	RefSeq	gene	1568636	1568848	+	BME_RS16580	BMEI1524	hypothetical protein	protein_coding	WP_002963568,1	0	Non-essential	2.82871
CHX1	RefSeq	gene	1579206	1579988	+	BME_RS07650	BMEI1534	tRNA1(Val) (adenine(37)-N6)-methyltransferase	protein_coding	WP_002963557,1	0	Non-essential	2.82193
CHX1	RefSeq	gene	1172190	1172423	+	BME_RS05655	BMEI1128	BolA family transcriptional regulator	protein_coding	WP_002963968,1	0	Non-essential	2.81947
CHX1	RefSeq	gene	361089	361598	+	BME_RS01700	BMEI0350	N-acetyltransferase	protein_coding	WP_004684140,1	0	Non-essential	2.80986
CHX1	RefSeq	gene	495864	497162	+	BME_RS02370	BMEI0474	cytochrome b	protein_coding	WP_004684075,1	0	Non-essential	2.80913
CHX1	RefSeq	gene	2043562	2044248	-	BME_RS09825	BMEI1984	phosphate regulon transcriptional regulatory protein PhoB	protein_coding	WP_002965207,1	0	Non-essential	2.80692
CHX1	RefSeq	gene	432409	434346	-	BME_RS02075	BMEI0415	AsmA family protein	protein_coding	WP_004686328,1	0	Non-essential	2.80491
CHX1	RefSeq	gene	61107	62186	+	BME_RS00275	BMEI0062	hypothetical protein	protein_coding	WP_004684496,1	0	Non-essential	2.80459
CHX1	RefSeq	gene	1231518	1231979	-	BME_RS05975	BMEI1187	6%2C7-dimethyl-8-ribityllumazine synthase	protein_coding	WP_004691907,1	0	Non-essential	2.80407
CHX1	RefSeq	gene	1510110	1510859	-	BME_RS07305	BMEI1460	SURF1 family protein	protein_coding	WP_004683138,1	0	Non-essential	2.8038
CHX1	RefSeq	gene	938692	938934	-	BME_RS16240	NA	hypothetical protein	protein_coding	WP_004683812,1	0	Non-essential	2.79915
CHX1	RefSeq	gene	127539	128822	-	BME_RS00625	BMEI0132	tRNA (N(6)-L-threonylcarbamoyladenosine(37)-C(2))-methylthiotransferase MtaB	protein_coding	WP_004684461,1	0	Non-essential	2.79742
CHX1	RefSeq	gene	2116044	2116883	-	BME_RS10195	BMEI2060	phosphoenolpyruvate synthetase regulatory protein	protein_coding	WP_002965131,1	0	Non-essential	2.79716
CHX1	RefSeq	gene	1119148	1119537	-	BME_RS05385	BMEI1075	membrane protein	protein_coding	WP_002964023,1	0	Non-essential	2.79104
CHX1	RefSeq	gene	818358	820406	+	BME_RS03975	BMEI0797	DUF3394 domain-containing protein	protein_coding	WP_004683912,1	0	Non-essential	2.79035
CHX1	RefSeq	gene	1188126	1188395	-	BME_RS05720	BMEI1141	DUF1467 domain-containing protein	protein_coding	WP_004683629,1	0	Non-essential	2.78683
CHX1	RefSeq	gene	817132	818121	+	BME_RS03970	BMEI0796	hypothetical protein	protein_coding	WP_002964322,1	0	Non-essential	2.78119
CHX1	RefSeq	gene	540378	540779	-	BME_RS16045	BMEI0521	hypothetical protein	protein_coding	WP_004684047,1	0	Non-essential	2.78055
CHX1	RefSeq	gene	1188842	1190518	-	BME_RS05730	BMEI1143	MBL fold metallo-hydrolase	protein_coding	WP_004683625,1	0	Non-essential	2.77983
CHX1	RefSeq	gene	292817	293026	+	BME_RS15905	NA	hypothetical protein	protein_coding	WP_004684216,1	0	Non-essential	2.77949
CHX1	RefSeq	gene	1507514	1507978	-	BME_RS07290	BMEI1457	ribonuclease HI	protein_coding	WP_002963635,1	0	Non-essential	2.76468
CHX1	RefSeq	gene	495279	495842	+	BME_RS02365	BMEI0473	ubiquinol-cytochrome c reductase iron-sulfur subunit	protein_coding	WP_002964648,1	0	Non-essential	2.76273
CHX1	RefSeq	gene	1932723	1932932	-	BME_RS09320	BMEI1880	hypothetical protein	protein_coding	WP_002969519,1	0	Non-essential	2.76159
CHX1	RefSeq	gene	1161638	1162939	+	BME_RS05600	BMEI1117	adenylosuccinate lyase	protein_coding	WP_004685579,1	0	Non-essential	2.76147
CHX1	RefSeq	gene	2093642	2093959	-	BME_RS16900	BMEI2030	hypothetical protein	protein_coding	WP_004686730,1	0	Non-essential	2.75745
CHX1	RefSeq	gene	94144	94365	+	BME_RS15835	BMEI0098	hypothetical protein	protein_coding	WP_004686719,1	0	Non-essential	2.75745
CHX1	RefSeq	gene	952562	952714	+	BME_RS16255	NA	hypothetical protein	protein_coding	WP_011068976,1	0	Non-essential	2.74747
CHX1	RefSeq	gene	1114177	1114259	-	BME_RS05355	BMEIt28	tRNA-Leu	tRNA	NA	0	Non-essential	2.74527
CHX1	RefSeq	gene	400131	400206	+	BME_RS01920	BMEIt10	tRNA-Ala	tRNA	NA	0	Non-essential	2.74279
CHX1	RefSeq	gene	1722171	1722797	+	BME_RS08320	BMEI1672	septum formation inhibitor Maf	protein_coding	WP_002965530,1	0	Non-essential	2.73734
CHX1	RefSeq	gene	1226479	1227036	-	BME_RS05950	BMEI1182	DUF177 domain-containing protein	protein_coding	WP_004683578,1	0	Non-essential	2.73688
CHX1	RefSeq	gene	1580043	1580258	+	BME_RS16585	NA	hypothetical protein	protein_coding	WP_002963556,1	0	Non-essential	2.73617
CHX1	RefSeq	gene	900174	900413	+	BME_RS16185	BMEI0871	hypothetical protein	protein_coding	WP_004683832,1	0	Non-essential	2.73589
CHX1	RefSeq	gene	200503	200578	+	BME_RS00950	BMEIt05	tRNA-Ala	tRNA	NA	0	Non-essential	2.73156
CHX1	RefSeq	gene	403650	403764	+	BME_RS01930	BMEIr08	5S ribosomal RNA	rRNA	NA	0	Non-essential	2.73068
CHX1	RefSeq	gene	1880257	1888860	-	BME_RS09095	BMEI1837	DUF3131 domain-containing protein	protein_coding	WP_011005413,1	0	Non-essential	2.72853
CHX1	RefSeq	gene	309925	310128	-	BME_RS01445	BMEI0297	DUF465 domain-containing protein	protein_coding	WP_002964829,1	0	Non-essential	2.72737
CHX1	RefSeq	gene	204024	204138	+	BME_RS00960	BMEIr04	5S ribosomal RNA	rRNA	NA	0	Non-essential	2.72731
CHX1	RefSeq	gene	530341	530811	-	BME_RS02560	BMEI0510	Lrp/AsnC family transcriptional regulator	protein_coding	WP_004684054,1	0	Non-essential	2.72047
CHX1	RefSeq	gene	1054042	1054239	+	BME_RS16300	NA	hypothetical protein	protein_coding	WP_002967627,1	0	Non-essential	2.7186
CHX1	RefSeq	gene	287527	290613	+	BME_RS01340	BMEI0275	helicase	protein_coding	WP_011004994,1	0	Non-essential	2.71731
CHX1	RefSeq	gene	1852939	1854231	-	BME_RS08990	BMEI1816	sensor histidine kinase	protein_coding	WP_041594640,1	0	Non-essential	2.71515
CHX1	RefSeq	pseudogene	291047	291281	+	BME_RS15900	NA	hypothetical protein	pseudogene	NA	0	Non-essential	2.71415
CHX1	RefSeq	gene	169123	170103	-	BME_RS00825	BMEI0174	glycerol-3-phosphate dehydrogenase (NAD(P)(+))	protein_coding	WP_002964959,1	0	Non-essential	2.70612
CHX1	RefSeq	gene	1464042	1464800	+	BME_RS07100	BMEI1416	polysaccharide/polyol phosphate ABC transporter ATP-binding protein	protein_coding	WP_002963677,1	0	Non-essential	2.70323
CHX1	RefSeq	gene	1917044	1917235	-	BME_RS16805	NA	hypothetical protein	protein_coding	WP_002965325,1	0	Non-essential	2.70175
CHX1	RefSeq	gene	79503	79697	+	BME_RS15830	NA	hypothetical protein	protein_coding	WP_004687714,1	0	Non-essential	2.69626
CHX1	RefSeq	gene	1207376	1207558	-	BME_RS16355	NA	hypothetical protein	protein_coding	WP_002963935,1	0	Non-essential	2.69398
CHX1	RefSeq	gene	60314	60673	+	BME_RS00270	BMEI0061	hypothetical protein	protein_coding	WP_011004939,1	0	Non-essential	2.68929
CHX1	RefSeq	gene	1916865	1917059	-	BME_RS09250	NA	hypothetical protein	protein_coding	WP_002965327,1	0	Non-essential	2.68242
CHX1	RefSeq	gene	400523	403444	+	BME_RS01925	BMEIr06	23S ribosomal RNA	rRNA	NA	0	Non-essential	2.67834
CHX1	RefSeq	gene	94517	95392	+	BME_RS00460	BMEI0099	3-hydroxybutyryl-CoA dehydrogenase	protein_coding	WP_002965034,1	0	Non-essential	2.67743
CHX1	RefSeq	gene	1799371	1799616	+	BME_RS16730	BMEI1756	hypothetical protein	protein_coding	WP_002965441,1	0	Non-essential	2.6737
CHX1	RefSeq	gene	1222584	1223123	-	BME_RS05930	BMEI1178	MerR family transcriptional regulator	protein_coding	WP_002969420,1	0	Non-essential	2.67002
CHX1	RefSeq	gene	1124750	1124935	-	BME_RS05410	NA	hypothetical protein	protein_coding	WP_002964018,1	0	Non-essential	2.66961
CHX1	RefSeq	gene	361916	363205	+	BME_RS01705	BMEI0351	adenylosuccinate synthetase	protein_coding	WP_002964773,1	0	Non-essential	2.66656
CHX1	RefSeq	gene	1216892	1217968	-	BME_RS05890	BMEI1172	heme A synthase	protein_coding	WP_002969419,1	0	Non-essential	2.65882
CHX1	RefSeq	pseudogene	2003908	2004106	-	BME_RS09625	NA	hypothetical protein	pseudogene	NA	0	Non-essential	2.65767
CHX1	RefSeq	gene	190162	190947	+	BME_RS00920	BMEI0194	DUF4167 domain-containing protein	protein_coding	WP_002969198,1	0	Non-essential	2.65661
CHX1	RefSeq	gene	1834496	1835389	+	BME_RS08910	BMEI1798	RNA methyltransferase	protein_coding	WP_004684677,1	0	Non-essential	2.65344
CHX1	RefSeq	gene	1721334	1721807	+	BME_RS08310	BMEI1670	low molecular weight phosphatase family protein	protein_coding	WP_002968154,1	0	Non-essential	2.65101
CHX1	RefSeq	gene	228911	229282	-	BME_RS15880	BMEI0224	hypothetical protein	protein_coding	WP_004684301,1	0	Non-essential	2.65066
CHX1	RefSeq	gene	42630	42860	-	BME_RS15800	NA	hypothetical protein	protein_coding	WP_004684505,1	0	Non-essential	2.64999
CHX1	RefSeq	gene	1535379	1536869	+	BME_RS07430	BMEI1488	amidophosphoribosyltransferase	protein_coding	WP_002967450,1	0	Non-essential	2.64261
CHX1	RefSeq	gene	497176	498063	+	BME_RS02375	BMEI0475	cytochrome c1 family protein	protein_coding	WP_004686339,1	0	Non-essential	2.63849
CHX1	RefSeq	gene	65562	66023	+	BME_RS00295	BMEI0067	cyclic nucleotide-binding domain-containing protein	protein_coding	WP_002965067,1	0	Non-essential	2.63727
CHX1	RefSeq	gene	1941281	1942285	+	BME_RS09370	BMEI1890	DUF1775 domain-containing protein	protein_coding	WP_002965301,1	0	Non-essential	2.63341
CHX1	RefSeq	gene	2044366	2045088	-	BME_RS09830	BMEI1985	phosphate transport system regulatory protein PhoU	protein_coding	WP_002965206,1	0	Non-essential	2.63163
CHX1	RefSeq	gene	102110	102793	+	BME_RS00490	BMEI0106	GntR family transcriptional regulator	protein_coding	WP_002965027,1	0	Non-essential	2.62932
CHX1	RefSeq	gene	1463263	1464045	+	BME_RS07095	BMEI1415	ABC transporter permease	protein_coding	WP_004683211,1	0	Non-essential	2.62829
CHX1	RefSeq	gene	58749	60305	+	BME_RS00265	NA	hypothetical protein	protein_coding	WP_004684498,1	0	Non-essential	2.62616
CHX1	RefSeq	gene	615139	616965	-	BME_RS02940	BMEI0591	aminopeptidase P family protein	protein_coding	WP_004686943,1	0	Non-essential	2.6261
CHX1	RefSeq	gene	619961	622537	-	BME_RS02965	BMEI0596	ATP-dependent DNA helicase	protein_coding	WP_004684009,1	0	Non-essential	2.62347
CHX1	RefSeq	gene	535005	535190	-	BME_RS02585	NA	hypothetical protein	protein_coding	WP_004684051,1	0	Non-essential	2.62138
CHX1	RefSeq	gene	994060	994383	-	BME_RS04775	BMEI0959	reductase	protein_coding	WP_002964144,1	0	Non-essential	2.60667
CHX1	RefSeq	gene	301387	301590	+	BME_RS15915	NA	hypothetical protein	protein_coding	WP_002967913,1	0	Non-essential	2.60646
CHX1	RefSeq	gene	617937	618527	-	BME_RS02950	BMEI0593	SCO family protein	protein_coding	WP_004684011,1	0	Non-essential	2.59701
CHX1	RefSeq	gene	451152	451379	+	BME_RS15990	BMEI0431	hypothetical protein	protein_coding	WP_002966923,1	0	Non-essential	2.59581
CHX1	RefSeq	gene	200609	200851	-	BME_RS15740	NA	hypothetical protein	protein_coding	WP_002964733,1	0	Non-essential	2.59163
CHX1	RefSeq	gene	1464797	1465651	+	BME_RS07105	BMEI1417	hypothetical protein	protein_coding	WP_002963676,1	0	Non-essential	2.59138
CHX1	RefSeq	gene	46200	47192	-	BME_RS00225	BMEI0051	hypothetical protein	protein_coding	WP_004684503,1	0	Non-essential	2.59012
CHX1	RefSeq	gene	734988	735509	+	BME_RS03515	BMEI0709	4-hydroxyphenylacetate 3-monooxygenase	protein_coding	WP_004683949,1	0	Non-essential	2.58762
CHX1	RefSeq	gene	424036	424109	-	BME_RS02030	BMEIt12	tRNA-Gln	tRNA	NA	0	Non-essential	2.58147
CHX1	RefSeq	gene	1023754	1024734	-	BME_RS04900	BMEI0983	RluA family pseudouridine synthase	protein_coding	WP_002967639,1	0	Non-essential	2.57964
CHX1	RefSeq	gene	512034	512534	+	BME_RS02455	BMEI0490	hypothetical protein	protein_coding	WP_002964630,1	0	Non-essential	2.57499
CHX1	RefSeq	gene	1958457	1959065	-	BME_RS09430	BMEI1903	cytochrome c family protein	protein_coding	WP_004684614,1	0	Non-essential	2.57309
CHX1	RefSeq	gene	1793399	1793530	-	BME_RS16725	NA	hypothetical protein	protein_coding	WP_011068879,1	0	Non-essential	2.56246
CHX1	RefSeq	gene	400237	400479	-	BME_RS15745	NA	hypothetical protein	protein_coding	WP_002964733,1	0	Non-essential	2.55705
CHX1	RefSeq	gene	1001536	1002393	-	BME_RS04800	BMEI0964	ABC transporter ATP-binding protein	protein_coding	WP_004683765,1	0	Non-essential	2.55469
CHX1	RefSeq	gene	1393615	1393911	-	BME_RS06735	BMEI1338	hypothetical protein	protein_coding	WP_002971526,1	0	Non-essential	2.55073
CHX1	RefSeq	gene	110404	110589	+	BME_RS15840	NA	hypothetical protein	protein_coding	WP_002965018,1	0	Non-essential	2.54553
CHX1	RefSeq	gene	516337	516633	-	BME_RS02485	NA	hypothetical protein	protein_coding	WP_004684063,1	0	Non-essential	2.53893
CHX1	RefSeq	gene	1536938	1537678	+	BME_RS07435	BMEI1489	KR domain-containing protein	protein_coding	WP_002966703,1	0	Non-essential	2.5387
CHX1	RefSeq	gene	986029	986445	-	BME_RS04720	BMEI0949	RNA polymerase-binding protein DksA	protein_coding	WP_002964154,1	0	Non-essential	2.53391
CHX1	RefSeq	gene	1728405	1728890	+	BME_RS16685	BMEI1682	abortive phage infection protein	protein_coding	WP_004684733,1	0	Non-essential	2.52905
CHX1	RefSeq	gene	609187	609450	-	BME_RS16095	NA	hypothetical protein	protein_coding	WP_002964531,1	0	Non-essential	2.52864
CHX1	RefSeq	gene	1722807	1723022	+	BME_RS08325	BMEI1673	DNA gyrase inhibitor YacG	protein_coding	WP_002970947,1	0	Non-essential	2.52676
CHX1	RefSeq	gene	2079546	2079752	-	BME_RS16890	NA	hypothetical protein	protein_coding	WP_025257694,1	0	Non-essential	2.52237
CHX1	RefSeq	gene	325744	326568	+	BME_RS01530	BMEI0316	TIGR00282 family metallophosphoesterase	protein_coding	WP_002964810,1	0	Non-essential	2.51906
CHX1	RefSeq	gene	1833355	1834044	+	BME_RS16765	BMEI1796	hypothetical protein	protein_coding	WP_004684678,1	0	Non-essential	2.51344
CHX1	RefSeq	gene	1128842	1129423	-	BME_RS05435	NA	twin-arginine translocase subunit TatB	protein_coding	WP_004686803,1	0	Non-essential	2.51116
CHX1	RefSeq	pseudogene	742894	742986	-	BME_RS16155	NA	cobalamin biosynthesis protein CbiG	pseudogene	NA	0	Non-essential	2.50972
CHX1	RefSeq	gene	1000537	1001532	-	BME_RS04795	BMEI0963	MCE family protein	protein_coding	WP_002964139,1	0	Non-essential	2.49918
CHX1	RefSeq	gene	698366	699337	-	BME_RS03355	BMEI0678	lysylphosphatidylglycerol synthetase family protein	protein_coding	WP_002964443,1	0	Non-essential	2.49626
CHX1	RefSeq	gene	514940	515647	-	BME_RS02475	BMEI0493	DNA-binding response regulator	protein_coding	WP_002971389,1	0	Non-essential	2.49505
CHX1	RefSeq	gene	2031258	2032856	-	BME_RS09765	BMEI1972	apolipoprotein N-acyltransferase	protein_coding	WP_011005451,1	0	Non-essential	2.48955
CHX1	RefSeq	gene	1336032	1336607	-	BME_RS06485	BMEI1290	DUF2062 domain-containing protein	protein_coding	WP_002966733,1	0	Non-essential	2.48378
CHX1	RefSeq	gene	71409	72311	+	BME_RS00330	BMEI0074	YdcF family protein	protein_coding	WP_002969498,1	0	Non-essential	2.48198
CHX1	RefSeq	gene	1363619	1365121	+	BME_RS06635	BMEI1318	AMP nucleosidase	protein_coding	WP_004683344,1	0	Non-essential	2.46728
CHX1	RefSeq	gene	500014	501117	-	BME_RS02395	BMEI0479	redox-regulated ATPase YchF	protein_coding	WP_004684071,1	0	Non-essential	2.46581
CHX1	RefSeq	gene	385284	385760	-	BME_RS01850	BMEI0376	hypothetical protein	protein_coding	WP_002964745,1	0	Non-essential	2.4654
CHX1	RefSeq	gene	690782	690988	-	BME_RS16140	BMEI0669	hypothetical protein	protein_coding	WP_011005125,1	0	Non-essential	2.46251
CHX1	RefSeq	gene	1851472	1851675	+	BME_RS16780	BMEI1812	hypothetical protein	protein_coding	WP_002965385,1	0	Non-essential	2.46122
CHX1	RefSeq	gene	2020293	2021267	-	BME_RS09720	BMEI1963	tRNA pseudouridine(55) synthase TruB	protein_coding	WP_004684584,1	0	Non-essential	2.46096
CHX1	RefSeq	gene	912839	913051	-	BME_RS16205	NA	hypothetical protein	protein_coding	WP_004690870,1	0	Non-essential	2.44359
CHX1	RefSeq	gene	1513250	1514197	-	BME_RS07330	BMEI1464	protoheme IX farnesyltransferase	protein_coding	WP_004683128,1	0	Non-essential	2.44199
CHX1	RefSeq	gene	2091848	2092057	-	BME_RS16895	BMEI2028	hypothetical protein	protein_coding	WP_002965163,1	0	Non-essential	2.44142
CHX1	RefSeq	gene	1528033	1529004	+	BME_RS07400	BMEI1482	DUF2232 domain-containing protein	protein_coding	WP_004683102,1	0	Non-essential	2.43297
CHX1	RefSeq	gene	999911	1000540	-	BME_RS04790	BMEI0962	ABC transporter	protein_coding	WP_002964140,1	0	Non-essential	2.42546
CHX1	RefSeq	gene	1050587	1050660	+	BME_RS05055	BMEIt24	tRNA-Gly	tRNA	NA	0	Non-essential	2.42206
CHX1	RefSeq	gene	1002609	1003784	-	BME_RS04805	BMEI0965	STAS domain-containing protein	protein_coding	WP_004683764,1	0	Non-essential	2.41474
CHX1	RefSeq	gene	2094744	2095019	-	BME_RS16905	BMEI2033	hypothetical protein	protein_coding	WP_002965159,1	0	Non-essential	2.41382
CHX1	RefSeq	gene	1345650	1346225	+	BME_RS06525	BMEI1298	NYN domain-containing protein	protein_coding	WP_004683386,1	0	Non-essential	2.41368
CHX1	RefSeq	gene	1346256	1346927	+	BME_RS06530	BMEI1299	uracil-DNA glycosylase	protein_coding	WP_002963792,1	0	Non-essential	2.40998
CHX1	RefSeq	gene	2030698	2031111	-	BME_RS09760	BMEI1971	XRE family transcriptional regulator	protein_coding	WP_002965221,1	0	Non-essential	2.40707
CHX1	RefSeq	gene	1875247	1876053	+	BME_RS09070	BMEI1832	NAD(P)-dependent oxidoreductase	protein_coding	WP_002965365,1	0	Non-essential	2.40608
CHX1	RefSeq	gene	28520	28915	-	BME_RS00130	BMEI0030	DUF4354 domain-containing protein	protein_coding	WP_004684516,1	0	Non-essential	2.4043
CHX1	RefSeq	gene	1254248	1254502	+	BME_RS06065	BMEI1206	zinc-finger domain-containing protein	protein_coding	WP_004683537,1	0	Non-essential	2.39262
CHX1	RefSeq	gene	894223	896547	+	BME_RS04330	BMEI0867	two-component sensor histidine kinase	protein_coding	WP_019444612,1	0	Non-essential	2.38451
CHX1	RefSeq	gene	1584014	1584160	+	BME_RS16595	NA	hypothetical protein	protein_coding	WP_006642433,1	0	Non-essential	2.38244
CHX1	RefSeq	gene	838638	838988	+	BME_RS04070	NA	ATP-dependent Clp protease adaptor ClpS	protein_coding	WP_004686968,1	0	Non-essential	2.37559
CHX1	RefSeq	gene	653183	654415	+	BME_RS03120	BMEI0626	PLP-dependent aminotransferase family protein	protein_coding	WP_004686380,1	0	Non-essential	2.37558
CHX1	RefSeq	gene	2102981	2103712	-	BME_RS10110	BMEI2042	1-(5-phosphoribosyl)-5-((5-phosphoribosylamino)methylideneamino)imidazole-4-carboxamide isomerase	protein_coding	WP_002965150,1	0	Non-essential	2.36342
CHX1	RefSeq	gene	1842671	1845475	+	BME_RS08940	BMEI1804	bifunctional uridylyltransferase/uridylyl-removing protein	protein_coding	WP_002965392,1	0	Non-essential	2.36282
CHX1	RefSeq	gene	1557033	1557212	+	BME_RS16570	NA	hypothetical protein	protein_coding	WP_002963580,1	0	Non-essential	2.34953
CHX1	RefSeq	gene	534793	535008	-	BME_RS02580	BMEI0514	hypothetical protein	protein_coding	WP_002964603,1	0	Non-essential	2.34805
CHX1	RefSeq	gene	1676102	1676413	-	BME_RS16645	BMEI1628	hypothetical protein	protein_coding	WP_004682860,1	0	Non-essential	2.3435
CHX1	RefSeq	gene	1121987	1122328	-	BME_RS05395	BMEI1077	immunogenic membrane protein YajC	protein_coding	WP_002964021,1	0	Non-essential	2.34228
CHX1	RefSeq	gene	1850949	1851512	-	BME_RS08975	BMEI1811	DNA-binding response regulator	protein_coding	WP_004684670,1	0	Non-essential	2.333
CHX1	RefSeq	gene	912400	912600	-	BME_RS16195	NA	hypothetical protein	protein_coding	WP_002971429,1	0	Non-essential	2.33271
CHX1	RefSeq	gene	1015476	1016174	-	BME_RS04855	BMEI0974	ribose-5-phosphate isomerase	protein_coding	WP_002964126,1	0	Non-essential	2.32669
CHX1	RefSeq	pseudogene	78730	79508	-	BME_RS00375	BMEI0081	SAM-dependent methyltransferase	pseudogene	NA	0	Non-essential	2.32138
CHX1	RefSeq	gene	86005	86721	+	BME_RS00405	NA	TlpA family protein disulfide reductase	protein_coding	WP_002965046,1	0	Non-essential	2.32128
CHX1	RefSeq	gene	1025047	1026846	+	BME_RS04905	BMEI0984	beta-(1-->2)glucan export ATP-binding/permease NdvA	protein_coding	WP_004683750,1	0	Non-essential	2.31534
CHX1	RefSeq	gene	865656	866378	-	BME_RS04195	BMEI0840	LexA repressor	protein_coding	WP_004683851,1	1	Essential	2.29721
CHX1	RefSeq	gene	42939	43925	+	BME_RS00215	BMEI0049	cobaltochelatase subunit CobS	protein_coding	WP_002971872,1	0	Non-essential	2.2945
CHX1	RefSeq	gene	571189	572133	-	BME_RS02760	BMEI0552	alpha/beta hydrolase	protein_coding	WP_004684034,1	0	Non-essential	2.29123
CHX1	RefSeq	gene	1974970	1975045	+	BME_RS09505	BMEIt40	tRNA-Ala	tRNA	NA	0	Non-essential	2.28803
CHX1	RefSeq	gene	2087731	2089266	-	BME_RS10040	BMEI2026	bifunctional tRNA (adenosine(37)-N6)-threonylcarbamoyltransferase complex ATPase subunit type 1 TsaE/phosphotransferase	protein_coding	WP_002965165,1	31	Essential	2.28738
CHX1	RefSeq	gene	2021271	2021723	-	BME_RS09725	BMEI1964	ribosome-binding factor A	protein_coding	WP_004684583,1	0	Non-essential	2.27612
CHX1	RefSeq	gene	1529034	1529603	+	BME_RS07405	BMEI1483	50S ribosomal protein L9	protein_coding	WP_004683101,1	0	Non-essential	2.27363
CHX1	RefSeq	gene	642159	643091	+	BME_RS03070	BMEI0616	tRNA (adenosine(37)-N6)-dimethylallyltransferase MiaA	protein_coding	WP_004684000,1	0	Non-essential	2.2604
CHX1	RefSeq	gene	2116857	2117108	+	BME_RS16910	NA	hypothetical protein	protein_coding	WP_014315672,1	1	Essential	2.25205
CHX1	RefSeq	gene	214313	215596	+	BME_RS01025	BMEI0208	glutamate-5-semialdehyde dehydrogenase	protein_coding	WP_006255820,1	0	Non-essential	2.24678
CHX1	RefSeq	gene	940864	940948	-	BME_RS04510	BMEIt22	tRNA-Leu	tRNA	NA	0	Non-essential	2.24405
CHX1	RefSeq	gene	1119540	1121867	-	BME_RS05390	BMEI1076	protein translocase subunit SecDF	protein_coding	WP_011005223,1	0	Non-essential	2.22771
CHX1	RefSeq	gene	1377581	1379692	+	BME_RS06675	BMEI1326	hypothetical protein	protein_coding	WP_004683330,1	0	Non-essential	2.21542
CHX1	RefSeq	gene	942416	942835	-	BME_RS04525	BMEI0909	phosphoribosyl-AMP cyclohydrolase	protein_coding	WP_002966830,1	0	Non-essential	2.16562
CHX1	RefSeq	gene	1004851	1005108	-	BME_RS16285	NA	hypothetical protein	protein_coding	WP_002964134,1	0	Non-essential	2.15114
CHX1	RefSeq	gene	1727932	1728408	+	BME_RS08370	BMEI1681	abortive infection protein	protein_coding	WP_004684734,1	0	Non-essential	2.1468
CHX1	RefSeq	gene	532791	533765	+	BME_RS02570	BMEI0512	thioredoxin-disulfide reductase	protein_coding	WP_004684052,1	0	Non-essential	2.13287
CHX1	RefSeq	gene	62195	62569	+	BME_RS00280	NA	hypothetical protein	protein_coding	WP_005970566,1	0	Non-essential	2.1189
CHX1	RefSeq	gene	968831	968916	-	BME_RS04660	BMEIt23	tRNA-Leu	tRNA	NA	0	Non-essential	2.11625
CHX1	RefSeq	gene	2103717	2104367	-	BME_RS10115	BMEI2043	imidazole glycerol phosphate synthase subunit HisH	protein_coding	WP_004684542,1	0	Non-essential	2.11086
CHX1	RefSeq	gene	44021	45934	+	BME_RS00220	BMEI0050	cobaltochelatase subunit CobT	protein_coding	WP_004686229,1	0	Non-essential	2.11031
CHX1	RefSeq	gene	1900612	1900785	-	BME_RS09160	BMEI1850	heme exporter protein CcmD	protein_coding	WP_002965345,1	0	Non-essential	2.10411
CHX1	RefSeq	gene	30328	30404	-	BME_RS00145	BMEIt01	tRNA-Arg	tRNA	NA	0	Non-essential	2.10147
CHX1	RefSeq	gene	2092245	2093645	-	BME_RS10050	BMEI2029	adenosylhomocysteinase	protein_coding	WP_004684548,1	0	Non-essential	2.07683
CHX1	RefSeq	gene	884494	885957	+	BME_RS04280	BMEI0857	dihydrolipoyl dehydrogenase	protein_coding	WP_002964255,1	0	Non-essential	2.06033
CHX1	RefSeq	gene	900419	900655	+	BME_RS04350	BMEI0872	RNA-binding protein Hfq	protein_coding	WP_002964239,1	0	Non-essential	2.04804
CHX1	RefSeq	gene	511285	511605	+	BME_RS02450	BMEI0489	hypothetical protein	protein_coding	WP_004684065,1	0	Non-essential	2.04639
CHX1	RefSeq	gene	2104991	2105599	-	BME_RS10125	BMEI2045	imidazoleglycerol-phosphate dehydratase	protein_coding	WP_002967034,1	0	Non-essential	2.03954
CHX1	RefSeq	gene	1140563	1141345	+	BME_RS05485	BMEI1093	exodeoxyribonuclease III	protein_coding	WP_004683693,1	0	Non-essential	2.01773
CHX1	RefSeq	gene	1949284	1951203	-	BME_RS09395	BMEI1895	outer membrane protein assembly factor	protein_coding	WP_005970295,1	0	Non-essential	2.01647
CHX1	RefSeq	gene	1500185	1501477	+	BME_RS07260	BMEI1451	insulinase family protein	protein_coding	WP_004683151,1	0	Non-essential	2.01382
CHX1	RefSeq	gene	2113241	2113945	-	BME_RS10175	BMEI2056	DNA polymerase III subunit epsilon	protein_coding	WP_004684537,1	0	Non-essential	2.0065
CHX1	RefSeq	gene	1019337	1019675	+	BME_RS04875	BMEI0978	nitrogen regulatory protein P-II 1	protein_coding	WP_002964122,1	0	Non-essential	2.00375
CHX1	RefSeq	gene	2079808	2080131	-	BME_RS10020	BMEI2022	thioredoxin	protein_coding	WP_002965169,1	0	Non-essential	1.99845
CHX1	RefSeq	gene	630524	631093	-	BME_RS03010	BMEI0603	hypothetical protein	protein_coding	WP_004684007,1	0	Non-essential	1.9973
CHX1	RefSeq	gene	1389676	1390815	-	BME_RS06715	BMEI1334	c-type cytochrome biogenesis protein CcmI	protein_coding	WP_004686785,1	0	Non-essential	1.98884
CHX1	RefSeq	gene	1987622	1987972	+	BME_RS09560	BMEI1931	hypothetical protein	protein_coding	WP_004684598,1	0	Non-essential	1.98206
CHX1	RefSeq	gene	1072417	1073865	-	BME_RS05175	BMEI1035	ATP-dependent helicase	protein_coding	WP_002964062,1	0	Non-essential	1.97818
CHX1	RefSeq	gene	2050718	2050939	-	BME_RS16885	BMEI1991	hypothetical protein	protein_coding	WP_002965200,1	0	Non-essential	1.97599
CHX1	RefSeq	gene	1965099	1965704	+	BME_RS09465	BMEI1910	recombination protein RecR	protein_coding	WP_004684611,1	0	Non-essential	1.97479
CHX1	RefSeq	gene	72490	73272	+	BME_RS00335	BMEI0075	1-acyl-sn-glycerol-3-phosphate acyltransferase	protein_coding	WP_002965059,1	0	Non-essential	1.9743
CHX1	RefSeq	gene	1348988	1351045	+	BME_RS06545	BMEI1302	lytic transglycosylase	protein_coding	WP_004685524,1	0	Non-essential	1.95311
CHX1	RefSeq	gene	1418152	1418346	-	BME_RS16455	NA	hypothetical protein	protein_coding	WP_002963719,1	0	Non-essential	1.95059
CHX1	RefSeq	gene	1129534	1129752	-	BME_RS05440	BMEI1084	twin-arginine translocase TatA/TatE family subunit	protein_coding	WP_002964012,1	0	Non-essential	1.94656
CHX1	RefSeq	gene	1071800	1072180	+	BME_RS05170	BMEI1034	Fe-S cluster assembly scaffold SufA	protein_coding	WP_002964063,1	0	Non-essential	1.94484
CHX1	RefSeq	gene	1374959	1377310	+	BME_RS06670	BMEI1325	PAS domain-containing sensor histidine kinase	protein_coding	WP_002963765,1	0	Non-essential	1.92704
CHX1	RefSeq	gene	1332182	1332925	-	BME_RS06460	BMEI1285	DNA repair protein RecO	protein_coding	WP_004683400,1	0	Non-essential	1.92073
CHX1	RefSeq	gene	1558052	1558870	-	BME_RS07555	BMEI1512	enoyl-[acyl-carrier-protein] reductase FabI	protein_coding	WP_002963577,1	0	Non-essential	1.89884
CHX1	RefSeq	gene	303508	303768	-	BME_RS01405	BMEI0289	DUF2312 domain-containing protein	protein_coding	WP_002964837,1	0	Non-essential	1.89101
CHX1	RefSeq	gene	1944548	1949287	-	BME_RS09390	BMEI1894	translocation/assembly module TamB	protein_coding	WP_005970293,1	0	Non-essential	1.89008
CHX1	RefSeq	gene	948161	949171	-	BME_RS04560	BMEI0916	hypothetical protein	protein_coding	WP_002969393,1	0	Non-essential	1.88277
CHX1	RefSeq	gene	690744	690819	-	BME_RS03310	BMEIt16	tRNA-Lys	tRNA	NA	0	Non-essential	1.88204
CHX1	RefSeq	gene	64844	65527	+	BME_RS00290	BMEI0066	DNA-binding response regulator	protein_coding	WP_002965068,1	0	Non-essential	1.88045
CHX1	RefSeq	gene	2009924	2010928	-	BME_RS09665	BMEI1952	D-glycerate dehydrogenase	protein_coding	WP_002965239,1	0	Non-essential	1.87435
CHX1	RefSeq	gene	383095	383229	+	BME_RS15960	NA	hypothetical protein	protein_coding	WP_014300050,1	0	Non-essential	1.86668
CHX1	RefSeq	gene	1974361	1974744	+	BME_RS09500	BMEI1918	TIGR02300 family protein	protein_coding	WP_002965271,1	0	Non-essential	1.86084
CHX1	RefSeq	gene	263261	263668	+	BME_RS01235	BMEI0252	ATP synthase epsilon chain	protein_coding	WP_002964875,1	9	Essential	1.85806
CHX1	RefSeq	gene	1097649	1098917	-	BME_RS05280	BMEI1056	N-acetylmuramoyl-L-alanine amidase	protein_coding	WP_004683714,1	0	Non-essential	1.85341
CHX1	RefSeq	gene	336287	336847	-	BME_RS01585	BMEI0327	elongation factor P	protein_coding	WP_002964799,1	0	Non-essential	1.84076
CHX1	RefSeq	gene	1139280	1139606	+	BME_RS05475	BMEI1091	iron-sulfur cluster insertion protein ErpA	protein_coding	WP_002964005,1	0	Non-essential	1.82129
CHX1	RefSeq	gene	1417769	1418197	-	BME_RS06865	BMEI1364	transcriptional regulator	protein_coding	WP_002963720,1	0	Non-essential	1.82011
CHX1	RefSeq	gene	1330215	1331078	+	BME_RS06445	BMEI1282	folate-binding protein	protein_coding	WP_004683404,1	0	Non-essential	1.81661
CHX1	RefSeq	gene	831445	831831	+	BME_RS04035	BMEI0808	MerR family DNA-binding transcriptional regulator	protein_coding	WP_004683903,1	0	Non-essential	1.80856
CHX1	RefSeq	gene	385777	386820	+	BME_RS01855	BMEI0377	RluA family pseudouridine synthase	protein_coding	WP_005970945,1	0	Non-essential	1.79758
CHX1	RefSeq	gene	1526801	1527160	+	BME_RS16560	BMEI1479	hypothetical protein	protein_coding	WP_002963612,1	0	Non-essential	1.79207
CHX1	RefSeq	gene	2094023	2094337	-	BME_RS10055	BMEI2031	HPr family phosphocarrier protein	protein_coding	WP_002965161,1	0	Non-essential	1.79144
CHX1	RefSeq	gene	1094723	1094854	+	BME_RS16320	NA	hypothetical protein	protein_coding	WP_002967613,1	0	Non-essential	1.78659
CHX1	RefSeq	gene	231365	231769	+	BME_RS01115	BMEI0227	30S ribosomal protein S16	protein_coding	WP_002967942,1	6	Essential	1.78475
CHX1	RefSeq	gene	469308	470216	+	BME_RS02250	BMEI0450	cation transporter	protein_coding	WP_002964670,1	0	Non-essential	1.77666
CHX1	RefSeq	gene	1998319	1999473	-	BME_RS09605	BMEI1941	DNA replication and repair protein RecF	protein_coding	WP_002965250,1	0	Non-essential	1.77338
CHX1	RefSeq	gene	76509	77474	-	BME_RS00365	BMEI0079	prephenate dehydrogenase/arogenate dehydrogenase family protein	protein_coding	WP_004684488,1	0	Non-essential	1.74802
CHX1	RefSeq	gene	294968	296449	-	BME_RS01370	BMEI0282	metalloprotease	protein_coding	WP_004684210,1	4	Essential	1.74703
CHX1	RefSeq	gene	1538604	1539359	-	BME_RS07445	BMEI1491	phosphatidylserine decarboxylase	protein_coding	WP_080019284,1	0	Non-essential	1.73963
CHX1	RefSeq	gene	313696	314385	+	BME_RS01470	BMEI0303	DUF1013 domain-containing protein	protein_coding	WP_002964823,1	0	Non-essential	1.73371
CHX1	RefSeq	gene	1480130	1482793	-	BME_RS07185	BMEI1436	pyruvate%2C phosphate dikinase	protein_coding	WP_004686566,1	0	Non-essential	1.72363
CHX1	RefSeq	gene	973894	977679	+	BME_RS04690	BMEI0943	ribonucleoside-diphosphate reductase%2C adenosylcobalamin-dependent	protein_coding	WP_004683779,1	0	Non-essential	1.7107
CHX1	RefSeq	gene	873256	873702	+	BME_RS04230	BMEI0847	preprotein translocase subunit SecG	protein_coding	WP_002964265,1	4	Essential	1.7072
CHX1	RefSeq	gene	838995	841469	+	BME_RS04075	BMEI0816	ATP-dependent Clp protease ATP-binding subunit ClpA	protein_coding	WP_002964296,1	0	Non-essential	1.7006
CHX1	RefSeq	gene	1099408	1099593	-	BME_RS05285	NA	hypothetical protein	protein_coding	WP_002964042,1	0	Non-essential	1.69295
CHX1	RefSeq	gene	329624	330370	+	BME_RS01555	BMEI0321	YebC/PmpR family DNA-binding transcriptional regulator	protein_coding	WP_002964805,1	0	Non-essential	1.69216
CHX1	RefSeq	gene	1962601	1962698	+	BME_RS16835	NA	signal recognition particle sRNA small type	SRP_RNA	NA	0	Non-essential	1.68842
CHX1	RefSeq	gene	1207591	1207666	+	BME_RS05820	BMEIt30	tRNA-Val	tRNA	NA	0	Non-essential	1.66781
CHX1	RefSeq	gene	589893	590306	+	BME_RS02845	BMEI0572	hypothetical protein	protein_coding	WP_004684025,1	0	Non-essential	1.65759
CHX1	RefSeq	gene	1075111	1075186	+	BME_RS05185	BMEIt27	tRNA-Thr	tRNA	NA	0	Non-essential	1.6513
CHX1	RefSeq	gene	1044887	1045201	+	BME_RS05000	NA	hypothetical protein	protein_coding	WP_004683740,1	0	Non-essential	1.64271
CHX1	RefSeq	gene	994923	999671	+	BME_RS04785	BMEI0961	kinesin	protein_coding	WP_004683766,1	14	Essential	1.64066
CHX1	RefSeq	gene	48375	50804	-	BME_RS00235	BMEI0053	heavy metal translocating P-type ATPase	protein_coding	WP_004684501,1	0	Non-essential	1.63961
CHX1	RefSeq	gene	218477	219826	+	BME_RS01050	BMEI0213	membrane protein	protein_coding	WP_004684314,1	0	Non-essential	1.63472
CHX1	RefSeq	gene	905086	907524	+	BME_RS04370	BMEI0876	Lon protease	protein_coding	WP_004683829,1	0	Non-essential	1.61373
CHX1	RefSeq	gene	1580278	1582488	+	BME_RS07655	BMEI1535	Na+/H+ antiporter NhaA	protein_coding	WP_005969858,1	89	Essential	1.6106
CHX1	RefSeq	gene	750769	752088	+	BME_RS03605	BMEI0725	homoserine dehydrogenase	protein_coding	WP_004683941,1	0	Non-essential	1.60105
CHX1	RefSeq	gene	1227812	1228318	+	BME_RS05960	BMEI1184	outer membrane protein assembly factor BamE	protein_coding	WP_005969315,1	23	Essential	1.59851
CHX1	RefSeq	gene	2102199	2102984	-	BME_RS10105	BMEI2041	imidazole glycerol phosphate synthase cyclase subunit	protein_coding	WP_004684543,1	0	Non-essential	1.59788
CHX1	RefSeq	gene	442877	443269	-	BME_RS02115	BMEI0422	hypothetical protein	protein_coding	WP_002964700,1	0	Non-essential	1.5925
CHX1	RefSeq	gene	387251	388162	+	BME_RS01860	BMEI0378	RNA polymerase sigma factor RpoH	protein_coding	WP_002964743,1	0	Non-essential	1.58909
CHX1	RefSeq	gene	1469872	1469946	-	BME_RS07130	BMEIt35	tRNA-Gln	tRNA	NA	0	Non-essential	1.57346
CHX1	RefSeq	gene	1250187	1251725	-	BME_RS06055	BMEI1204	exopolyphosphatase	protein_coding	WP_004683541,1	0	Non-essential	1.56932
CHX1	RefSeq	gene	349298	350764	+	BME_RS01660	NA	tol-pal system protein YbgF	protein_coding	WP_004684148,1	0	Non-essential	1.56688
CHX1	RefSeq	gene	907705	907980	+	BME_RS04375	BMEI0877	HU family DNA-binding protein	protein_coding	WP_002964234,1	0	Non-essential	1.56653
CHX1	RefSeq	gene	1865184	1868120	-	BME_RS09040	BMEI1825	DNA polymerase I	protein_coding	WP_004686744,1	0	Non-essential	1.55538
CHX1	RefSeq	gene	1551000	1551254	-	BME_RS07505	BMEI1503	exodeoxyribonuclease VII small subunit	protein_coding	WP_002963588,1	0	Non-essential	1.53433
CHX1	RefSeq	gene	1719546	1720838	+	BME_RS08300	BMEI1668	histidinol dehydrogenase	protein_coding	WP_004684738,1	0	Non-essential	1.52387
CHX1	RefSeq	gene	1219392	1219979	+	BME_RS05905	BMEI1175	sugar ABC transporter substrate-binding protein	protein_coding	WP_002963919,1	0	Non-essential	1.5152
CHX1	RefSeq	gene	746493	746777	-	BME_RS03580	BMEI0721	DUF2218 domain-containing protein	protein_coding	WP_002964398,1	0	Non-essential	1.49847
CHX1	RefSeq	gene	1014914	1015450	-	BME_RS04850	BMEI0973	DUF2059 domain-containing protein	protein_coding	WP_004683757,1	0	Non-essential	1.49136
CHX1	RefSeq	gene	1584123	1584356	+	BME_RS16600	BMEI1538	hypothetical protein	protein_coding	WP_002963552,1	0	Non-essential	1.48711
CHX1	RefSeq	gene	1281256	1281332	-	BME_RS06205	BMEIt33	tRNA-Pro	tRNA	NA	0	Non-essential	1.48021
CHX1	RefSeq	gene	438537	438613	+	BME_RS02085	BMEIt13	tRNA-His	tRNA	NA	0	Non-essential	1.47166
CHX1	RefSeq	gene	1172608	1172940	+	BME_RS05660	BMEI1129	monothiol glutaredoxin%2C Grx4 family	protein_coding	WP_004683648,1	0	Non-essential	1.47151
CHX1	RefSeq	gene	1806861	1807043	-	BME_RS16735	NA	hypothetical protein	protein_coding	WP_002965435,1	0	Non-essential	1.46813
CHX1	RefSeq	gene	1429641	1429871	+	BME_RS06925	BMEI1375	AbrB/MazE/SpoVT family DNA-binding domain-containing protein	protein_coding	WP_004683261,1	0	Non-essential	1.45555
CHX1	RefSeq	gene	2097415	2098134	-	BME_RS10075	BMEI2036	DNA-binding response regulator	protein_coding	WP_002965156,1	0	Non-essential	1.43376
CHX1	RefSeq	gene	1818952	1819632	+	BME_RS08820	NA	nucleotide exchange factor GrpE	protein_coding	WP_002965419,1	18	Essential	1.43306
CHX1	RefSeq	gene	195738	197693	-	BME_RS00935	BMEI0197	M23 family peptidase	protein_coding	WP_002964936,1	8	Essential	1.43211
CHX1	RefSeq	gene	42023	42652	+	BME_RS00210	BMEI0047	J domain-containing protein	protein_coding	WP_002965089,1	0	Non-essential	1.42556
CHX1	RefSeq	gene	234429	239231	+	BME_RS01135	BMEI0231	NAD-glutamate dehydrogenase	protein_coding	WP_004684290,1	0	Non-essential	1.42356
CHX1	RefSeq	gene	1537763	1538599	-	BME_RS07440	BMEI1490	CDP-diacylglycerol--serine O-phosphatidyltransferase	protein_coding	WP_004683091,1	0	Non-essential	1.38315
CHX1	RefSeq	gene	1820440	1821432	-	BME_RS08830	BMEI1779	adenosine kinase	protein_coding	WP_002965417,1	0	Non-essential	1.37074
CHX1	RefSeq	gene	440293	440369	-	BME_RS02100	BMEIt14	tRNA-Met	tRNA	NA	0	Non-essential	1.36357
CHX1	RefSeq	gene	1128021	1128845	-	BME_RS05430	BMEI1083	twin-arginine translocase subunit TatC	protein_coding	WP_004683701,1	0	Non-essential	1.35933
CHX1	RefSeq	gene	1213519	1213716	-	BME_RS05865	NA	hypothetical protein	protein_coding	WP_016769522,1	0	Non-essential	1.34941
CHX1	RefSeq	gene	70411	71412	+	BME_RS00325	BMEI0073	ABC transporter permease	protein_coding	WP_004684490,1	0	Non-essential	1.34183
CHX1	RefSeq	gene	1386698	1387174	-	BME_RS06700	BMEI1331	cytochrome c-type biogenesis protein CcmH	protein_coding	WP_004683319,1	0	Non-essential	1.31711
CHX1	RefSeq	gene	1051362	1051438	-	BME_RS05065	BMEIt25	tRNA-Arg	tRNA	NA	0	Non-essential	1.30065
CHX1	RefSeq	gene	762243	762449	+	BME_RS03655	BMEI0735	DUF3126 domain-containing protein	protein_coding	WP_002964383,1	0	Non-essential	1.27692
CHX1	RefSeq	gene	1280618	1280694	-	BME_RS06195	BMEIt32	tRNA-Arg	tRNA	NA	0	Non-essential	1.26398
CHX1	RefSeq	gene	501205	501957	-	BME_RS02400	BMEI0480	peptidyl-tRNA hydrolase	protein_coding	WP_002967832,1	0	Non-essential	1.26242
CHX1	RefSeq	pseudogene	1967039	1967615	+	BME_RS16840	BMEI1912	hypothetical protein	pseudogene	NA	9	Essential	1.25348
CHX1	RefSeq	gene	134620	135522	+	BME_RS00655	BMEI0139	succinate--CoA ligase subunit alpha	protein_coding	WP_004684457,1	0	Non-essential	1.23864
CHX1	RefSeq	gene	8988	9629	+	BME_RS00040	BMEI0008	ribosomal RNA small subunit methyltransferase G	protein_coding	WP_002967027,1	0	Non-essential	1.22054
CHX1	RefSeq	gene	82965	84230	-	BME_RS00390	BMEI0084	diaminopimelate decarboxylase	protein_coding	WP_011004944,1	0	Non-essential	1.21961
CHX1	RefSeq	gene	1597281	1598528	-	BME_RS07740	BMEI1553	peptide transporter	protein_coding	WP_004682993,1	3	Essential	1.21748
CHX1	RefSeq	gene	558758	558834	+	BME_RS02680	BMEIt15	tRNA-Met	tRNA	NA	0	Non-essential	1.21385
CHX1	RefSeq	gene	2094341	2094742	-	BME_RS10060	BMEI2032	PTS fructose transporter subunit IIA	protein_coding	WP_002965160,1	0	Non-essential	1.20956
CHX1	RefSeq	gene	2027657	2028316	-	BME_RS09745	BMEI1968	ribosome maturation factor	protein_coding	WP_002965224,1	7	Essential	1.20841
CHX1	RefSeq	gene	1307716	1308165	-	BME_RS06345	BMEI1260	DNA polymerase III subunit chi	protein_coding	WP_002963832,1	0	Non-essential	1.20507
CHX1	RefSeq	gene	1487961	1488614	-	BME_RS07205	BMEI1440	DSBA oxidoreductase	protein_coding	WP_002971551,1	1	Essential	1.20193
CHX1	RefSeq	gene	132351	133313	+	BME_RS00645	BMEI0137	malate dehydrogenase	protein_coding	WP_004684458,1	1	Essential	1.18825
CHX1	RefSeq	gene	1430769	1431791	-	BME_RS06940	BMEI1378	asparaginase	protein_coding	WP_002963705,1	0	Non-essential	1.17943
CHX1	RefSeq	gene	564908	565969	+	BME_RS02725	BMEI0545	DUF475 domain-containing protein	protein_coding	WP_011005085,1	0	Non-essential	1.17207
CHX1	RefSeq	gene	1389182	1389679	-	BME_RS06710	BMEI1333	cytochrome c-type biogenesis protein CcmE	protein_coding	WP_002963757,1	0	Non-essential	1.16869
CHX1	RefSeq	gene	2025991	2027604	-	BME_RS09740	BMEI1967	transcription termination/antitermination protein NusA	protein_coding	WP_002965225,1	23	Essential	1.16251
CHX1	RefSeq	gene	305000	305461	+	BME_RS01415	BMEI0291	DUF1036 domain-containing protein	protein_coding	WP_002964835,1	29	Essential	1.14049
CHX1	RefSeq	gene	1517509	1518135	+	BME_RS07345	BMEI1467	invasion associated locus B family protein	protein_coding	WP_002963624,1	0	Non-essential	1.13764
CHX1	RefSeq	gene	154742	155137	+	BME_RS00760	BMEI0160	succinate dehydrogenase%2C hydrophobic membrane anchor protein	protein_coding	WP_004686706,1	0	Non-essential	1.13722
CHX1	RefSeq	gene	1502265	1505159	+	BME_RS07270	BMEI1453	sensor domain-containing phosphodiesterase	protein_coding	WP_004683147,1	5	Essential	1.13722
CHX1	RefSeq	gene	208320	208409	-	BME_RS00985	BMEIt07	tRNA-Ser	tRNA	NA	0	Non-essential	1.13454
CHX1	RefSeq	gene	307873	307998	-	BME_RS15920	NA	50S ribosomal protein L36	protein_coding	WP_002967908,1	0	Non-essential	1.13349
CHX1	RefSeq	gene	1938740	1939903	-	BME_RS09355	BMEI1887	Fe-S-binding ATPase	protein_coding	WP_002968080,1	67	Essential	1.13172
CHX1	RefSeq	gene	1076398	1076817	-	BME_RS05195	BMEI1038	SUF system Fe-S cluster assembly protein	protein_coding	WP_002964059,1	17	Essential	1.12816
CHX1	RefSeq	gene	185314	187584	+	BME_RS00905	BMEI0190	phosphoenolpyruvate--protein phosphotransferase	protein_coding	WP_004685205,1	5	Essential	1.10783
CHX1	RefSeq	gene	141985	143388	+	BME_RS00685	BMEI0145	dihydrolipoyl dehydrogenase	protein_coding	WP_004686707,1	0	Non-essential	1.1054
CHX1	RefSeq	gene	1352866	1353954	-	BME_RS06565	BMEI1305	porin	protein_coding	WP_006256196,1	10	Essential	1.09939
CHX1	RefSeq	gene	1824920	1825384	-	BME_RS08860	BMEI1786	PTS IIA-like nitrogen-regulatory protein PtsN	protein_coding	WP_002965409,1	0	Non-essential	1.09802
CHX1	RefSeq	gene	301599	303416	+	BME_RS01400	BMEI0288	ABC transporter ATP-binding protein	protein_coding	WP_004686979,1	0	Non-essential	1.09583
CHX1	RefSeq	gene	1109267	1109737	-	BME_RS05330	BMEI1065	DUF2155 domain-containing protein	protein_coding	WP_002967608,1	20	Essential	1.09454
CHX1	RefSeq	gene	1727623	1727868	+	BME_RS08365	BMEI1680	XRE family transcriptional regulator	protein_coding	WP_002965521,1	0	Non-essential	1.07413
CHX1	RefSeq	gene	1903100	1903312	-	BME_RS16795	BMEI1854	hypothetical protein	protein_coding	WP_002965340,1	6	Essential	1.07202
CHX1	RefSeq	gene	1716846	1716920	-	BME_RS08280	BMEIt37	tRNA-Thr	tRNA	NA	0	Non-essential	1.06924
CHX1	RefSeq	gene	242591	244333	-	BME_RS01150	BMEI0234	heparinase II/III family protein	protein_coding	WP_002969609,1	1	Essential	1.06627
CHX1	RefSeq	gene	1832625	1832909	+	BME_RS08895	BMEI1794	integration host factor subunit beta	protein_coding	WP_004684679,1	0	Non-essential	1.06482
CHX1	RefSeq	gene	382877	383041	+	BME_RS01830	BMEI0373	DUF1328 domain-containing protein	protein_coding	WP_004684127,1	0	Non-essential	1.06392
CHX1	RefSeq	gene	1248908	1250065	+	BME_RS06050	BMEI1203	ribonuclease D	protein_coding	WP_004683543,1	34	Essential	1.06176
CHX1	RefSeq	gene	633423	633789	-	BME_RS16100	NA	transfer-messenger RNA	tmRNA	NA	0	Non-essential	1.05852
CHX1	RefSeq	gene	285032	285211	+	BME_RS01325	BMEI0272	50S ribosomal protein L32	protein_coding	WP_002964856,1	0	Non-essential	1.05494
CHX1	RefSeq	gene	145818	146387	+	BME_RS00700	BMEI0148	ribosome maturation factor RimM	protein_coding	WP_002964983,1	3	Essential	1.05319
CHX1	RefSeq	gene	1347064	1347540	-	BME_RS06535	BMEI1300	SsrA-binding protein	protein_coding	WP_002963791,1	7	Essential	1.03593
CHX1	RefSeq	gene	1109931	1110341	-	BME_RS05335	BMEI1066	NADH:ubiquinone oxidoreductase subunit NDUFA12	protein_coding	WP_002964032,1	8	Essential	1.0265
CHX1	RefSeq	gene	1421503	1422102	-	BME_RS06880	BMEI1367	superoxide dismutase	protein_coding	WP_004683270,1	0	Non-essential	1.02386
CHX1	RefSeq	gene	133420	134616	+	BME_RS00650	BMEI0138	succinyl-CoA ligase subunit beta	protein_coding	WP_002964994,1	0	Non-essential	1.0209
CHX1	RefSeq	gene	2033974	2034450	-	BME_RS09775	BMEI1974	rRNA maturation RNase YbeY	protein_coding	WP_002971812,1	8	Essential	1.01901
CHX1	RefSeq	gene	587004	588374	-	BME_RS02835	BMEI0569	divalent metal cation transporter	protein_coding	WP_002964549,1	0	Non-essential	1.01586
CHX1	RefSeq	gene	1721919	1722137	+	BME_RS08315	NA	translation initiation factor IF-1	protein_coding	WP_002965531,1	0	Non-essential	1.00371
CHX1	RefSeq	gene	1521469	1522707	-	BME_RS07365	BMEI1471	endolytic transglycosylase MltG	protein_coding	WP_002966704,1	5	Essential	0.993907
CHX1	RefSeq	gene	501986	502609	-	BME_RS02405	BMEI0481	50S ribosomal protein L25	protein_coding	WP_002964640,1	7	Essential	0.990049
CHX1	RefSeq	gene	593644	595089	+	BME_RS02860	BMEI0575	UDP-N-acetylmuramoylalanyl-D-glutamyl-2%2C 6-diaminopimelate--D-alanyl-D-alanine ligase	protein_coding	WP_002964543,1	22	Essential	0.980453
CHX1	RefSeq	gene	849741	850505	+	BME_RS04130	BMEI0827	isoprenyl transferase	protein_coding	WP_002964285,1	32	Essential	0.970573
CHX1	RefSeq	gene	801387	801815	+	BME_RS03905	BMEI0782	50S ribosomal protein L17	protein_coding	WP_002964337,1	17	Essential	0.968489
CHX1	RefSeq	gene	1900782	1901570	-	BME_RS09165	BMEI1851	heme exporter protein C	protein_coding	WP_005974100,1	0	Non-essential	0.962824
CHX1	RefSeq	gene	2113987	2114589	-	BME_RS10180	BMEI2057	dephospho-CoA kinase	protein_coding	WP_004684536,1	22	Essential	0.962637
CHX1	RefSeq	gene	1848897	1849469	+	BME_RS08960	BMEI1808	NifU family protein	protein_coding	WP_004684671,1	0	Non-essential	0.959149
CHX1	RefSeq	gene	880138	880467	+	BME_RS04260	BMEI0853	cell division protein	protein_coding	WP_004683841,1	18	Essential	0.948539
CHX1	RefSeq	gene	2100757	2101725	-	BME_RS10095	BMEI2039	type I pantothenate kinase	protein_coding	WP_004684544,1	66	Essential	0.938057
CHX1	RefSeq	gene	69759	70418	+	BME_RS00320	BMEI0072	cell division ATP-binding protein FtsE	protein_coding	WP_002965062,1	0	Non-essential	0.936434
CHX1	RefSeq	gene	1835391	1835873	+	BME_RS08915	BMEI1799	lipoprotein signal peptidase	protein_coding	WP_002965397,1	10	Essential	0.935245
CHX1	RefSeq	gene	341388	341909	+	BME_RS01610	BMEI0332	crossover junction endodeoxyribonuclease RuvC	protein_coding	WP_002964793,1	10	Essential	0.921993
CHX1	RefSeq	gene	990889	991422	-	BME_RS04745	BMEI0954	2-amino-4-hydroxy-6-hydroxymethyldihydropteridine diphosphokinase	protein_coding	WP_004683770,1	8	Essential	0.919577
CHX1	RefSeq	gene	369641	370114	+	BME_RS01745	BMEI0358	deoxyuridine 5'-triphosphate nucleotidohydrolase	protein_coding	WP_002964766,1	19	Essential	0.909546
CHX1	RefSeq	gene	1971687	1971935	+	BME_RS16845	NA	hypothetical protein	protein_coding	WP_004686737,1	8	Essential	0.907789
CHX1	RefSeq	gene	151213	151650	+	BME_RS00740	BMEI0156	50S ribosomal protein L19	protein_coding	WP_002964975,1	19	Essential	0.906262
CHX1	RefSeq	gene	1286449	1287156	-	BME_RS06235	BMEI1238	hypothetical protein	protein_coding	WP_002967539,1	26	Essential	0.905831
CHX1	RefSeq	gene	126120	127517	-	BME_RS00620	NA	signal recognition particle-docking protein FtsY	protein_coding	WP_004686710,1	56	Essential	0.900094
CHX1	RefSeq	gene	38295	38897	+	BME_RS00190	BMEI0042	shikimate kinase	protein_coding	WP_002971869,1	30	Essential	0.89227
CHX1	RefSeq	gene	1413927	1414352	+	BME_RS06840	BMEI1359	cysteine desulfuration protein SufE	protein_coding	WP_002963725,1	12	Essential	0.891569
CHX1	RefSeq	gene	1702809	1702885	+	BME_RS08205	BMEIt36	tRNA-Arg	tRNA	NA	0	Non-essential	0.887045
CHX1	RefSeq	gene	2094994	2095473	-	BME_RS10065	BMEI2034	ATP-binding protein	protein_coding	WP_002965158,1	13	Essential	0.873967
CHX1	RefSeq	gene	1335631	1336035	-	BME_RS06480	BMEI1289	holo-ACP synthase	protein_coding	WP_002963803,1	9	Essential	0.859954
CHX1	RefSeq	gene	889150	890493	-	BME_RS04310	BMEI0863	bifunctional 2-C-methyl-D-erythritol 4-phosphate cytidylyltransferase/2-C-methyl-D-erythritol 2%2C4-cyclodiphosphate synthase	protein_coding	WP_002964249,1	32	Essential	0.859223
CHX1	RefSeq	gene	2025006	2025659	-	BME_RS09735	BMEI1966	hypothetical protein	protein_coding	WP_002965226,1	18	Essential	0.852421
CHX1	RefSeq	gene	1527634	1527882	+	BME_RS07395	BMEI1481	30S ribosomal protein S18	protein_coding	WP_002963610,1	0	Non-essential	0.849803
CHX1	RefSeq	gene	1902290	1902937	-	BME_RS09175	BMEI1853	cytochrome c biogenesis ATP-binding export protein CcmA	protein_coding	WP_004684645,1	11	Essential	0.840522
CHX1	RefSeq	gene	1806649	1806894	-	BME_RS08740	BMEI1761	hypothetical protein	protein_coding	WP_002965436,1	0	Non-essential	0.837705
CHX1	RefSeq	gene	635188	635706	+	BME_RS03035	BMEI0609	dihydrofolate reductase	protein_coding	WP_002964507,1	20	Essential	0.836506
CHX1	RefSeq	gene	253970	254551	+	BME_RS01195	NA	hypothetical protein	protein_coding	WP_002964883,1	35	Essential	0.830976
CHX1	RefSeq	gene	77479	78585	-	BME_RS00370	BMEI0080	histidinol-phosphate transaminase	protein_coding	WP_004684487,1	0	Non-essential	0.829269
CHX1	RefSeq	gene	1099596	1102271	+	BME_RS05290	BMEI1057	ribonuclease E/G	protein_coding	WP_004683713,1	142	Essential	0.826311
CHX1	RefSeq	gene	1223660	1223983	-	BME_RS05935	BMEI1179	integration host factor subunit alpha	protein_coding	WP_002963914,1	21	Essential	0.824078
CHX1	RefSeq	gene	52604	52897	+	BME_RS00250	BMEI0056	50S ribosomal protein L28	protein_coding	WP_002965079,1	0	Non-essential	0.820229
CHX1	RefSeq	gene	1560843	1561454	+	BME_RS07570	BMEI1517	pyridoxine/pyridoxamine 5'-phosphate oxidase	protein_coding	WP_002971565,1	6	Essential	0.820216
CHX1	RefSeq	gene	1280792	1281097	-	BME_RS06200	BMEI1231	ETC complex I subunit region	protein_coding	WP_002963862,1	0	Non-essential	0.818897
CHX1	RefSeq	gene	2095499	2097304	-	BME_RS10070	BMEI2035	HAMP domain-containing protein	protein_coding	WP_004684547,1	0	Non-essential	0.818034
CHX1	RefSeq	gene	1561494	1562495	-	BME_RS07575	BMEI1518	4-hydroxybenzoate octaprenyltransferase	protein_coding	WP_004683054,1	68	Essential	0.815424
CHX1	RefSeq	gene	472449	473351	-	BME_RS02260	BMEI0452	metallophosphoesterase	protein_coding	WP_002971383,1	6	Essential	0.812511
CHX1	RefSeq	gene	1301499	1302083	+	BME_RS06305	BMEI1252	CDP-diacylglycerol--glycerol-3-phosphate 3-phosphatidyltransferase	protein_coding	WP_002963840,1	11	Essential	0.806779
CHX1	RefSeq	gene	1011778	1013157	-	BME_RS04840	BMEI0971	3-deoxy-7-phosphoheptulonate synthase class II	protein_coding	WP_004683758,1	54	Essential	0.806639
CHX1	RefSeq	gene	157002	157781	+	BME_RS00770	BMEI0162	succinate dehydrogenase iron-sulfur subunit	protein_coding	WP_002966992,1	33	Essential	0.802348
CHX1	RefSeq	gene	5526	6854	+	BME_RS00030	BMEI0006	tRNA uridine-5-carboxymethylaminomethyl(34) synthesis GTPase MnmE	protein_coding	WP_004684532,1	0	Non-essential	0.79512
CHX1	RefSeq	gene	178314	179207	-	BME_RS00865	BMEI0182	methyltransferase domain-containing protein	protein_coding	WP_004686703,1	41	Essential	0.793992
CHX1	RefSeq	gene	1214	1750	+	BME_RS00010	BMEI0002	protoporphyrinogen oxidase HemJ	protein_coding	WP_002967029,1	25	Essential	0.787856
CHX1	RefSeq	gene	342572	343612	+	BME_RS01620	BMEI0334	Holliday junction branch migration DNA helicase RuvB	protein_coding	WP_004684152,1	12	Essential	0.782863
CHX1	RefSeq	gene	1970052	1971752	-	BME_RS09485	BMEI1915	30S ribosomal protein S1	protein_coding	WP_002965274,1	59	Essential	0.780286
CHX1	RefSeq	gene	609534	610397	+	BME_RS02920	BMEI0587	outer membrane protein assembly factor BamD	protein_coding	WP_002964530,1	2	Essential	0.779958
CHX1	RefSeq	gene	1532990	1534393	+	BME_RS07420	BMEI1486	DNA repair protein RadA	protein_coding	WP_004683096,1	0	Non-essential	0.777231
CHX1	RefSeq	gene	1830411	1831133	-	BME_RS08885	BMEI1792	LPS export ABC transporter periplasmic protein LptC	protein_coding	WP_004684681,1	23	Essential	0.762124
CHX1	RefSeq	gene	849136	849696	+	BME_RS04125	BMEI0826	ribosome-recycling factor	protein_coding	WP_004683873,1	30	Essential	0.748598
CHX1	RefSeq	gene	610410	612089	+	BME_RS02925	BMEI0588	DNA repair protein RecN	protein_coding	WP_004684015,1	2	Essential	0.74698
CHX1	RefSeq	gene	1959443	1960198	+	BME_RS09435	BMEI1904	3-deoxy-manno-octulosonate cytidylyltransferase	protein_coding	WP_002971781,1	52	Essential	0.746262
CHX1	RefSeq	gene	154330	154728	+	BME_RS00755	BMEI0159	succinate dehydrogenase%2C cytochrome b556 subunit	protein_coding	WP_002971918,1	21	Essential	0.745396
CHX1	RefSeq	gene	319190	320380	-	BME_RS01500	BMEI0309	phosphoglycerate kinase	protein_coding	WP_004684168,1	63	Essential	0.740294
CHX1	RefSeq	gene	598998	600137	+	BME_RS02880	BMEI0579	undecaprenyldiphospho-muramoylpentapeptide beta-N- acetylglucosaminyltransferase	protein_coding	WP_004684021,1	28	Essential	0.738637
CHX1	RefSeq	gene	887321	887779	+	BME_RS04295	BMEI0860	ubiquinone-binding protein	protein_coding	WP_002964252,1	41	Essential	0.735273
CHX1	RefSeq	gene	1232074	1232682	-	BME_RS05980	BMEI1188	riboflavin synthase	protein_coding	WP_002969422,1	3	Essential	0.734156
CHX1	RefSeq	gene	212114	213139	+	BME_RS01015	BMEI0206	GTPase ObgE	protein_coding	WP_002964923,1	79	Essential	0.732981
CHX1	RefSeq	gene	1342359	1344611	-	BME_RS06515	BMEI1296	GTP pyrophosphokinase rsh	protein_coding	WP_004683389,1	26	Essential	0.726041
CHX1	RefSeq	gene	2054210	2055148	-	BME_RS09875	BMEI1996	glutathione synthetase	protein_coding	WP_004684568,1	10	Essential	0.723659
CHX1	RefSeq	gene	1230997	1231512	-	BME_RS05970	BMEI1186	N utilization substance protein B	protein_coding	WP_004683573,1	46	Essential	0.721855
CHX1	RefSeq	gene	188857	189744	+	BME_RS00915	BMEI0192	peptide chain release factor N(5)-glutamine methyltransferase	protein_coding	WP_004686701,1	39	Essential	0.718601
CHX1	RefSeq	gene	1488852	1489379	-	BME_RS07210	BMEI1441	DUF721 domain-containing protein	protein_coding	WP_004683169,1	29	Essential	0.716222
CHX1	RefSeq	gene	182751	183497	-	BME_RS00895	BMEI0188	bifunctional 3-demethylubiquinone 3-O-methyltransferase/2-octaprenyl-6-hydroxy phenol methylase	protein_coding	WP_004684402,1	11	Essential	0.713183
CHX1	RefSeq	gene	2114586	2115455	-	BME_RS10185	BMEI2058	shikimate dehydrogenase	protein_coding	WP_002965133,1	28	Essential	0.710986
CHX1	RefSeq	gene	1132760	1135714	-	BME_RS05460	BMEI1088	sporulation domain-containing protein	protein_coding	WP_004683696,1	92	Essential	0.705669
CHX1	RefSeq	gene	1074193	1074966	-	BME_RS05180	BMEI1036	NAD(+) kinase	protein_coding	WP_002964061,1	1	Essential	0.705519
CHX1	RefSeq	gene	1577697	1578713	-	BME_RS07640	BMEI1532	polyprenyl synthetase family protein	protein_coding	WP_002971572,1	10	Essential	0.704366
CHX1	RefSeq	gene	447957	448232	-	BME_RS02145	BMEI0427	DUF1153 domain-containing protein	protein_coding	WP_002964694,1	2	Essential	0.699032
CHX1	RefSeq	gene	2003557	2003823	-	BME_RS09620	BMEI1944	30S ribosomal protein S20	protein_coding	WP_002965247,1	10	Essential	0.698996
CHX1	RefSeq	gene	158607	159851	-	BME_RS00780	BMEI0165	2-octaprenyl-6-methoxyphenyl hydroxylase	protein_coding	WP_004686260,1	33	Essential	0.695594
CHX1	RefSeq	gene	79657	80193	+	BME_RS00380	BMEI0082	hypoxanthine phosphoribosyltransferase	protein_coding	WP_002965051,1	2	Essential	0.694488
CHX1	RefSeq	gene	942858	943499	-	BME_RS04530	BMEI0910	GTP cyclohydrolase I FolE	protein_coding	WP_002964194,1	16	Essential	0.691576
CHX1	RefSeq	gene	1030220	1031302	-	BME_RS04925	BMEI0988	DNA polymerase III subunit delta'	protein_coding	WP_002964111,1	31	Essential	0.689241
CHX1	RefSeq	gene	1334032	1334736	-	BME_RS06470	BMEI1287	ribonuclease III	protein_coding	WP_002963805,1	8	Essential	0.68591
CHX1	RefSeq	gene	1344852	1345253	-	BME_RS06520	BMEI1297	DNA-directed RNA polymerase subunit omega	protein_coding	WP_002963795,1	5	Essential	0.685187
CHX1	RefSeq	gene	1828628	1829461	-	BME_RS08875	BMEI1790	LPS export ABC transporter ATP-binding protein	protein_coding	WP_002965405,1	94	Essential	0.684254
CHX1	RefSeq	gene	348395	348901	+	BME_RS01650	BMEI0340	hypothetical protein	protein_coding	WP_002966947,1	1	Essential	0.684227
CHX1	RefSeq	gene	746889	746963	-	BME_RS03585	BMEIt17	tRNA-Glu	tRNA	NA	0	Non-essential	0.680725
CHX1	RefSeq	gene	1901625	1902290	-	BME_RS09170	BMEI1852	heme exporter protein CcmB	protein_coding	WP_004684646,1	0	Non-essential	0.678682
CHX1	RefSeq	gene	330598	330819	-	BME_RS01560	BMEI0322	50S ribosomal protein L31	protein_coding	WP_002964804,1	0	Non-essential	0.678035
CHX1	RefSeq	gene	1670090	1670632	+	BME_RS08080	BMEI1623	GcrA cell cycle regulator	protein_coding	WP_002963464,1	10	Essential	0.675349
CHX1	RefSeq	gene	2048934	2049980	-	BME_RS09850	BMEI1989	phosphonate ABC transporter substrate-binding protein	protein_coding	WP_002965202,1	36	Essential	0.673228
CHX1	RefSeq	gene	341914	342531	+	BME_RS01615	BMEI0333	Holliday junction branch migration protein RuvA	protein_coding	WP_002964792,1	37	Essential	0.67198
CHX1	RefSeq	gene	602760	603686	+	BME_RS02895	BMEI0582	D-alanine--D-alanine ligase	protein_coding	WP_004684019,1	2	Essential	0.669696
CHX1	RefSeq	gene	848378	849100	+	BME_RS04120	BMEI0825	UMP kinase	protein_coding	WP_004683875,1	22	Essential	0.66482
CHX1	RefSeq	gene	1031299	1031943	-	BME_RS04930	BMEI0989	thymidylate kinase	protein_coding	WP_002964110,1	33	Essential	0.662178
CHX1	RefSeq	gene	744627	745454	-	BME_RS03570	BMEI0719	type I methionyl aminopeptidase	protein_coding	WP_002969557,1	57	Essential	0.660824
CHX1	RefSeq	gene	2038603	2039292	-	BME_RS09800	BMEI1979	tRNA (adenosine(37)-N6)-threonylcarbamoyltransferase complex dimerization subunit type 1 TsaB	protein_coding	WP_002965213,1	22	Essential	0.658735
CHX1	RefSeq	gene	847294	848211	+	BME_RS04115	BMEI0824	elongation factor Ts	protein_coding	WP_002964288,1	27	Essential	0.657048
CHX1	RefSeq	pseudogene	209224	209487	+	BME_RS00995	NA	50S ribosomal protein L27	pseudogene	NA	11	Essential	0.65579
CHX1	RefSeq	gene	806767	807852	+	BME_RS03930	BMEI0787	DNA recombination/repair protein RecA	protein_coding	WP_002964332,1	10	Essential	0.655743
CHX1	RefSeq	gene	2089281	2091794	-	BME_RS10045	BMEI2027	two-component sensor histidine kinase	protein_coding	WP_005970444,1	149	Essential	0.652551
CHX1	RefSeq	gene	1900004	1900615	-	BME_RS09155	BMEI1849	DsbE family thiol:disulfide interchange protein	protein_coding	WP_002967079,1	64	Essential	0.647508
CHX1	RefSeq	gene	767939	768139	-	BME_RS16165	NA	hypothetical protein	protein_coding	WP_011068989,1	0	Non-essential	0.643146
CHX1	RefSeq	gene	1639936	1640712	+	BME_RS07930	BMEI1591	ferredoxin--NADP reductase	protein_coding	WP_002966687,1	23	Essential	0.640021
CHX1	RefSeq	gene	592175	593647	+	BME_RS02855	BMEI0574	UDP-N-acetylmuramoyl-L-alanyl-D-glutamate--2%2C6-diaminopimelate ligase	protein_coding	WP_041594635,1	48	Essential	0.635781
CHX1	RefSeq	gene	856411	856884	+	BME_RS04155	BMEI0832	beta-hydroxyacyl-ACP dehydratase	protein_coding	WP_004683864,1	7	Essential	0.634164
CHX1	RefSeq	gene	590297	592120	+	BME_RS02850	BMEI0573	penicillin-binding protein 2	protein_coding	WP_004684024,1	134	Essential	0.63044
CHX1	RefSeq	gene	1159850	1160776	+	BME_RS05590	BMEI1115	lauroyl acyltransferase	protein_coding	WP_004683664,1	24	Essential	0.6286
CHX1	RefSeq	gene	292270	292845	+	BME_RS01355	BMEI0279	CarD family transcriptional regulator	protein_coding	WP_002964849,1	21	Essential	0.626911
CHX1	RefSeq	gene	510255	511100	-	BME_RS02445	BMEI0488	prolipoprotein diacylglyceryl transferase	protein_coding	WP_002966912,1	87	Essential	0.625115
CHX1	RefSeq	gene	144647	145594	-	BME_RS00695	BMEI0147	tyrosine recombinase XerC	protein_coding	WP_004684445,1	21	Essential	0.624936
CHX1	RefSeq	gene	597614	598771	+	BME_RS02875	BMEI0578	putative lipid II flippase FtsW	protein_coding	WP_002966894,1	45	Essential	0.623416
CHX1	RefSeq	gene	1525835	1526779	-	BME_RS07385	BMEI1478	[acyl-carrier-protein] S-malonyltransferase	protein_coding	WP_004683111,1	38	Essential	0.620533
CHX1	RefSeq	gene	2011279	2011824	+	BME_RS09670	BMEI1953	hypothetical protein	protein_coding	WP_004684588,1	35	Essential	0.617861
CHX1	RefSeq	gene	857710	858612	+	BME_RS04165	BMEI0834	DUF1009 domain-containing protein	protein_coding	WP_002964278,1	33	Essential	0.615238
CHX1	RefSeq	gene	1141404	1142207	-	BME_RS05490	BMEI1094	sel1 repeat family protein	protein_coding	WP_002971009,1	43	Essential	0.612506
CHX1	RefSeq	gene	444612	445241	-	BME_RS02125	BMEI0424	histidine phosphotransferase	protein_coding	WP_004684099,1	28	Essential	0.612437
CHX1	RefSeq	gene	9682	10479	+	BME_RS00045	BMEI0009	ParA family protein	protein_coding	WP_002965123,1	15	Essential	0.611524
CHX1	RefSeq	gene	991419	991778	-	BME_RS04750	BMEI0955	dihydroneopterin aldolase	protein_coding	WP_002964148,1	32	Essential	0.608107
CHX1	RefSeq	gene	1649365	1650642	+	BME_RS07985	BMEI1604	5-aminolevulinate synthase	protein_coding	WP_002963484,1	37	Essential	0.606428
CHX1	RefSeq	gene	1160934	1161611	+	BME_RS05595	BMEI1116	ribulose-phosphate 3-epimerase	protein_coding	WP_004683663,1	57	Essential	0.605049
CHX1	RefSeq	gene	2067479	2067883	-	BME_RS09935	BMEI2007	50S ribosomal protein L20	protein_coding	WP_002965185,1	30	Essential	0.603355
CHX1	RefSeq	gene	1310138	1311346	+	BME_RS06355	BMEI1262	LPS export ABC transporter permease LptF	protein_coding	WP_004683435,1	36	Essential	0.601169
CHX1	RefSeq	gene	1332952	1333887	-	BME_RS06465	BMEI1286	GTPase Era	protein_coding	WP_004683399,1	79	Essential	0.600793
CHX1	RefSeq	gene	383237	384244	+	BME_RS01835	BMEI0374	sensor histidine kinase	protein_coding	WP_004684126,1	46	Essential	0.596706
CHX1	RefSeq	gene	350780	352126	+	BME_RS01665	BMEI0342	tRNA(Ile)-lysidine synthetase	protein_coding	WP_004686307,1	60	Essential	0.59644
CHX1	RefSeq	gene	1572111	1574444	-	BME_RS07625	BMEI1529	glycine--tRNA ligase subunit beta	protein_coding	WP_002967437,1	49	Essential	0.595634
CHX1	RefSeq	gene	66938	67633	-	BME_RS00305	BMEI0069	outer membrane lipoprotein carrier protein LolA	protein_coding	WP_004686237,1	74	Essential	0.593474
CHX1	RefSeq	gene	2019853	2020122	-	BME_RS09715	BMEI1962	30S ribosomal protein S15	protein_coding	WP_002965230,1	11	Essential	0.590659
CHX1	RefSeq	gene	1214200	1214676	+	BME_RS05875	BMEI1169	30S ribosomal protein S9	protein_coding	WP_004683599,1	29	Essential	0.589121
CHX1	RefSeq	gene	2047302	2048792	-	BME_RS09845	BMEI1988	phosphate ABC transporter permease subunit PstC	protein_coding	WP_004684572,1	75	Essential	0.5888
CHX1	RefSeq	gene	1123403	1124701	-	BME_RS05405	BMEI1079	LysM peptidoglycan-binding domain-containing protein	protein_coding	WP_002964019,1	27	Essential	0.587584
CHX1	RefSeq	gene	1507975	1508955	-	BME_RS07295	BMEI1458	homoserine kinase	protein_coding	WP_004683140,1	11	Essential	0.585447
CHX1	RefSeq	gene	2045154	2045975	-	BME_RS09835	BMEI1986	phosphate ABC transporter ATP-binding protein	protein_coding	WP_002965205,1	46	Essential	0.585415
CHX1	RefSeq	gene	1574450	1575376	-	BME_RS07630	BMEI1530	glycine--tRNA ligase subunit alpha	protein_coding	WP_002963561,1	17	Essential	0.582877
CHX1	RefSeq	gene	2069121	2069657	-	BME_RS09950	BMEI2010	translation initiation factor IF-3	protein_coding	WP_011265387,1	0	Non-essential	0.582515
CHX1	RefSeq	gene	1079431	1080186	-	BME_RS05210	BMEI1041	Fe-S cluster assembly ATPase SufC	protein_coding	WP_002964056,1	7	Essential	0.582281
CHX1	RefSeq	gene	1021357	1022139	-	BME_RS04885	BMEI0980	ATPase	protein_coding	WP_004683753,1	32	Essential	0.581319
CHX1	RefSeq	gene	836734	838152	-	BME_RS04065	BMEI0814	D-alanyl-D-alanine carboxypeptidase	protein_coding	WP_004683892,1	91	Essential	0.581208
CHX1	RefSeq	gene	1106725	1107195	+	BME_RS05315	BMEI1062	acetyl-CoA carboxylase biotin carboxyl carrier protein	protein_coding	WP_002964036,1	3	Essential	0.57931
CHX1	RefSeq	gene	1508961	1510001	-	BME_RS07300	BMEI1459	4-hydroxy-3-methylbut-2-enyl diphosphate reductase	protein_coding	WP_004683139,1	77	Essential	0.57723
CHX1	RefSeq	gene	787278	787586	+	BME_RS03775	BMEI0756	30S ribosomal protein S10	protein_coding	WP_002964363,1	0	Non-essential	0.562895
CHX1	RefSeq	gene	128822	129733	-	BME_RS00630	BMEI0133	diaminopimelate epimerase	protein_coding	WP_004684460,1	75	Essential	0.56109
CHX1	RefSeq	gene	215596	216270	+	BME_RS01030	BMEI0209	nicotinate-nucleotide adenylyltransferase	protein_coding	WP_002964920,1	26	Essential	0.559865
CHX1	RefSeq	gene	487789	488700	-	BME_RS02335	BMEI0467	coproporphyrinogen III oxidase	protein_coding	WP_002964654,1	49	Essential	0.558099
CHX1	RefSeq	gene	1315158	1316114	+	BME_RS06370	BMEI1265	molecular chaperone SurA	protein_coding	WP_004686789,1	64	Essential	0.555967
CHX1	RefSeq	gene	1303986	1304408	-	BME_RS06325	BMEI1256	nucleoside-diphosphate kinase	protein_coding	WP_004683449,1	7	Essential	0.555691
CHX1	RefSeq	gene	595116	596198	+	BME_RS02865	BMEI0576	phospho-N-acetylmuramoyl-pentapeptide-transferase	protein_coding	WP_002964542,1	40	Essential	0.554694
CHX1	RefSeq	gene	171298	172242	+	BME_RS00835	BMEI0176	hydroxymethylbilane synthase	protein_coding	WP_002964957,1	24	Essential	0.554442
CHX1	RefSeq	gene	991797	992636	-	BME_RS04755	BMEI0956	dihydropteroate synthase	protein_coding	WP_002964147,1	31	Essential	0.553303
CHX1	RefSeq	gene	1081958	1083136	-	BME_RS05220	BMEI1043	cysteine desulfurase	protein_coding	WP_002964054,1	68	Essential	0.551081
CHX1	RefSeq	gene	903380	904654	+	BME_RS04365	BMEI0875	ATP-dependent Clp protease ATP-binding subunit ClpX	protein_coding	WP_002964236,1	112	Essential	0.550833
CHX1	RefSeq	gene	281766	283028	+	BME_RS01310	BMEI0269	4-hydroxy-3-methylbut-2-en-1-yl diphosphate synthase (flavodoxin)	protein_coding	WP_004684229,1	51	Essential	0.550806
CHX1	RefSeq	gene	2045992	2047302	-	BME_RS09840	BMEI1987	phosphate ABC transporter%2C permease protein PstA	protein_coding	WP_011005456,1	44	Essential	0.550657
CHX1	RefSeq	gene	300377	301033	+	BME_RS01390	BMEI0286	thiamine diphosphokinase	protein_coding	WP_002966958,1	57	Essential	0.550382
CHX1	RefSeq	gene	35946	36899	-	BME_RS00175	BMEI0039	acetyl-CoA carboxylase carboxyl transferase subunit alpha	protein_coding	WP_002965096,1	35	Essential	0.549233
CHX1	RefSeq	gene	7081	8991	+	BME_RS00035	BMEI0007	tRNA uridine-5-carboxymethylaminomethyl(34) synthesis enzyme MnmG	protein_coding	WP_004684530,1	0	Non-essential	0.547228
CHX1	RefSeq	gene	798317	798901	+	BME_RS03885	BMEI0778	adenylate kinase	protein_coding	WP_004683918,1	12	Essential	0.547048
CHX1	RefSeq	gene	155145	156986	+	BME_RS00765	BMEI0161	succinate dehydrogenase flavoprotein subunit	protein_coding	WP_004684438,1	47	Essential	0.54516
CHX1	RefSeq	gene	187781	188860	+	BME_RS00910	BMEI0191	peptide chain release factor 1	protein_coding	WP_004686702,1	65	Essential	0.544574
CHX1	RefSeq	gene	1387171	1389162	-	BME_RS06705	BMEI1332	heme lyase CcmF/NrfE family subunit	protein_coding	WP_002963758,1	52	Essential	0.542793
CHX1	RefSeq	gene	219816	221144	+	BME_RS01055	BMEI0214	S41 family peptidase	protein_coding	WP_002964915,1	107	Essential	0.541933
CHX1	RefSeq	gene	1571007	1571978	-	BME_RS07620	BMEI1528	threonylcarbamoyl-AMP synthase	protein_coding	WP_004683039,1	57	Essential	0.538522
CHX1	RefSeq	gene	886347	887315	+	BME_RS04290	BMEI0859	lipoyl synthase	protein_coding	WP_002964253,1	33	Essential	0.537082
CHX1	RefSeq	gene	769373	769448	+	BME_RS03705	BMEIt20	tRNA-Trp	tRNA	NA	0	Non-essential	0.536597
CHX1	RefSeq	gene	484957	486228	+	BME_RS02315	BMEI0463	CCA tRNA nucleotidyltransferase	protein_coding	WP_004684080,1	49	Essential	0.535502
CHX1	RefSeq	gene	1347631	1348512	-	BME_RS06540	BMEI1301	4-hydroxy-tetrahydrodipicolinate synthase	protein_coding	WP_002963790,1	28	Essential	0.534958
CHX1	RefSeq	gene	509165	510262	-	BME_RS02440	BMEI0487	class I SAM-dependent methyltransferase	protein_coding	WP_004684066,1	31	Essential	0.534338
CHX1	RefSeq	gene	1019823	1021232	+	BME_RS04880	BMEI0979	type I glutamate--ammonia ligase	protein_coding	WP_004683754,1	50	Essential	0.534084
CHX1	RefSeq	gene	1878863	1880167	-	BME_RS09090	BMEI1836	nicotinate phosphoribosyltransferase	protein_coding	WP_004684655,1	63	Essential	0.531652
CHX1	RefSeq	gene	1068197	1069567	-	BME_RS05150	BMEI1029	transporter	protein_coding	WP_002966799,1	91	Essential	0.531477
CHX1	RefSeq	gene	1368437	1369309	+	BME_RS06650	BMEI1321	uracil-DNA glycosylase	protein_coding	WP_002963769,1	40	Essential	0.530579
CHX1	RefSeq	gene	93104	94033	+	BME_RS00455	BMEI0097	electron transfer flavoprotein subunit alpha/FixB family protein	protein_coding	WP_002965036,1	38	Essential	0.527892
CHX1	RefSeq	gene	440553	441509	+	BME_RS02105	BMEI0420	gfo/Idh/MocA family oxidoreductase	protein_coding	WP_002967852,1	55	Essential	0.527559
CHX1	RefSeq	gene	1078140	1079417	-	BME_RS05205	BMEI1040	Fe-S cluster assembly protein SufD	protein_coding	WP_004683721,1	51	Essential	0.526205
CHX1	RefSeq	gene	183715	184986	+	BME_RS00900	BMEI0189	aspartate kinase	protein_coding	WP_002964944,1	21	Essential	0.520949
CHX1	RefSeq	gene	345190	345642	+	BME_RS01635	BMEI0337	protein TolR	protein_coding	WP_011005017,1	21	Essential	0.520294
CHX1	RefSeq	gene	138874	140100	+	BME_RS00665	BMEI0141	dihydrolipoyllysine-residue succinyltransferase	protein_coding	WP_004684455,1	21	Essential	0.515496
CHX1	RefSeq	gene	11498	12541	-	BME_RS00055	BMEI0011	DNA polymerase III subunit delta	protein_coding	WP_004684528,1	73	Essential	0.515107
CHX1	RefSeq	gene	918995	919489	+	BME_RS04415	BMEI0886	phosphopantetheine adenylyltransferase	protein_coding	WP_002964224,1	22	Essential	0.51485
CHX1	RefSeq	gene	358153	359328	+	BME_RS01690	BMEI0347	phosphoserine transaminase	protein_coding	WP_004684142,1	91	Essential	0.514725
CHX1	RefSeq	gene	1093641	1094675	-	BME_RS05270	BMEI1054	peptide chain release factor 2	protein_coding	WP_075589488,1	32	Essential	0.51406
CHX1	RefSeq	gene	1870135	1870752	+	BME_RS09050	BMEI1828	ribonuclease D	protein_coding	WP_002965369,1	37	Essential	0.51402
CHX1	RefSeq	gene	352262	354196	+	BME_RS01670	BMEI0343	ATP-dependent metallopeptidase FtsH/Yme1/Tma family protein	protein_coding	WP_004684146,1	151	Essential	0.512869
CHX1	RefSeq	gene	850610	851422	+	BME_RS04135	BMEI0828	phosphatidate cytidylyltransferase	protein_coding	WP_004683870,1	45	Essential	0.508399
CHX1	RefSeq	gene	1334738	1335520	-	BME_RS06475	BMEI1288	signal peptidase I	protein_coding	WP_002970991,1	41	Essential	0.508157
CHX1	RefSeq	gene	767877	767950	+	BME_RS03695	BMEIt19	tRNA-Gly	tRNA	NA	0	Non-essential	0.507944
CHX1	RefSeq	gene	1085693	1086946	+	BME_RS05240	BMEI1047	tyrosine--tRNA ligase	protein_coding	WP_002964050,1	23	Essential	0.507942
CHX1	RefSeq	gene	92205	92951	+	BME_RS00450	BMEI0096	electron transfer flavoprotein subunit beta/FixA family protein	protein_coding	WP_004684482,1	45	Essential	0.507504
CHX1	RefSeq	gene	856893	857729	+	BME_RS04160	BMEI0833	acyl-[acyl-carrier-protein]--UDP-N-acetylglucosamine O-acyltransferase	protein_coding	WP_002964279,1	56	Essential	0.50717
CHX1	RefSeq	gene	227439	228080	+	BME_RS01095	BMEI0222	carbonic anhydrase	protein_coding	WP_002964906,1	15	Essential	0.506708
CHX1	RefSeq	gene	1587544	1588023	-	BME_RS07690	BMEI1543	ATP synthase subunit b 2	protein_coding	WP_004683014,1	21	Essential	0.506641
CHX1	RefSeq	gene	1662792	1663883	-	BME_RS08045	BMEI1616	2'-deoxycytidine 5'-triphosphate deaminase	protein_coding	WP_002963470,1	32	Essential	0.505849
CHX1	RefSeq	gene	1028517	1030064	-	BME_RS04920	BMEI0987	methionine--tRNA ligase	protein_coding	WP_004683748,1	53	Essential	0.503684
CHX1	RefSeq	gene	601549	602517	+	BME_RS02890	BMEI0581	UDP-N-acetylenolpyruvoylglucosamine reductase	protein_coding	WP_004684020,1	61	Essential	0.501679
CHX1	RefSeq	gene	73425	73955	+	BME_RS00340	BMEI0076	inorganic pyrophosphatase	protein_coding	WP_002965058,1	15	Essential	0.501659
CHX1	RefSeq	gene	345650	346720	+	BME_RS01640	NA	hypothetical protein	protein_coding	WP_004684150,1	13	Essential	0.501105
CHX1	RefSeq	gene	1829473	1830123	-	BME_RS08880	NA	organic solvent tolerance protein OstA	protein_coding	WP_004686649,1	36	Essential	0.500974
CHX1	RefSeq	gene	877671	878948	+	BME_RS04250	BMEI0851	enolase	protein_coding	WP_004683843,1	50	Essential	0.49939
CHX1	RefSeq	gene	162707	165160	+	BME_RS00795	BMEI0168	DNA translocase FtsK	protein_coding	WP_005970682,1	99	Essential	0.497385
CHX1	RefSeq	gene	1354525	1354615	+	BME_RS06570	BMEIt34	tRNA-Ser	tRNA	NA	0	Non-essential	0.496489
CHX1	RefSeq	gene	448537	449733	+	BME_RS02155	BMEI0428	tRNA(5-methylaminomethyl-2-thiouridine)-methyltransferase	protein_coding	WP_004684096,1	53	Essential	0.494694
CHX1	RefSeq	gene	1916416	1916919	+	BME_RS09245	BMEI1866	hypothetical protein	protein_coding	WP_002965328,1	0	Non-essential	0.48987
CHX1	RefSeq	gene	634391	635185	+	BME_RS03030	BMEI0608	thymidylate synthase	protein_coding	WP_002964508,1	61	Essential	0.483872
CHX1	RefSeq	gene	911990	912496	+	BME_RS04385	BMEI0880	single-stranded DNA-binding protein	protein_coding	WP_004683827,1	28	Essential	0.480787
CHX1	RefSeq	gene	2015425	2016243	+	BME_RS09695	BMEI1958	enoyl-[acyl-carrier-protein] reductase FabI	protein_coding	WP_002965233,1	36	Essential	0.479821
CHX1	RefSeq	gene	1668275	1669486	-	BME_RS08075	BMEI1621	aspartate aminotransferase family protein	protein_coding	WP_002963465,1	57	Essential	0.479409
CHX1	RefSeq	gene	1524518	1524754	-	BME_RS07375	BMEI1475	acyl carrier protein	protein_coding	WP_002963616,1	5	Essential	0.475905
CHX1	RefSeq	gene	170100	171179	-	BME_RS00830	BMEI0175	tRNA (adenosine(37)-N6)-threonylcarbamoyltransferase complex transferase subunit TsaD	protein_coding	WP_002964958,1	57	Essential	0.475623
CHX1	RefSeq	gene	1717471	1718760	+	BME_RS08290	BMEI1666	UDP-N-acetylglucosamine 1-carboxyvinyltransferase	protein_coding	WP_002965536,1	81	Essential	0.474134
CHX1	RefSeq	gene	1465678	1466457	+	BME_RS07110	BMEI1418	GDP-mannose 4%2C6-dehydratase	protein_coding	WP_002963675,1	44	Essential	0.473762
CHX1	RefSeq	gene	346776	348107	+	BME_RS01645	BMEI0339	protein TolB	protein_coding	WP_004684149,1	56	Essential	0.472081
CHX1	RefSeq	gene	1246894	1248681	-	BME_RS06045	BMEI1202	aspartate--tRNA(Asp/Asn) ligase	protein_coding	WP_004683546,1	101	Essential	0.471892
CHX1	RefSeq	gene	37038	37961	-	BME_RS00180	BMEI0040	site-specific tyrosine recombinase XerD	protein_coding	WP_005970535,1	25	Essential	0.469893
CHX1	RefSeq	gene	443801	444499	+	BME_RS02120	BMEI0423	DNA-binding response regulator	protein_coding	WP_002964699,1	40	Essential	0.467657
[truncated: 198 more rows]

## Sheet: ch2
seqname	source	feature	start	end	strand	GenBank_locus_tag	old_locus_tag	Product	gene_biotype	protein_id	Number of R100 equal to 0	Essentiality	TnIF
CHX2	RefSeq	gene	941000	942433	+	BME_RS14595	BMEII0899	phosphomannomutase	protein_coding	WP_002966241,1	0	Non-essential	4.46401		Non-essential genes	1118
CHX2	RefSeq	gene	245690	246316	-	BME_RS11335	BMEII0232	uracil phosphoribosyltransferase	protein_coding	WP_002965587,1	0	Non-essential	3.82733		Essential genes	54
CHX2	RefSeq	gene	767435	767782	+	BME_RS13780	BMEII0733	hypothetical protein	protein_coding	WP_002966091,1	0	Non-essential	3.77188
CHX2	RefSeq	gene	188182	189063	-	BME_RS11055	BMEII0181	ATPase	protein_coding	WP_004680898,1	0	Non-essential	3.72115
CHX2	RefSeq	gene	714928	716397	-	BME_RS13525	BMEII0679	histidine kinase	protein_coding	WP_002971240,1	0	Non-essential	3.71048
CHX2	RefSeq	gene	1087902	1088750	-	BME_RS15275	BMEII1045	TIGR01459 family HAD-type hydrolase	protein_coding	WP_005971884,1	0	Non-essential	3.70499
CHX2	RefSeq	gene	753510	754274	-	BME_RS17280	BMEII0714	transposase	protein_coding	WP_004681876,1	0	Non-essential	3.64797
CHX2	RefSeq	gene	748073	748387	-	BME_RS13660	BMEII0706	antibiotic biosynthesis monooxygenase	protein_coding	WP_002966072,1	0	Non-essential	3.63891
CHX2	RefSeq	gene	874168	874401	+	BME_RS17345	NA	hypothetical protein	protein_coding	WP_075604183,1	0	Non-essential	3.63161
CHX2	RefSeq	gene	751758	752225	+	BME_RS13695	BMEII0711	IS66 family insertion sequence hypothetical protein	protein_coding	WP_002968421,1	0	Non-essential	3.61173
CHX2	RefSeq	gene	186208	187410	+	BME_RS11045	BMEII0179	GTP-binding protein	protein_coding	WP_002966662,1	0	Non-essential	3.60294
CHX2	RefSeq	gene	414624	414932	+	BME_RS12115	BMEII0393	transcriptional regulator	protein_coding	WP_002965744,1	0	Non-essential	3.60168
CHX2	RefSeq	gene	491904	492359	+	BME_RS12475	BMEII0467	MerR family DNA-binding transcriptional regulator	protein_coding	WP_004682177,1	0	Non-essential	3.59464
CHX2	RefSeq	gene	812444	812962	-	BME_RS13970	BMEII0773	molybdopterin adenylyltransferase	protein_coding	WP_002966133,1	0	Non-essential	3.59437
CHX2	RefSeq	gene	306651	306743	+	BME_RS17050	NA	hypothetical protein	protein_coding	WP_002970777,1	0	Non-essential	3.59028
CHX2	RefSeq	gene	244358	244681	+	BME_RS11320	BMEII0229	hypothetical protein	protein_coding	WP_004682503,1	0	Non-essential	3.58716
CHX2	RefSeq	gene	1151873	1152616	-	BME_RS15630	BMEII1117	TetR/AcrR family transcriptional regulator	protein_coding	WP_002966461,1	0	Non-essential	3.57979
CHX2	RefSeq	gene	291371	291445	-	BME_RS11560	BMEIIt07	tRNA-Gly	tRNA	NA	0	Non-essential	3.56055
CHX2	RefSeq	gene	55334	55537	-	BME_RS10450	NA	hypothetical protein	protein_coding	WP_002968224,1	0	Non-essential	3.55783
CHX2	RefSeq	gene	543581	544321	-	BME_RS12715	BMEII0517	branched-chain amino acid ABC transporter permease	protein_coding	WP_002965869,1	0	Non-essential	3.55543
CHX2	RefSeq	gene	293340	294026	+	BME_RS11570	BMEII0281	GntR family transcriptional regulator	protein_coding	WP_004682433,1	0	Non-essential	3.55179
CHX2	RefSeq	gene	811793	812392	+	BME_RS13965	BMEII0772	hypothetical protein	protein_coding	WP_002966132,1	0	Non-essential	3.55002
CHX2	RefSeq	gene	545420	546220	+	BME_RS12725	BMEII0519	hypothetical protein	protein_coding	WP_002968508,1	0	Non-essential	3.54939
CHX2	RefSeq	gene	695237	695614	-	BME_RS13440	NA	DUF983 domain-containing protein	protein_coding	WP_004681907,1	0	Non-essential	3.54744
CHX2	RefSeq	gene	938395	939750	+	BME_RS14585	BMEII0897	chloride channel protein	protein_coding	WP_002966239,1	0	Non-essential	3.54379
CHX2	RefSeq	pseudogene	752625	753599	+	BME_RS13705	BMEII0713	transposase	pseudogene	NA	0	Non-essential	3.54364
CHX2	RefSeq	pseudogene	476731	477018	+	BME_RS12405	NA	hypothetical protein	pseudogene	NA	0	Non-essential	3.539
CHX2	RefSeq	gene	353930	354745	-	BME_RS11860	BMEII0343	ABC transporter ATP-binding protein	protein_coding	WP_004682352,1	0	Non-essential	3.53765
CHX2	RefSeq	gene	331264	333561	+	BME_RS11750	BMEII0317	GGDEF-domain containing protein	protein_coding	WP_004682375,1	0	Non-essential	3.5373
CHX2	RefSeq	gene	274676	274903	+	BME_RS17035	NA	hypothetical protein	protein_coding	WP_077281787,1	0	Non-essential	3.53714
CHX2	RefSeq	pseudogene	182203	182539	-	BME_RS17000	NA	PilZ domain-containing protein	pseudogene	NA	0	Non-essential	3.53705
CHX2	RefSeq	gene	878389	879003	+	BME_RS14315	BMEII0843	putative colanic acid biosynthesis acetyltransferase	protein_coding	WP_004681768,1	0	Non-essential	3.53649
CHX2	RefSeq	gene	804813	806441	-	BME_RS13945	BMEII0768	monovalent cation/H+ antiporter subunit D	protein_coding	WP_011005702,1	0	Non-essential	3.53418
CHX2	RefSeq	gene	175835	176293	+	BME_RS10970	BMEII0163	flagellum biosynthesis repressor protein FlbT	protein_coding	WP_004680988,1	0	Non-essential	3.52894
CHX2	RefSeq	gene	1037676	1039025	-	BME_RS15040	BMEII0998	nitric-oxide reductase large subunit	protein_coding	WP_004681527,1	0	Non-essential	3.5268
CHX2	RefSeq	gene	929589	930044	-	BME_RS14540	NA	PaaI family thioesterase	protein_coding	WP_002966230,1	0	Non-essential	3.52647
CHX2	RefSeq	gene	1112961	1113635	+	BME_RS17455	NA	hypothetical protein	protein_coding	WP_005971927,1	0	Non-essential	3.52601
CHX2	RefSeq	gene	58938	59219	+	BME_RS16950	BMEII0057	hypothetical protein	protein_coding	WP_002966543,1	0	Non-essential	3.52225
CHX2	RefSeq	gene	404084	405250	+	BME_RS12075	BMEII0385	N-acetylglucosamine-6-phosphate deacetylase	protein_coding	WP_002965736,1	0	Non-essential	3.51813
CHX2	RefSeq	gene	52836	53474	-	BME_RS10435	BMEII0051	DNA-binding response regulator	protein_coding	WP_002966537,1	0	Non-essential	3.51595
CHX2	RefSeq	gene	475574	476206	-	BME_RS12395	BMEII0452	hypothetical protein	protein_coding	WP_002965803,1	0	Non-essential	3.51521
CHX2	RefSeq	gene	752222	752575	+	BME_RS13700	BMEII0712	IS66 family insertion sequence hypothetical protein	protein_coding	WP_004681878,1	0	Non-essential	3.51307
CHX2	RefSeq	gene	682140	682337	-	BME_RS13365	NA	hypothetical protein	protein_coding	WP_004686061,1	0	Non-essential	3.50131
CHX2	RefSeq	gene	544703	545161	+	BME_RS12720	BMEII0518	Lrp/AsnC family transcriptional regulator	protein_coding	WP_002972097,1	0	Non-essential	3.4997
CHX2	RefSeq	gene	803315	803647	-	BME_RS17330	BMEII0764	hypothetical protein	protein_coding	WP_004681852,1	0	Non-essential	3.4972
CHX2	RefSeq	gene	326314	326541	+	BME_RS11720	BMEII0310	hypothetical protein	protein_coding	WP_002972130,1	0	Non-essential	3.49408
CHX2	RefSeq	gene	353212	353937	-	BME_RS11855	BMEII0342	ABC transporter ATP-binding protein	protein_coding	WP_002969295,1	0	Non-essential	3.49147
CHX2	RefSeq	pseudogene	979539	980517	-	BME_RS14780	NA	sugar ABC transporter permease	pseudogene	NA	0	Non-essential	3.48675
CHX2	RefSeq	gene	391514	392368	-	BME_RS12030	BMEII0376	porin family protein	protein_coding	WP_004682315,1	0	Non-essential	3.48624
CHX2	RefSeq	gene	1053312	1054655	+	BME_RS15130	BMEII1015	two-component sensor histidine kinase	protein_coding	WP_004681487,1	0	Non-essential	3.48378
CHX2	RefSeq	gene	883854	884066	+	BME_RS17350	NA	hypothetical protein	protein_coding	WP_004686867,1	0	Non-essential	3.48299
CHX2	RefSeq	pseudogene	763778	765614	-	BME_RS13765	NA	N-acetylglucosaminyltransferase	pseudogene	NA	0	Non-essential	3.48095
CHX2	RefSeq	gene	176715	176981	+	BME_RS10980	BMEII0165	flagellar biosynthetic protein FliQ	protein_coding	WP_002966650,1	0	Non-essential	3.47758
CHX2	RefSeq	gene	356228	357142	+	BME_RS11870	BMEII0345	LysR family transcriptional regulator	protein_coding	WP_002972125,1	0	Non-essential	3.47615
CHX2	RefSeq	gene	754193	754798	+	BME_RS13715	BMEII0715	YecA family protein	protein_coding	WP_002966079,1	0	Non-essential	3.47589
CHX2	RefSeq	gene	1028114	1029244	-	BME_RS14990	BMEII0988	nitrite reductase%2C copper-containing	protein_coding	WP_002966326,1	0	Non-essential	3.47544
CHX2	RefSeq	gene	1088852	1089142	-	BME_RS17435	BMEII1046	hypothetical protein	protein_coding	WP_004681440,1	0	Non-essential	3.47473
CHX2	RefSeq	gene	352320	353207	-	BME_RS11850	BMEII0341	branched-chain amino acid ABC transporter permease	protein_coding	WP_002965691,1	0	Non-essential	3.4738
CHX2	RefSeq	gene	671650	672069	-	BME_RS13295	BMEII0637	4-carboxymuconolactone decarboxylase	protein_coding	WP_002965993,1	0	Non-essential	3.47114
CHX2	RefSeq	gene	976869	977654	-	BME_RS14765	BMEII0939	trehalose utilization protein ThuA	protein_coding	WP_005971727,1	0	Non-essential	3.47113
CHX2	RefSeq	gene	480557	481525	-	BME_RS12435	BMEII0460	nitronate monooxygenase	protein_coding	WP_004682189,1	0	Non-essential	3.4709
CHX2	RefSeq	gene	187471	187902	-	BME_RS11050	BMEII0180	Rrf2 family transcriptional regulator	protein_coding	WP_002967127,1	0	Non-essential	3.47066
CHX2	RefSeq	gene	59173	59466	-	BME_RS10465	BMEII0058	hypothetical protein	protein_coding	WP_004681179,1	0	Non-essential	3.47034
CHX2	RefSeq	gene	291591	292970	-	BME_RS11565	BMEII0280	MFS transporter	protein_coding	WP_005972331,1	0	Non-essential	3.46953
CHX2	RefSeq	gene	142608	142745	-	BME_RS16975	NA	hypothetical protein	protein_coding	WP_002970845,1	0	Non-essential	3.46825
CHX2	RefSeq	gene	543285	543584	-	BME_RS12710	BMEII0516	AzlD family protein	protein_coding	WP_004682104,1	0	Non-essential	3.46807
CHX2	RefSeq	gene	759754	760080	+	BME_RS13740	BMEII0722	hypothetical protein	protein_coding	WP_004681873,1	0	Non-essential	3.46756
CHX2	RefSeq	gene	672070	672873	-	BME_RS13300	BMEII0638	3-oxoadipate enol-lactonase	protein_coding	WP_002965994,1	0	Non-essential	3.46429
CHX2	RefSeq	gene	270753	271559	+	BME_RS11450	BMEII0258	undecaprenyl-diphosphatase	protein_coding	WP_002965610,1	0	Non-essential	3.46398
CHX2	RefSeq	pseudogene	507898	509441	+	BME_RS12550	BMEII0485	galactonate dehydratase	pseudogene	NA	0	Non-essential	3.46238
CHX2	RefSeq	pseudogene	348233	348340	-	BME_RS17090	NA	phosphotyrosine protein phosphatase	pseudogene	NA	0	Non-essential	3.46201
CHX2	RefSeq	gene	790756	791595	-	BME_RS13870	BMEII0752	carbohydrate ABC transporter permease	protein_coding	WP_002966111,1	0	Non-essential	3.46194
CHX2	RefSeq	gene	1082700	1083371	-	BME_RS15260	BMEII1042	hypothetical protein	protein_coding	WP_002971287,1	0	Non-essential	3.4595
CHX2	RefSeq	gene	330149	330898	+	BME_RS11745	BMEII0316	KR domain-containing protein	protein_coding	WP_002965670,1	0	Non-essential	3.45899
CHX2	RefSeq	gene	1107367	1108287	+	BME_RS15370	BMEII1065	LysR family transcriptional regulator	protein_coding	WP_004681414,1	0	Non-essential	3.45796
CHX2	RefSeq	gene	321893	322777	+	BME_RS11700	NA	hypothetical protein	protein_coding	WP_004682391,1	0	Non-essential	3.4577
CHX2	RefSeq	pseudogene	478159	478254	-	BME_RS17165	NA	hypothetical protein	pseudogene	NA	0	Non-essential	3.45755
CHX2	RefSeq	gene	517453	517620	-	BME_RS17190	NA	LysR family transcriptional regulator	protein_coding	WP_020699915,1	0	Non-essential	3.45633
CHX2	RefSeq	gene	33061	34203	+	BME_RS10360	NA	type IV secretion system protein VirB10	protein_coding	WP_041594650,1	0	Non-essential	3.45631
CHX2	RefSeq	gene	646788	648443	-	BME_RS13180	BMEII0610	FAD-binding dehydrogenase	protein_coding	WP_004686885,1	0	Non-essential	3.45568
CHX2	RefSeq	gene	1023673	1024725	-	BME_RS14970	BMEII0983	ABC transporter substrate-binding protein	protein_coding	WP_002967363,1	0	Non-essential	3.45474
CHX2	RefSeq	gene	419760	419834	-	BME_RS12150	BMEIIt08	tRNA-Gly	tRNA	NA	0	Non-essential	3.45316
CHX2	RefSeq	gene	804023	804304	-	BME_RS13935	BMEII0766	K+/H+ antiporter subunit F	protein_coding	WP_002966126,1	0	Non-essential	3.45074
CHX2	RefSeq	gene	749211	749669	-	BME_RS13670	BMEII0708	YbaK/EbsC family protein	protein_coding	WP_004681880,1	0	Non-essential	3.44986
CHX2	RefSeq	gene	1052638	1053315	+	BME_RS15125	BMEII1014	DNA-binding response regulator	protein_coding	WP_002966354,1	0	Non-essential	3.44965
CHX2	RefSeq	gene	295532	296290	+	BME_RS11580	BMEII0283	3-oxoacyl-ACP reductase	protein_coding	WP_002965637,1	0	Non-essential	3.44879
CHX2	RefSeq	gene	1152741	1153958	+	BME_RS15635	BMEII1118	HlyD family secretion protein	protein_coding	WP_004681310,1	0	Non-essential	3.44609
CHX2	RefSeq	pseudogene	931789	932414	-	BME_RS14555	BMEII0891	disulfide bond formation protein DsbB	pseudogene	NA	0	Non-essential	3.446
CHX2	RefSeq	gene	1032129	1032455	-	BME_RS15010	BMEII0992	metal-sulfur cluster assembly factor	protein_coding	WP_002966331,1	0	Non-essential	3.44436
CHX2	RefSeq	gene	183914	184810	-	BME_RS11035	BMEII0177	zinc import ATP-binding protein ZnuC	protein_coding	WP_004680954,1	0	Non-essential	3.444
CHX2	RefSeq	pseudogene	1110960	1112788	-	BME_RS15395	NA	autotransporter outer membrane beta-barrel domain-containing protein	pseudogene	NA	0	Non-essential	3.44355
CHX2	RefSeq	pseudogene	649449	650223	-	BME_RS13190	NA	branched chain amino acid aminotransferase	pseudogene	NA	0	Non-essential	3.442
CHX2	RefSeq	gene	761512	761754	-	BME_RS17295	BMEII0725	hypothetical protein	protein_coding	WP_005971429,1	0	Non-essential	3.44128
CHX2	RefSeq	gene	1091938	1092192	+	BME_RS15290	BMEII1050	hypothetical protein	protein_coding	WP_002972151,1	0	Non-essential	3.44117
CHX2	RefSeq	gene	1032986	1034353	-	BME_RS15020	NA	hypothetical protein	protein_coding	WP_002966333,1	0	Non-essential	3.44065
CHX2	RefSeq	gene	494008	495042	+	BME_RS12495	BMEII0472	efflux RND transporter periplasmic adaptor subunit	protein_coding	WP_075589493,1	0	Non-essential	3.43831
CHX2	RefSeq	gene	354758	355963	-	BME_RS11865	BMEII0344	ABC transporter permease	protein_coding	WP_004682349,1	0	Non-essential	3.43686
CHX2	RefSeq	gene	509452	509850	-	BME_RS12555	BMEII0486	nickel-responsive transcriptional regulator NikR	protein_coding	WP_004682148,1	0	Non-essential	3.43646
CHX2	RefSeq	gene	345023	345910	+	BME_RS11815	BMEII0334	tetratricopeptide repeat protein	protein_coding	WP_002965683,1	0	Non-essential	3.43603
CHX2	RefSeq	gene	505002	505214	+	BME_RS17180	NA	hypothetical protein	protein_coding	WP_006148055,1	0	Non-essential	3.43314
CHX2	RefSeq	gene	558762	559619	+	BME_RS12795	BMEII0533	HlyD family secretion protein	protein_coding	WP_004686888,1	0	Non-essential	3.43292
CHX2	RefSeq	gene	185037	186041	+	BME_RS11040	BMEII0178	zinc ABC transporter substrate-binding protein	protein_coding	WP_004680953,1	0	Non-essential	3.42916
CHX2	RefSeq	gene	908202	909836	-	BME_RS14445	BMEII0870	choline dehydrogenase	protein_coding	WP_002966209,1	0	Non-essential	3.42766
CHX2	RefSeq	gene	820750	821637	-	BME_RS14020	BMEII0782	glycosyl hydrolase	protein_coding	WP_004681843,1	0	Non-essential	3.42531
CHX2	RefSeq	gene	975081	975311	-	BME_RS14755	BMEII0936	hypothetical protein	protein_coding	WP_004681634,1	0	Non-essential	3.42481
CHX2	RefSeq	gene	351323	352318	-	BME_RS11845	BMEII0340	branched-chain amino acid ABC transporter permease	protein_coding	WP_011005587,1	0	Non-essential	3.42465
CHX2	RefSeq	pseudogene	506079	506977	+	BME_RS12540	BMEII0483	ABC transporter permease	pseudogene	NA	0	Non-essential	3.42289
CHX2	RefSeq	gene	500694	501818	+	BME_RS12515	BMEII0476	glucuronate isomerase	protein_coding	WP_002967248,1	0	Non-essential	3.42057
CHX2	RefSeq	gene	410725	412008	+	BME_RS12105	BMEII0391	FAD-binding oxidoreductase	protein_coding	WP_004682293,1	0	Non-essential	3.41861
CHX2	RefSeq	gene	1032462	1032989	-	BME_RS15015	BMEII0993	DUF2249 domain-containing protein	protein_coding	WP_004681537,1	0	Non-essential	3.41771
CHX2	RefSeq	gene	1117686	1118903	-	BME_RS15425	BMEII1076	CoA transferase	protein_coding	WP_002966418,1	0	Non-essential	3.41762
CHX2	RefSeq	gene	294010	295497	+	BME_RS11575	BMEII0282	aldehyde dehydrogenase	protein_coding	WP_005972336,1	0	Non-essential	3.41576
CHX2	RefSeq	gene	804301	804816	-	BME_RS13940	BMEII0767	Na+/H+ antiporter subunit E	protein_coding	WP_004681851,1	0	Non-essential	3.41349
CHX2	RefSeq	gene	274867	275148	-	BME_RS11465	NA	GIY-YIG nuclease family protein	protein_coding	WP_002969380,1	0	Non-essential	3.41241
CHX2	RefSeq	gene	322918	323892	-	BME_RS11705	BMEII0307	WD40 repeat domain-containing protein	protein_coding	WP_004682388,1	0	Non-essential	3.41081
CHX2	RefSeq	gene	806782	809700	-	BME_RS13955	BMEII0770	monovalent cation/H+ antiporter subunit A	protein_coding	WP_004681848,1	0	Non-essential	3.40978
CHX2	RefSeq	gene	939774	940880	+	BME_RS14590	BMEII0898	peptidase S58 family protein	protein_coding	WP_002968345,1	0	Non-essential	3.40844
CHX2	RefSeq	gene	201078	201704	-	BME_RS11125	BMEII0190	hypothetical protein	protein_coding	WP_005972240,1	0	Non-essential	3.40726
CHX2	RefSeq	gene	942430	943845	+	BME_RS14600	BMEII0900	mannose-1-phosphate guanylyltransferase/mannose-6-phosphate isomerase	protein_coding	WP_004681680,1	0	Non-essential	3.40648
CHX2	RefSeq	gene	762339	763763	-	BME_RS13760	BMEII0727	UDP-glucose/GDP-mannose dehydrogenase family protein	protein_coding	WP_004681871,1	0	Non-essential	3.40512
CHX2	RefSeq	gene	719050	721668	-	BME_RS13545	BMEII0682	bifunctional lysylphosphatidylglycerol flippase/synthetase MprF	protein_coding	WP_004681895,1	0	Non-essential	3.40464
CHX2	RefSeq	gene	761804	762349	-	BME_RS13755	BMEII0726	DUF995 domain-containing protein	protein_coding	WP_002966084,1	0	Non-essential	3.40425
CHX2	RefSeq	pseudogene	1143860	1144590	-	BME_RS15575	NA	flagellar basal-body rod protein FlgF	pseudogene	NA	0	Non-essential	3.40405
CHX2	RefSeq	gene	396837	398009	+	BME_RS12050	BMEII0380	efflux RND transporter periplasmic adaptor subunit	protein_coding	WP_005972432,1	0	Non-essential	3.40316
CHX2	RefSeq	gene	974612	974767	-	BME_RS17400	NA	hypothetical protein	protein_coding	WP_077281781,1	0	Non-essential	3.40293
CHX2	RefSeq	gene	8615	10105	-	BME_RS10250	BMEII0011	sigma-54-dependent Fis family transcriptional regulator	protein_coding	WP_011005486,1	0	Non-essential	3.4029
CHX2	RefSeq	gene	661489	662529	-	BME_RS13245	BMEII0626	membrane dipeptidase	protein_coding	WP_004681933,1	0	Non-essential	3.40281
CHX2	RefSeq	gene	48156	48554	+	BME_RS10405	NA	hypothetical protein	protein_coding	WP_002966530,1	0	Non-essential	3.40153
CHX2	RefSeq	gene	650342	651259	-	BME_RS13195	BMEII0614	EamA/RhaT family transporter	protein_coding	WP_004681942,1	0	Non-essential	3.40039
CHX2	RefSeq	gene	1113742	1114146	-	BME_RS17460	BMEII1071	hypothetical protein	protein_coding	WP_004681400,1	0	Non-essential	3.39863
CHX2	RefSeq	gene	1051464	1051934	-	BME_RS15115	BMEII1012	DUF2271 domain-containing protein	protein_coding	WP_002966352,1	0	Non-essential	3.3986
CHX2	RefSeq	gene	47671	47922	-	BME_RS16935	BMEII0043	hypothetical protein	protein_coding	WP_004681204,1	0	Non-essential	3.39713
CHX2	RefSeq	pseudogene	984229	986975	+	BME_RS14800	BMEII0948	MFS transporter	pseudogene	NA	0	Non-essential	3.39631
CHX2	RefSeq	gene	912155	914878	-	BME_RS14465	NA	branched-chain amino acid ABC transporter permease	protein_coding	WP_004686863,1	0	Non-essential	3.39527
CHX2	RefSeq	gene	1039663	1039941	-	BME_RS15050	BMEII1000	hypothetical protein	protein_coding	WP_002966339,1	0	Non-essential	3.39355
CHX2	RefSeq	gene	420187	420708	+	BME_RS12155	BMEII0400	prolyl-tRNA synthetase associated domain-containing protein	protein_coding	WP_002972116,1	0	Non-essential	3.39343
CHX2	RefSeq	gene	326952	327971	+	BME_RS11730	BMEII0312	LacI family transcriptional regulator	protein_coding	WP_004682379,1	0	Non-essential	3.39286
CHX2	RefSeq	gene	433022	433375	+	BME_RS12225	BMEII0415	glyoxalase	protein_coding	WP_002965767,1	0	Non-essential	3.39256
CHX2	RefSeq	gene	1055639	1056103	-	BME_RS15140	BMEII1017	MerR family DNA-binding transcriptional regulator	protein_coding	WP_002966356,1	0	Non-essential	3.39198
CHX2	RefSeq	gene	209742	210614	-	BME_RS11165	BMEII0198	SMP-30/gluconolactonase/LRE family protein	protein_coding	WP_004682526,1	0	Non-essential	3.39005
CHX2	RefSeq	gene	1114936	1115514	-	BME_RS15405	BMEII1073	cytochrome b	protein_coding	WP_004681398,1	0	Non-essential	3.38934
CHX2	RefSeq	gene	755374	757398	+	BME_RS13725	BMEII0717	hypothetical protein	protein_coding	WP_006138518,1	0	Non-essential	3.38855
CHX2	RefSeq	gene	1043920	1044882	-	BME_RS15080	BMEII1006	dihydrodipicolinate synthase family protein	protein_coding	WP_004681508,1	0	Non-essential	3.38824
CHX2	RefSeq	gene	372038	372670	+	BME_RS11940	BMEII0358	2-dehydro-3-deoxy-6-phosphogalactonate aldolase	protein_coding	WP_002965709,1	0	Non-essential	3.38797
CHX2	RefSeq	pseudogene	142745	144151	-	BME_RS16980	NA	aldehyde dehydrogenase	pseudogene	NA	0	Non-essential	3.38734
CHX2	RefSeq	pseudogene	372819	373879	+	BME_RS17095	NA	sugar ABC transporter substrate-binding protein	pseudogene	NA	0	Non-essential	3.38711
CHX2	RefSeq	gene	478780	479502	-	BME_RS12420	BMEII0457	hypothetical protein	protein_coding	WP_002969308,1	0	Non-essential	3.38592
CHX2	RefSeq	gene	159847	161817	-	BME_RS10905	BMEII0149	serine protease	protein_coding	WP_004681011,1	0	Non-essential	3.38468
CHX2	RefSeq	gene	55668	56018	-	BME_RS10455	BMEII0055	hypothetical protein	protein_coding	WP_004681183,1	0	Non-essential	3.38445
CHX2	RefSeq	gene	56103	58820	-	BME_RS10460	BMEII0056	magnesium-translocating P-type ATPase	protein_coding	WP_005972079,1	0	Non-essential	3.38357
CHX2	RefSeq	gene	1060434	1061219	-	BME_RS15160	BMEII1021	enoyl-CoA hydratase	protein_coding	WP_004681480,1	0	Non-essential	3.38353
CHX2	RefSeq	pseudogene	977717	978717	-	BME_RS14770	NA	sugar ABC transporter ATP-binding protein	pseudogene	NA	0	Non-essential	3.38274
CHX2	RefSeq	gene	138839	139819	+	BME_RS10845	BMEII0136	3%2C4-dihydroxyphenylacetate 2%2C3-dioxygenase	protein_coding	WP_004681039,1	0	Non-essential	3.38247
CHX2	RefSeq	gene	612407	612802	+	BME_RS13025	NA	hypothetical protein	protein_coding	WP_004681996,1	0	Non-essential	3.3818
CHX2	RefSeq	gene	123462	124643	-	BME_RS10780	BMEII0122	branched-chain amino acid ABC transporter substrate-binding protein	protein_coding	WP_004681063,1	0	Non-essential	3.38131
CHX2	RefSeq	gene	717119	717367	+	BME_RS17275	BMEII0680	hypothetical protein	protein_coding	WP_002967297,1	0	Non-essential	3.3802
CHX2	RefSeq	gene	477292	477564	+	BME_RS17160	BMEII0453	hypothetical protein	protein_coding	WP_002971201,1	0	Non-essential	3.38004
CHX2	RefSeq	gene	492789	493202	-	BME_RS12485	BMEII0469	camphor resistance protein CrcB	protein_coding	WP_004684861,1	0	Non-essential	3.3796
CHX2	RefSeq	pseudogene	14220	15666	+	BME_RS10270	NA	homospermidine synthase	pseudogene	NA	0	Non-essential	3.37867
CHX2	RefSeq	gene	495065	498142	+	BME_RS12500	BMEII0473	AcrB/AcrD/AcrF family protein	protein_coding	WP_004682166,1	0	Non-essential	3.37853
CHX2	RefSeq	gene	284309	285013	-	BME_RS11520	BMEII0272	pyrimidine 5'-nucleotidase	protein_coding	WP_002967375,1	0	Non-essential	3.37724
CHX2	RefSeq	gene	53471	54541	-	BME_RS10440	BMEII0052	two-component sensor histidine kinase	protein_coding	WP_004681190,1	0	Non-essential	3.37686
CHX2	RefSeq	pseudogene	754865	755281	+	BME_RS17285	NA	IS5/IS1182 family transposase	pseudogene	NA	0	Non-essential	3.37555
CHX2	RefSeq	pseudogene	961316	962492	-	BME_RS14685	BMEII0921	ABC transporter permease	pseudogene	NA	0	Non-essential	3.37505
CHX2	RefSeq	pseudogene	757738	758131	+	BME_RS17290	BMEII0719	IS5/IS1182 family transposase	pseudogene	NA	0	Non-essential	3.37498
CHX2	RefSeq	gene	556433	558529	+	BME_RS12785	BMEII0531	FUSC family protein	protein_coding	WP_004682083,1	0	Non-essential	3.3749
CHX2	RefSeq	gene	329012	329914	-	BME_RS11740	BMEII0314	gamma-glutamyl-gamma-aminobutyrate hydrolase	protein_coding	WP_004682376,1	0	Non-essential	3.37476
CHX2	RefSeq	gene	383938	385302	+	BME_RS11995	BMEII0369	formimidoylglutamate deiminase	protein_coding	WP_004682321,1	0	Non-essential	3.37455
CHX2	RefSeq	gene	1166564	1167754	+	BME_RS15690	BMEII1129	glycosyl transferase	protein_coding	WP_004686189,1	0	Non-essential	3.37451
CHX2	RefSeq	gene	386128	387456	-	BME_RS12005	BMEII0371	aspartate aminotransferase family protein	protein_coding	WP_002965721,1	0	Non-essential	3.37434
CHX2	RefSeq	pseudogene	751315	751673	+	BME_RS13690	BMEII0710	IS5/IS1182 family transposase	pseudogene	NA	0	Non-essential	3.37329
CHX2	RefSeq	gene	119702	120025	+	BME_RS10760	BMEII0118	DUF1634 domain-containing protein	protein_coding	WP_002966605,1	0	Non-essential	3.3732
CHX2	RefSeq	gene	99804	100304	-	BME_RS10670	BMEII0099	ABC transporter ATP-binding protein	protein_coding	WP_006256650,1	0	Non-essential	3.37286
CHX2	RefSeq	gene	1005309	1005647	-	BME_RS17415	NA	cyclic nucleotide-binding domain-containing protein	protein_coding	WP_005971766,1	0	Non-essential	3.37282
CHX2	RefSeq	gene	513507	514295	+	BME_RS12575	BMEII0490	nickel import ATP-binding protein NikD	protein_coding	WP_002965841,1	0	Non-essential	3.37236
CHX2	RefSeq	pseudogene	644683	646129	-	BME_RS13170	BMEII0608	aldehyde dehydrogenase family protein	pseudogene	NA	0	Non-essential	3.37038
CHX2	RefSeq	gene	606373	607377	+	BME_RS12995	BMEII0574	inositol 2-dehydrogenase	protein_coding	WP_004682008,1	0	Non-essential	3.37036
CHX2	RefSeq	gene	26014	26331	+	BME_RS10320	BMEII0026	type IV secretion system protein virB2	protein_coding	WP_002967165,1	0	Non-essential	3.37032
CHX2	RefSeq	gene	760811	761542	-	BME_RS13750	NA	mannan endo-1%2C4-beta-mannosidase	protein_coding	WP_004681872,1	0	Non-essential	3.36952
CHX2	RefSeq	gene	30095	31138	+	BME_RS10340	BMEII0030	type IV secretion system protein VirB6	protein_coding	WP_004686828,1	0	Non-essential	3.36752
CHX2	RefSeq	pseudogene	1058911	1060429	-	BME_RS15155	BMEII1020	3-hydroxyacyl-CoA dehydrogenase	pseudogene	NA	0	Non-essential	3.36715
CHX2	RefSeq	gene	510117	511697	+	BME_RS12560	BMEII0487	nickel ABC transporter%2C nickel/metallophore periplasmic binding protein	protein_coding	WP_004682145,1	0	Non-essential	3.36669
CHX2	RefSeq	gene	101477	102340	-	BME_RS10680	BMEII0102	branched-chain amino acid ABC transporter permease	protein_coding	WP_004681099,1	0	Non-essential	3.36587
CHX2	RefSeq	gene	396306	396605	+	BME_RS12045	BMEII0379	hypothetical protein	protein_coding	WP_002965729,1	0	Non-essential	3.36555
CHX2	RefSeq	gene	423369	424481	+	BME_RS12175	BMEII0404	3-isopropylmalate dehydrogenase	protein_coding	WP_004682269,1	0	Non-essential	3.36468
CHX2	RefSeq	gene	732277	732696	+	BME_RS13580	BMEII0689	FosX/FosE/FosI family fosfomycin resistance thiol transferase	protein_coding	WP_002966056,1	0	Non-essential	3.3632
CHX2	RefSeq	gene	995227	995817	-	BME_RS14835	BMEII0956	UbiX family flavin prenyltransferase	protein_coding	WP_002966292,1	0	Non-essential	3.36231
CHX2	RefSeq	gene	1102977	1104266	-	BME_RS15350	BMEII1061	glycolate oxidase iron-sulfur subunit	protein_coding	WP_004686840,1	0	Non-essential	3.36222
CHX2	RefSeq	gene	289732	290076	+	BME_RS11550	BMEII0278	RidA family protein	protein_coding	WP_004682439,1	0	Non-essential	3.36212
CHX2	RefSeq	gene	506978	507820	+	BME_RS12545	BMEII0484	ABC transporter permease	protein_coding	WP_004682152,1	0	Non-essential	3.36158
CHX2	RefSeq	gene	662634	664433	+	BME_RS13250	BMEII0627	adenine deaminase	protein_coding	WP_004681932,1	0	Non-essential	3.36076
CHX2	RefSeq	gene	502099	503598	+	BME_RS12525	BMEII0478	mannitol dehydrogenase family protein	protein_coding	WP_019444667,1	0	Non-essential	3.3607
CHX2	RefSeq	gene	666877	667746	-	BME_RS13270	BMEII0632	branched-chain amino acid ABC transporter permease	protein_coding	WP_004681929,1	0	Non-essential	3.36013
CHX2	RefSeq	gene	935438	936547	+	BME_RS14575	BMEII0895	cystathionine gamma-synthase	protein_coding	WP_004681685,1	0	Non-essential	3.35876
CHX2	RefSeq	gene	162455	163303	+	BME_RS10910	BMEII0150	flagellin	protein_coding	WP_004681009,1	0	Non-essential	3.35838
CHX2	RefSeq	gene	398006	399112	+	BME_RS12055	BMEII0381	efflux RND transporter periplasmic adaptor subunit	protein_coding	WP_002965732,1	0	Non-essential	3.35822
CHX2	RefSeq	pseudogene	69992	71242	-	BME_RS16955	NA	branched-chain amino acid ABC transporter substrate-binding protein	pseudogene	NA	0	Non-essential	3.35816
CHX2	RefSeq	gene	540976	541725	+	BME_RS12700	BMEII0514	3-oxoacyl-ACP reductase	protein_coding	WP_004682108,1	0	Non-essential	3.35764
CHX2	RefSeq	gene	306914	308215	+	BME_RS11630	NA	DUF2778 domain-containing protein	protein_coding	WP_041594653,1	0	Non-essential	3.35763
CHX2	RefSeq	gene	392647	393792	-	BME_RS12035	BMEII0377	alpha-hydroxy-acid oxidizing protein	protein_coding	WP_004682313,1	0	Non-essential	3.35714
CHX2	RefSeq	gene	174311	175357	+	BME_RS10960	BMEII0161	flagellar hook-associated protein FlgL	protein_coding	WP_002966646,1	0	Non-essential	3.35703
CHX2	RefSeq	gene	485858	486574	+	BME_RS12455	BMEII0463	metallophosphatase	protein_coding	WP_004682184,1	0	Non-essential	3.35652
CHX2	RefSeq	gene	693280	694422	-	BME_RS13430	BMEII0662	MFS transporter	protein_coding	WP_004681909,1	0	Non-essential	3.35614
CHX2	RefSeq	gene	393997	396309	+	BME_RS12040	BMEII0378	oxidoreductase	protein_coding	WP_002965728,1	0	Non-essential	3.35529
CHX2	RefSeq	pseudogene	758498	759720	+	BME_RS13735	NA	AraC family transcriptional regulator	pseudogene	NA	0	Non-essential	3.35499
CHX2	RefSeq	gene	141779	142588	+	BME_RS10860	BMEII0139	4-hydroxy-2-oxoheptanedioate aldolase	protein_coding	WP_002966626,1	0	Non-essential	3.35478
CHX2	RefSeq	gene	1115964	1116788	-	BME_RS15415	BMEII1074	CoA ester lyase	protein_coding	WP_002966416,1	0	Non-essential	3.35422
CHX2	RefSeq	gene	333814	334584	+	BME_RS17060	BMEII0318	6-aminohexanoate-dimer hydrolase	protein_coding	WP_004686903,1	0	Non-essential	3.35395
CHX2	RefSeq	gene	788658	789659	-	BME_RS13860	BMEII0750	ABC transporter ATP-binding protein	protein_coding	WP_002966109,1	0	Non-essential	3.35387
CHX2	RefSeq	gene	1136821	1138257	-	BME_RS15540	BMEII1099	glycosyltransferase family 39 protein	protein_coding	WP_005971964,1	0	Non-essential	3.3537
CHX2	RefSeq	gene	324011	325129	-	BME_RS11710	BMEII0308	GTP-binding protein	protein_coding	WP_004682384,1	0	Non-essential	3.35309
CHX2	RefSeq	pseudogene	511699	512641	+	BME_RS12565	NA	nickel ABC transporter permease subunit NikB	pseudogene	NA	0	Non-essential	3.3527
CHX2	RefSeq	gene	503758	504939	+	BME_RS12530	BMEII0479	ABC transporter substrate-binding protein	protein_coding	WP_004686895,1	0	Non-essential	3.3511
CHX2	RefSeq	gene	1001139	1001930	+	BME_RS14865	BMEII0962	ABC transporter permease	protein_coding	WP_002966298,1	0	Non-essential	3.34983
CHX2	RefSeq	gene	493898	494092	+	BME_RS17175	BMEII0471	hypothetical protein	protein_coding	WP_004682170,1	0	Non-essential	3.3497
CHX2	RefSeq	gene	794533	795420	+	BME_RS13890	BMEII0756	N-acetylglucosamine kinase	protein_coding	WP_002966116,1	0	Non-essential	3.34964
CHX2	RefSeq	gene	501815	502093	+	BME_RS12520	BMEII0477	uronate isomerase	protein_coding	WP_002972101,1	0	Non-essential	3.34952
CHX2	RefSeq	gene	872719	874212	-	BME_RS14290	BMEII0838	polysaccharide biosynthesis protein	protein_coding	WP_004681780,1	0	Non-essential	3.3489
CHX2	RefSeq	pseudogene	1063606	1064888	+	BME_RS15175	BMEII1024	MFS transporter	pseudogene	NA	0	Non-essential	3.34866
CHX2	RefSeq	gene	1048294	1049271	-	BME_RS15105	BMEII1010	FAD:protein FMN transferase	protein_coding	WP_002966350,1	0	Non-essential	3.3485
CHX2	RefSeq	gene	1034860	1036761	-	BME_RS15030	BMEII0996	protein norD	protein_coding	WP_004681531,1	0	Non-essential	3.34822
CHX2	RefSeq	gene	840996	842054	-	BME_RS14135	BMEII0806	AI-2E family transporter	protein_coding	WP_005971540,1	0	Non-essential	3.34799
CHX2	RefSeq	gene	244704	245360	+	BME_RS11325	BMEII0230	peptide-methionine (S)-S-oxide reductase	protein_coding	WP_004682501,1	0	Non-essential	3.34752
CHX2	RefSeq	pseudogene	218786	219675	-	BME_RS11210	NA	peptide ABC transporter permease	pseudogene	NA	0	Non-essential	3.34735
CHX2	RefSeq	gene	319865	320527	-	BME_RS11690	BMEII0304	sulfoxide reductase heme-binding subunit YedZ	protein_coding	WP_004682401,1	0	Non-essential	3.34732
CHX2	RefSeq	gene	1012446	1014704	-	BME_RS14925	BMEII0975	regulatory protein NosR	protein_coding	WP_004681567,1	0	Non-essential	3.34721
CHX2	RefSeq	gene	1004363	1004803	-	BME_RS14880	BMEII0965	pseudoazurin	protein_coding	WP_004686851,1	0	Non-essential	3.34653
CHX2	RefSeq	gene	607418	608542	+	BME_RS13000	BMEII0575	DUF1612 domain-containing protein	protein_coding	WP_004682005,1	0	Non-essential	3.34457
CHX2	RefSeq	gene	216078	216560	-	BME_RS11195	BMEII0204	GntR family transcriptional regulator	protein_coding	WP_004686916,1	0	Non-essential	3.34356
CHX2	RefSeq	gene	171536	172726	+	BME_RS10950	BMEII0159	flagellar hook protein FlgE	protein_coding	WP_004680995,1	0	Non-essential	3.34312
CHX2	RefSeq	pseudogene	986999	990765	+	BME_RS14805	NA	nitrate reductase subunit alpha	pseudogene	NA	0	Non-essential	3.34291
CHX2	RefSeq	gene	690502	690789	-	BME_RS13410	BMEII0658	DUF3572 domain-containing protein	protein_coding	WP_002966021,1	0	Non-essential	3.34247
CHX2	RefSeq	gene	13428	14108	+	BME_RS10265	BMEII0014	hypothetical protein	protein_coding	WP_004681240,1	0	Non-essential	3.34232
CHX2	RefSeq	gene	610873	612153	-	BME_RS13020	BMEII0579	MFS transporter	protein_coding	WP_002965935,1	0	Non-essential	3.34229
CHX2	RefSeq	gene	100243	100536	-	BME_RS16970	BMEII0100	ABC transporter ATP-binding protein	protein_coding	WP_005972144,1	0	Non-essential	3.3413
CHX2	RefSeq	gene	1138987	1139967	-	BME_RS15550	BMEII1101	glycosyltransferase	protein_coding	WP_004681347,1	0	Non-essential	3.34097
CHX2	RefSeq	gene	916222	917229	-	BME_RS14480	BMEII0876	NADPH quinone oxidoreductase	protein_coding	WP_002968982,1	0	Non-essential	3.34023
CHX2	RefSeq	gene	107399	108523	+	BME_RS10700	BMEII0106	ROK family transcriptional regulator	protein_coding	WP_004685161,1	0	Non-essential	3.34005
CHX2	RefSeq	gene	546509	546946	+	BME_RS12730	BMEII0520	MarR family transcriptional regulator	protein_coding	WP_002967258,1	0	Non-essential	3.33988
CHX2	RefSeq	gene	806444	806782	-	BME_RS13950	BMEII0769	Na+/H+ antiporter subunit C	protein_coding	WP_004681849,1	0	Non-essential	3.33935
CHX2	RefSeq	gene	364248	365933	+	BME_RS11905	BMEII0351	hypothetical protein	protein_coding	WP_005972407,1	0	Non-essential	3.33927
CHX2	RefSeq	pseudogene	853019	854145	+	BME_RS14200	BMEII0818	acyl-CoA dehydrogenase	pseudogene	NA	0	Non-essential	3.33914
CHX2	RefSeq	gene	857270	858586	+	BME_RS14225	BMEII0824	glycerol kinase	protein_coding	WP_075604182,1	0	Non-essential	3.33891
CHX2	RefSeq	gene	514292	515092	+	BME_RS12580	BMEII0491	nickel import ATP-binding protein NikE	protein_coding	WP_002965842,1	0	Non-essential	3.33889
CHX2	RefSeq	gene	176290	176703	+	BME_RS10975	BMEII0164	flagellar basal body rod modification protein FlgD	protein_coding	WP_002966649,1	0	Non-essential	3.33827
CHX2	RefSeq	gene	151551	159827	-	BME_RS10900	BMEII0148	autotransporter outer membrane beta-barrel domain-containing protein	protein_coding	WP_004686820,1	0	Non-essential	3.33814
CHX2	RefSeq	gene	271660	272646	-	BME_RS11455	BMEII0259	complex I NDUFA9 subunit family protein	protein_coding	WP_002968608,1	0	Non-essential	3.33734
CHX2	RefSeq	gene	877115	878377	+	BME_RS14310	BMEII0842	hypothetical protein	protein_coding	WP_004681770,1	0	Non-essential	3.33731
CHX2	RefSeq	gene	765611	766597	-	BME_RS13770	BMEII0730	UDP-glucose 4-epimerase GalE	protein_coding	WP_004681869,1	0	Non-essential	3.33708
CHX2	RefSeq	gene	328057	329031	+	BME_RS11735	BMEII0313	2-hydroxyacid dehydrogenase	protein_coding	WP_004682378,1	0	Non-essential	3.33677
CHX2	RefSeq	gene	667918	669090	-	BME_RS13275	BMEII0633	branched-chain amino acid ABC transporter substrate-binding protein	protein_coding	WP_004681928,1	0	Non-essential	3.33671
CHX2	RefSeq	gene	409693	410625	+	BME_RS12100	BMEII0390	LysR family transcriptional regulator	protein_coding	WP_005972440,1	0	Non-essential	3.33654
CHX2	RefSeq	gene	1049252	1051453	-	BME_RS15110	BMEII1011	sulfite reductase subunit alpha	protein_coding	WP_011005782,1	0	Non-essential	3.33634
CHX2	RefSeq	gene	1026264	1026959	-	BME_RS14980	BMEII0986	Crp/Fnr family transcriptional regulator	protein_coding	WP_004681550,1	0	Non-essential	3.33601
CHX2	RefSeq	gene	32207	33064	+	BME_RS10355	BMEII0033	P-type conjugative transfer protein VirB9	protein_coding	WP_041594649,1	0	Non-essential	3.33536
CHX2	RefSeq	gene	64215	64967	-	BME_RS10485	NA	NAD(P)-dependent oxidoreductase	protein_coding	WP_004687586,1	0	Non-essential	3.33532
CHX2	RefSeq	gene	512638	513510	+	BME_RS12570	BMEII0489	nickel ABC transporter permease subunit NikC	protein_coding	WP_041594655,1	0	Non-essential	3.33482
CHX2	RefSeq	gene	112862	113707	+	BME_RS10725	BMEII0111	metallophosphoesterase	protein_coding	WP_002966598,1	0	Non-essential	3.33423
CHX2	RefSeq	gene	836684	837823	-	BME_RS14115	BMEII0801	ABC transporter permease	protein_coding	WP_002966162,1	0	Non-essential	3.3342
CHX2	RefSeq	gene	61916	64105	-	BME_RS10480	BMEII0061	MFS transporter	protein_coding	WP_002966547,1	0	Non-essential	3.33366
CHX2	RefSeq	gene	341427	342098	+	BME_RS11790	BMEII0327	HAD family phosphatase	protein_coding	WP_002965679,1	0	Non-essential	3.33319
CHX2	RefSeq	gene	624394	625659	+	BME_RS13085	BMEII0590	sugar-binding periplasmic protein	protein_coding	WP_004681977,1	0	Non-essential	3.333
CHX2	RefSeq	gene	334642	335031	+	BME_RS17065	BMEII0319	hypothetical protein	protein_coding	WP_005972375,1	0	Non-essential	3.33236
CHX2	RefSeq	gene	35418	35936	+	BME_RS10370	BMEII0036	type IV secretion system protein	protein_coding	WP_004681215,1	0	Non-essential	3.33212
CHX2	RefSeq	gene	980594	981859	-	BME_RS14785	BMEII0945	ABC transporter substrate-binding protein	protein_coding	WP_004681622,1	0	Non-essential	3.33184
CHX2	RefSeq	gene	975814	976860	-	BME_RS14760	BMEII0938	gfo/Idh/MocA family oxidoreductase	protein_coding	WP_002966277,1	0	Non-essential	3.32963
CHX2	RefSeq	gene	757373	757741	+	BME_RS13730	BMEII0718	IS5/IS1182 family transposase	protein_coding	WP_002969982,1	0	Non-essential	3.32956
CHX2	RefSeq	gene	608572	609477	-	BME_RS13005	BMEII0576	hydrogen peroxide-inducible genes activator	protein_coding	WP_004682004,1	0	Non-essential	3.3286
CHX2	RefSeq	gene	1119083	1119967	+	BME_RS15430	BMEII1077	LysR family transcriptional regulator	protein_coding	WP_002966419,1	0	Non-essential	3.32846
CHX2	RefSeq	gene	378545	380218	-	BME_RS11975	BMEII0365	urocanate hydratase	protein_coding	WP_004682328,1	0	Non-essential	3.32792
CHX2	RefSeq	gene	252054	252617	-	BME_RS11360	BMEII0238	hypothetical protein	protein_coding	WP_002965592,1	0	Non-essential	3.32789
CHX2	RefSeq	gene	1039949	1040518	-	BME_RS15055	BMEII1001	cytochrome c oxidase subunit III	protein_coding	WP_004681519,1	0	Non-essential	3.32737
CHX2	RefSeq	gene	848024	848149	+	BME_RS14175	NA	hypothetical protein	protein_coding	WP_002970716,1	0	Non-essential	3.32723
CHX2	RefSeq	gene	857090	857257	+	BME_RS14220	BMEII0823	glycerol kinase	protein_coding	WP_002972025,1	0	Non-essential	3.32706
CHX2	RefSeq	gene	633460	634221	-	BME_RS13125	BMEII0599	amino acid ABC transporter ATP-binding protein	protein_coding	WP_004681962,1	0	Non-essential	3.32663
CHX2	RefSeq	gene	304198	305430	+	BME_RS11620	BMEII0291	L-2-hydroxyglutarate oxidase	protein_coding	WP_004682421,1	0	Non-essential	3.32615
CHX2	RefSeq	gene	658051	658572	-	BME_RS17255	BMEII0622	sn-glycerol-3-phosphate transport system permease ugpE	protein_coding	WP_005971262,1	0	Non-essential	3.32592
CHX2	RefSeq	gene	65726	66208	-	BME_RS10495	BMEII0064	glyoxalase/bleomycin resistance/extradiol dioxygenase family protein	protein_coding	WP_004681171,1	0	Non-essential	3.32562
CHX2	RefSeq	gene	29195	29911	+	BME_RS10335	BMEII0029	type IV secretion system protein virB5	protein_coding	WP_002966514,1	0	Non-essential	3.32512
CHX2	RefSeq	gene	118818	119687	+	BME_RS10755	BMEII0117	sulfite exporter TauE/SafE family protein	protein_coding	WP_004681073,1	0	Non-essential	3.32507
CHX2	RefSeq	gene	387602	388150	+	BME_RS12010	BMEII0372	cupin domain-containing protein	protein_coding	WP_002968561,1	0	Non-essential	3.32469
CHX2	RefSeq	gene	962489	963556	-	BME_RS14690	BMEII0922	ABC transporter ATP-binding protein	protein_coding	WP_004681651,1	0	Non-essential	3.32406
CHX2	RefSeq	gene	1100917	1101651	+	BME_RS15340	BMEII1059	L%2CD-transpeptidase	protein_coding	WP_004685101,1	0	Non-essential	3.32404
CHX2	RefSeq	gene	1123704	1124777	-	BME_RS15465	BMEII1084	flagellar basal body P-ring protein FlgI	protein_coding	WP_011005805,1	0	Non-essential	3.32402
CHX2	RefSeq	gene	421994	422698	+	BME_RS12165	BMEII0402	ATP-dependent protease	protein_coding	WP_004684835,1	0	Non-essential	3.32355
CHX2	RefSeq	gene	220769	222313	-	BME_RS11220	BMEII0210	peptide ABC transporter substrate-binding protein	protein_coding	WP_002968630,1	0	Non-essential	3.32331
CHX2	RefSeq	gene	1057447	1058688	-	BME_RS15150	BMEII1019	CoA transferase	protein_coding	WP_004681483,1	0	Non-essential	3.32307
CHX2	RefSeq	gene	648515	649276	-	BME_RS13185	BMEII0611	sulfite exporter TauE/SafE family protein	protein_coding	WP_002965969,1	0	Non-essential	3.32293
CHX2	RefSeq	gene	66976	67728	-	BME_RS10505	BMEII0066	ABC transporter ATP-binding protein	protein_coding	WP_002971304,1	0	Non-essential	3.32265
CHX2	RefSeq	gene	760197	760694	-	BME_RS13745	BMEII0723	DUF995 domain-containing protein	protein_coding	WP_002972060,1	0	Non-essential	3.32262
CHX2	RefSeq	gene	432816	433022	+	BME_RS12220	BMEII0414	DUF1737 domain-containing protein	protein_coding	WP_002965766,1	0	Non-essential	3.32255
CHX2	RefSeq	gene	169542	170114	+	BME_RS10940	BMEII0157	lytic transglycosylase	protein_coding	WP_004685190,1	0	Non-essential	3.32161
CHX2	RefSeq	gene	1021266	1022495	-	BME_RS14960	BMEII0981	sugar ABC transporter permease	protein_coding	WP_029077357,1	0	Non-essential	3.32097
CHX2	RefSeq	gene	1061455	1062309	+	BME_RS15165	BMEII1022	IclR family transcriptional regulator	protein_coding	WP_002966361,1	0	Non-essential	3.32052
CHX2	RefSeq	gene	163506	164234	+	BME_RS16990	BMEII0151	flagellar M-ring protein FliF	protein_coding	WP_004685911,1	0	Non-essential	3.31996
CHX2	RefSeq	gene	960537	961313	-	BME_RS14680	BMEII0920	ABC transporter permease	protein_coding	WP_005971705,1	0	Non-essential	3.31996
CHX2	RefSeq	gene	781837	782016	+	BME_RS17310	NA	hypothetical protein	protein_coding	WP_002968969,1	0	Non-essential	3.31984
CHX2	RefSeq	gene	425732	427630	-	BME_RS12185	BMEII0406	MFS transporter	protein_coding	WP_004682264,1	0	Non-essential	3.31973
CHX2	RefSeq	gene	208309	209727	-	BME_RS11160	BMEII0197	amidase	protein_coding	WP_004682524,1	0	Non-essential	3.31927
CHX2	RefSeq	gene	198872	200128	-	BME_RS11115	BMEII0188	four-carbon acid sugar kinase family protein	protein_coding	WP_004682510,1	0	Non-essential	3.31844
CHX2	RefSeq	gene	813225	813506	+	BME_RS13975	BMEII0774	hypothetical protein	protein_coding	WP_002966134,1	0	Non-essential	3.31837
CHX2	RefSeq	gene	579115	580419	-	BME_RS12900	BMEII0554	glutamine synthetase	protein_coding	WP_004682044,1	0	Non-essential	3.31815
CHX2	RefSeq	gene	1070753	1071562	-	BME_RS15210	BMEII1032	3'(2')%2C5'-bisphosphate nucleotidase CysQ	protein_coding	WP_004685090,1	0	Non-essential	3.31763
CHX2	RefSeq	gene	217785	218783	-	BME_RS11205	BMEII0206	ABC transporter ATP-binding protein	protein_coding	WP_004682539,1	0	Non-essential	3.31758
CHX2	RefSeq	gene	898266	899138	+	BME_RS14400	BMEII0861	ABC transporter permease	protein_coding	WP_002966200,1	0	Non-essential	3.31646
CHX2	RefSeq	gene	897305	898264	+	BME_RS14395	BMEII0860	peptide permease BMEII0860	protein_coding	WP_004681739,1	0	Non-essential	3.31643
CHX2	RefSeq	gene	707612	708325	+	BME_RS13490	BMEII0673	metal-dependent hydrolase	protein_coding	WP_002971239,1	0	Non-essential	3.31516
CHX2	RefSeq	gene	198089	198373	+	BME_RS17015	BMEII0186	type II toxin-antitoxin system PemK/MazF family toxin	protein_coding	WP_002967394,1	0	Non-essential	3.31512
CHX2	RefSeq	gene	766597	767193	-	BME_RS13775	BMEII0731	dTDP-glucose 4%2C6-dehydratase	protein_coding	WP_004681868,1	0	Non-essential	3.31498
CHX2	RefSeq	gene	634218	634898	-	BME_RS13130	BMEII0600	amino acid ABC transporter permease	protein_coding	WP_004686040,1	0	Non-essential	3.31479
CHX2	RefSeq	gene	111100	112587	+	BME_RS10720	BMEII0110	sulfatase	protein_coding	WP_004681086,1	0	Non-essential	3.31417
CHX2	RefSeq	gene	54616	55332	-	BME_RS10445	BMEII0053	protein MgtC	protein_coding	WP_002966539,1	0	Non-essential	3.31306
CHX2	RefSeq	gene	998937	999869	+	BME_RS14855	BMEII0960	U32 family peptidase	protein_coding	WP_004681594,1	0	Non-essential	3.31273
CHX2	RefSeq	gene	48904	49899	+	BME_RS10410	BMEII0047	alpha/beta hydrolase	protein_coding	WP_004681197,1	0	Non-essential	3.31166
CHX2	RefSeq	gene	555953	556390	+	BME_RS12780	BMEII0530	MarR family transcriptional regulator	protein_coding	WP_005971132,1	0	Non-essential	3.31121
CHX2	RefSeq	gene	505159	506070	+	BME_RS12535	BMEII0481	ABC transporter ATP-binding protein	protein_coding	WP_006153074,1	0	Non-essential	3.31095
CHX2	RefSeq	gene	1041315	1042583	-	BME_RS15070	BMEII1003	transporter	protein_coding	WP_004681512,1	0	Non-essential	3.31058
CHX2	RefSeq	gene	813862	814902	+	BME_RS13980	BMEII0775	biotin synthase BioB	protein_coding	WP_002966136,1	0	Non-essential	3.31058
CHX2	RefSeq	gene	312348	313529	+	BME_RS11655	BMEII0298	hypothetical protein	protein_coding	WP_002969290,1	0	Non-essential	3.30887
CHX2	RefSeq	gene	978724	979536	-	BME_RS14775	BMEII0942	carbohydrate ABC transporter permease	protein_coding	WP_004681627,1	0	Non-essential	3.30858
CHX2	RefSeq	gene	1138254	1139006	-	BME_RS15545	BMEII1100	ChbG/HpnK family deacetylase	protein_coding	WP_025198574,1	0	Non-essential	3.30793
CHX2	RefSeq	gene	599798	600607	-	BME_RS12970	BMEII0569	5-deoxy-glucuronate isomerase	protein_coding	WP_004682017,1	0	Non-essential	3.30786
CHX2	RefSeq	gene	361226	362245	+	BME_RS11890	BMEII0349	amino acid ABC transporter substrate-binding protein	protein_coding	WP_004682346,1	0	Non-essential	3.30753
CHX2	RefSeq	gene	214456	216012	-	BME_RS11190	BMEII0203	ABC transporter substrate-binding protein	protein_coding	WP_004682533,1	0	Non-essential	3.3075
CHX2	RefSeq	pseudogene	973238	974615	-	BME_RS14750	NA	MFS transporter	pseudogene	NA	0	Non-essential	3.30705
CHX2	RefSeq	gene	113704	114876	+	BME_RS10730	BMEII0112	ABC transporter ATP-binding protein	protein_coding	WP_004685898,1	0	Non-essential	3.30683
CHX2	RefSeq	gene	570697	571764	+	BME_RS12855	BMEII0546	D-TA family PLP-dependent enzyme	protein_coding	WP_004682061,1	0	Non-essential	3.30676
CHX2	RefSeq	gene	408844	409545	-	BME_RS12095	BMEII0389	DUF1338 domain-containing protein	protein_coding	WP_004686899,1	0	Non-essential	3.30659
CHX2	RefSeq	gene	205573	206388	+	BME_RS11145	BMEII0194	ABC transporter permease	protein_coding	WP_004682519,1	0	Non-essential	3.30623
CHX2	RefSeq	gene	615518	615742	-	BME_RS13040	NA	FAD-binding oxidoreductase	protein_coding	WP_075589485,1	0	Non-essential	3.30606
CHX2	RefSeq	gene	296313	297791	+	BME_RS11585	BMEII0284	ABC transporter substrate-binding protein	protein_coding	WP_041594652,1	0	Non-essential	3.30577
CHX2	RefSeq	gene	681372	682079	-	BME_RS13360	BMEII0650	DNA polymerase III subunit epsilon	protein_coding	WP_002971235,1	0	Non-essential	3.30576
CHX2	RefSeq	gene	717641	718801	-	BME_RS13540	BMEII0681	virulence factor family protein	protein_coding	WP_011069144,1	0	Non-essential	3.30502
CHX2	RefSeq	gene	665147	665896	-	BME_RS13260	BMEII0629	ABC transporter ATP-binding protein	protein_coding	WP_002965986,1	0	Non-essential	3.30479
CHX2	RefSeq	gene	1125549	1126337	-	BME_RS15475	BMEII1086	flagellar basal-body rod protein FlgG	protein_coding	WP_002966428,1	0	Non-essential	3.30468
CHX2	RefSeq	gene	1047076	1048251	+	BME_RS15100	BMEII1009	sensor domain-containing diguanylate cyclase	protein_coding	WP_004681501,1	0	Non-essential	3.30426
CHX2	RefSeq	gene	1128837	1130111	+	BME_RS15500	BMEII1091	four-carbon acid sugar kinase family protein	protein_coding	WP_004681364,1	0	Non-essential	3.303
CHX2	RefSeq	gene	716637	717137	+	BME_RS13530	NA	BA14K family protein	protein_coding	WP_002967296,1	0	Non-essential	3.30273
CHX2	RefSeq	gene	482032	483054	+	BME_RS12445	BMEII0461	hypothetical protein	protein_coding	WP_002965814,1	0	Non-essential	3.30253
CHX2	RefSeq	gene	67728	68948	-	BME_RS10510	BMEII0067	branched-chain amino acid ABC transporter permease	protein_coding	WP_004681164,1	0	Non-essential	3.30235
CHX2	RefSeq	gene	905492	906691	-	BME_RS14435	BMEII0868	branched-chain amino acid ABC transporter substrate-binding protein	protein_coding	WP_004681727,1	0	Non-essential	3.30223
CHX2	RefSeq	gene	682817	683122	-	BME_RS13375	BMEII0652	hypothetical protein	protein_coding	WP_002971236,1	0	Non-essential	3.30144
CHX2	RefSeq	gene	1008118	1009113	-	BME_RS14910	BMEII0971	ABC transporter ATP-binding protein	protein_coding	WP_002971274,1	0	Non-essential	3.30125
CHX2	RefSeq	gene	562241	563035	+	BME_RS12810	BMEII0537	ABC transporter ATP-binding protein	protein_coding	WP_004682075,1	0	Non-essential	3.30085
CHX2	RefSeq	pseudogene	796413	797565	-	BME_RS13905	BMEII0759	cytochrome d ubiquinol oxidase subunit II	pseudogene	NA	0	Non-essential	3.30068
CHX2	RefSeq	gene	180498	181088	+	BME_RS11005	BMEII0170	flagellar protein FlgJ	protein_coding	WP_002966654,1	0	Non-essential	3.29999
CHX2	RefSeq	gene	646255	646659	-	BME_RS13175	NA	DUF3775 domain-containing protein	protein_coding	WP_002968467,1	0	Non-essential	3.29995
CHX2	RefSeq	gene	928960	929592	-	BME_RS14535	BMEII0888	5'-methylthioadenosine/S-adenosylhomocysteine nucleosidase	protein_coding	WP_004681696,1	0	Non-essential	3.29978
CHX2	RefSeq	gene	245373	245579	-	BME_RS11330	BMEII0231	protein SlyX	protein_coding	WP_004682498,1	0	Non-essential	3.29968
CHX2	RefSeq	gene	309107	309493	+	BME_RS11640	NA	VOC family virulence protein	protein_coding	WP_002971188,1	0	Non-essential	3.29923
CHX2	RefSeq	gene	594502	595527	+	BME_RS12950	BMEII0565	iron ABC transporter substrate-binding protein	protein_coding	WP_004682023,1	0	Non-essential	3.29876
CHX2	RefSeq	gene	590589	594272	+	BME_RS12945	BMEII0564	trifunctional transcriptional regulator/proline dehydrogenase/L-glutamate gamma-semialdehyde dehydrogenase	protein_coding	WP_004682025,1	0	Non-essential	3.2983
CHX2	RefSeq	gene	567973	568746	+	BME_RS12840	BMEII0543	SDR family oxidoreductase	protein_coding	WP_002965897,1	0	Non-essential	3.29763
CHX2	RefSeq	gene	1015360	1017210	+	BME_RS14935	BMEII0976	ABC transporter ATP-binding protein/permease	protein_coding	WP_002971952,1	0	Non-essential	3.29722
CHX2	RefSeq	gene	603373	605277	-	BME_RS12985	BMEII0572	5-dehydro-2-deoxygluconokinase	protein_coding	WP_004682011,1	0	Non-essential	3.29686
CHX2	RefSeq	gene	424622	425674	+	BME_RS12180	BMEII0405	6-O-methylguanine DNA methyltransferase	protein_coding	WP_004682266,1	0	Non-essential	3.29676
CHX2	RefSeq	gene	483306	485861	+	BME_RS12450	BMEII0462	DNA ligase-associated DEXH box helicase	protein_coding	WP_004682186,1	0	Non-essential	3.29656
CHX2	RefSeq	gene	47895	48104	-	BME_RS16940	NA	hypothetical protein	protein_coding	WP_004687579,1	0	Non-essential	3.2962
CHX2	RefSeq	gene	814899	816035	+	BME_RS13985	BMEII0776	8-amino-7-oxononanoate synthase	protein_coding	WP_011005704,1	0	Non-essential	3.29618
CHX2	RefSeq	gene	212580	213413	-	BME_RS11180	BMEII0201	ABC transporter permease	protein_coding	WP_004682530,1	0	Non-essential	3.29612
CHX2	RefSeq	gene	1104271	1105308	-	BME_RS15355	BMEII1062	FAD-binding protein	protein_coding	WP_004681418,1	0	Non-essential	3.29552
CHX2	RefSeq	gene	26695	29190	+	BME_RS10330	BMEII0028	type IV secretion system protein VirB4	protein_coding	WP_004681223,1	0	Non-essential	3.29543
CHX2	RefSeq	gene	45935	46984	+	BME_RS10395	BMEII0041	low specificity L-threonine aldolase	protein_coding	WP_002966527,1	0	Non-essential	3.29541
CHX2	RefSeq	pseudogene	792925	794184	-	BME_RS17320	NA	sugar ABC transporter substrate-binding protein	pseudogene	NA	0	Non-essential	3.29537
CHX2	RefSeq	pseudogene	197869	198092	+	BME_RS17010	NA	homoserine O-succinyltransferase	pseudogene	NA	0	Non-essential	3.29534
CHX2	RefSeq	gene	670294	670911	-	BME_RS13285	BMEII0635	protocatechuate 3%2C4-dioxygenase subunit alpha	protein_coding	WP_004681926,1	0	Non-essential	3.29525
CHX2	RefSeq	gene	810141	811469	-	BME_RS13960	BMEII0771	hydroxyacylglutathione hydrolase	protein_coding	WP_002966131,1	0	Non-essential	3.29524
CHX2	RefSeq	gene	854146	854586	-	BME_RS14205	BMEII0819	peptide-methionine (R)-S-oxide reductase	protein_coding	WP_004681816,1	0	Non-essential	3.29513
CHX2	RefSeq	gene	589932	590426	-	BME_RS12940	BMEII0563	Lrp/AsnC family transcriptional regulator	protein_coding	WP_004686026,1	0	Non-essential	3.29511
CHX2	RefSeq	gene	103912	104715	-	BME_RS10690	BMEII0104	AraC family transcriptional regulator	protein_coding	WP_002969259,1	0	Non-essential	3.29492
CHX2	RefSeq	gene	541814	543085	-	BME_RS12705	BMEII0515	MFS transporter	protein_coding	WP_004682106,1	0	Non-essential	3.29476
CHX2	RefSeq	gene	789689	790759	-	BME_RS13865	BMEII0751	gfo/Idh/MocA family oxidoreductase	protein_coding	WP_041594658,1	0	Non-essential	3.29436
CHX2	RefSeq	gene	1004950	1005312	-	BME_RS17410	BMEII0966	Crp/Fnr family transcriptional regulator	protein_coding	WP_005971763,1	0	Non-essential	3.29374
CHX2	RefSeq	gene	1100021	1100677	-	BME_RS15335	BMEII1058	DNA-3-methyladenine glycosylase I	protein_coding	WP_004685100,1	0	Non-essential	3.29372
CHX2	RefSeq	pseudogene	930325	931612	-	BME_RS14545	BMEII0890	MFS transporter	pseudogene	NA	0	Non-essential	3.29358
CHX2	RefSeq	gene	326548	326805	+	BME_RS11725	BMEII0311	MarR family transcriptional regulator	protein_coding	WP_002968928,1	0	Non-essential	3.29357
CHX2	RefSeq	gene	466304	468199	-	BME_RS12365	BMEII0446	hypothetical protein	protein_coding	WP_004682207,1	0	Non-essential	3.29337
CHX2	RefSeq	gene	1175156	1175860	+	BME_RS15725	BMEII1136	DUF1007 domain-containing protein	protein_coding	WP_002966482,1	0	Non-essential	3.29268
CHX2	RefSeq	gene	1093837	1094238	+	BME_RS15300	BMEII1052	DoxX family protein	protein_coding	WP_002966391,1	0	Non-essential	3.29258
CHX2	RefSeq	gene	966253	967068	-	BME_RS14720	BMEII0926	septum site-determining protein MinD	protein_coding	WP_004681643,1	0	Non-essential	3.29235
CHX2	RefSeq	pseudogene	582415	583645	+	BME_RS12915	BMEII0557	FAD-dependent oxidoreductase	pseudogene	NA	0	Non-essential	3.29195
CHX2	RefSeq	gene	45382	45666	+	BME_RS16930	NA	hypothetical protein	protein_coding	WP_002966526,1	0	Non-essential	3.2915
CHX2	RefSeq	pseudogene	1010506	1012425	-	BME_RS14920	NA	nitrous-oxide reductase	pseudogene	NA	0	Non-essential	3.29131
CHX2	RefSeq	gene	1007300	1008121	-	BME_RS14905	BMEII0970	ABC transporter permease	protein_coding	WP_004681577,1	0	Non-essential	3.29111
CHX2	RefSeq	gene	168314	169588	+	BME_RS10935	BMEII0156	flagellar hook-length control protein FliK	protein_coding	WP_004680999,1	0	Non-essential	3.29086
CHX2	RefSeq	gene	108520	109260	+	BME_RS10705	BMEII0107	ABC transporter permease	protein_coding	WP_004681091,1	0	Non-essential	3.29062
CHX2	RefSeq	gene	713073	714002	+	BME_RS13515	BMEII0677	membrane protein	protein_coding	WP_004681898,1	0	Non-essential	3.29043
CHX2	RefSeq	gene	77114	78289	+	BME_RS10565	BMEII0077	isochorismate synthase	protein_coding	WP_004681148,1	0	Non-essential	3.29016
CHX2	RefSeq	gene	560170	561204	+	BME_RS12800	BMEII0535	ABC transporter substrate-binding protein	protein_coding	WP_004682078,1	0	Non-essential	3.2899
CHX2	RefSeq	gene	891594	891854	-	BME_RS14370	BMEII0855	hypothetical protein	protein_coding	WP_002969352,1	0	Non-essential	3.28986
CHX2	RefSeq	gene	565373	566212	-	BME_RS12825	BMEII0541	carbohydrate ABC transporter permease	protein_coding	WP_004682070,1	0	Non-essential	3.28931
CHX2	RefSeq	gene	414976	416091	+	BME_RS12120	BMEII0394	alkene reductase	protein_coding	WP_004682290,1	0	Non-essential	3.2889
CHX2	RefSeq	gene	785708	786721	-	BME_RS13845	BMEII0747	alpha-ketoacid dehydrogenase subunit beta	protein_coding	WP_004681858,1	0	Non-essential	3.28827
CHX2	RefSeq	gene	172851	174305	+	BME_RS10955	BMEII0160	flagellar hook-associated protein FlgK	protein_coding	WP_004680993,1	0	Non-essential	3.28815
CHX2	RefSeq	gene	477525	477722	+	BME_RS12410	BMEII0454	hypothetical protein	protein_coding	WP_004682193,1	0	Non-essential	3.28798
CHX2	RefSeq	gene	348591	349427	-	BME_RS11835	BMEII0338	MetQ/NlpA family ABC transporter substrate-binding protein	protein_coding	WP_002965688,1	0	Non-essential	3.28733
CHX2	RefSeq	pseudogene	674286	675455	-	BME_RS13310	BMEII0640	4-hydroxybenzoate 3-monooxygenase	pseudogene	NA	0	Non-essential	3.28715
CHX2	RefSeq	gene	183100	183960	-	BME_RS11030	BMEII0176	membrane protein	protein_coding	WP_002966659,1	0	Non-essential	3.28641
CHX2	RefSeq	gene	906747	908177	-	BME_RS14440	BMEII0869	NAD-dependent succinate-semialdehyde dehydrogenase	protein_coding	WP_041594661,1	0	Non-essential	3.28487
CHX2	RefSeq	gene	1141899	1142504	-	BME_RS15565	NA	hypothetical protein	protein_coding	WP_004681340,1	0	Non-essential	3.28397
CHX2	RefSeq	gene	219668	220612	-	BME_RS11215	BMEII0209	peptide ABC transporter	protein_coding	WP_002968912,1	0	Non-essential	3.28359
CHX2	RefSeq	gene	468186	469115	-	BME_RS12370	BMEII0447	transporter	protein_coding	WP_002965798,1	0	Non-essential	3.28351
CHX2	RefSeq	gene	669226	670290	-	BME_RS13280	BMEII0634	3-carboxy-cis%2Ccis-muconate cycloisomerase	protein_coding	WP_004681927,1	0	Non-essential	3.28336
CHX2	RefSeq	gene	299696	300721	+	BME_RS11600	BMEII0287	ABC transporter ATP-binding protein	protein_coding	WP_004682424,1	0	Non-essential	3.28307
CHX2	RefSeq	gene	691462	692847	+	BME_RS13420	BMEII0660	PleD family two-component system response regulator	protein_coding	WP_004681910,1	0	Non-essential	3.28279
CHX2	RefSeq	gene	480361	480498	-	BME_RS17170	NA	hypothetical protein	protein_coding	WP_011069169,1	0	Non-essential	3.28223
CHX2	RefSeq	gene	40541	45292	-	BME_RS10390	BMEII0040	glutamate synthase large subunit	protein_coding	WP_004681208,1	0	Non-essential	3.28164
CHX2	RefSeq	gene	338421	339821	+	BME_RS11780	BMEII0325	NAD synthetase	protein_coding	WP_002965677,1	0	Non-essential	3.2809
CHX2	RefSeq	pseudogene	863265	863788	+	BME_RS14250	BMEII0830	dTDP-4-dehydrorhamnose 3%2C5-epimerase	pseudogene	NA	0	Non-essential	3.2805
CHX2	RefSeq	gene	1078838	1079401	-	BME_RS15240	BMEII1038	16S rRNA (guanine(966)-N(2))-methyltransferase RsmD	protein_coding	WP_004681454,1	0	Non-essential	3.27998
CHX2	RefSeq	gene	257596	258042	-	BME_RS11385	BMEII0245	universal stress protein	protein_coding	WP_004682481,1	0	Non-essential	3.27945
CHX2	RefSeq	gene	1018633	1020237	-	BME_RS14950	BMEII0979	ribulokinase	protein_coding	WP_002971276,1	0	Non-essential	3.27935
CHX2	RefSeq	gene	201777	202757	-	BME_RS11130	BMEII0191	hypothetical protein	protein_coding	WP_004682513,1	0	Non-essential	3.27878
CHX2	RefSeq	pseudogene	665893	666880	-	BME_RS13265	NA	branched-chain amino acid ABC transporter permease	pseudogene	NA	0	Non-essential	3.2787
CHX2	RefSeq	gene	527418	527828	+	BME_RS12635	BMEII0501	hypothetical protein	protein_coding	WP_002971209,1	0	Non-essential	3.27839
CHX2	RefSeq	gene	74797	75585	+	BME_RS10555	BMEII0075	molybdopterin oxidoreductase	protein_coding	WP_002966561,1	0	Non-essential	3.2779
CHX2	RefSeq	gene	833526	834617	+	BME_RS14095	BMEII0797	ABC transporter substrate-binding protein	protein_coding	WP_002970710,1	0	Non-essential	3.27756
CHX2	RefSeq	gene	953251	953784	+	BME_RS14650	BMEII0913	DUF1269 domain-containing protein	protein_coding	WP_002966254,1	0	Non-essential	3.27719
CHX2	RefSeq	gene	993018	993743	+	BME_RS14820	BMEII0953	respiratory nitrate reductase subunit gamma	protein_coding	WP_002966289,1	0	Non-essential	3.27647
CHX2	RefSeq	gene	375614	376804	+	BME_RS11960	BMEII0362	sugar ABC transporter permease	protein_coding	WP_004682330,1	0	Non-essential	3.27559
CHX2	RefSeq	gene	1127183	1127563	-	BME_RS15490	BMEII1089	flagellar basal body rod protein FlgB	protein_coding	WP_004681368,1	0	Non-essential	3.27514
CHX2	RefSeq	gene	1064851	1065078	-	BME_RS17430	BMEII1025	hypothetical protein	protein_coding	WP_011005787,1	0	Non-essential	3.27498
CHX2	RefSeq	gene	433405	435453	-	BME_RS12230	BMEII0416	peptidase M3	protein_coding	WP_002967234,1	0	Non-essential	3.2746
CHX2	RefSeq	gene	958419	958919	+	BME_RS14665	BMEII0917	hypothetical protein	protein_coding	WP_002966257,1	0	Non-essential	3.27443
CHX2	RefSeq	gene	874505	875626	+	BME_RS14295	BMEII0839	undecaprenyl/decaprenyl-phosphate alpha-N-acetylglucosaminyl 1-phosphate transferase	protein_coding	WP_041594660,1	0	Non-essential	3.27417
CHX2	RefSeq	gene	49950	50726	-	BME_RS10415	BMEII0048	histidinol-phosphatase	protein_coding	WP_004681196,1	0	Non-essential	3.27318
CHX2	RefSeq	gene	213410	214420	-	BME_RS11185	BMEII0202	ABC transporter permease	protein_coding	WP_002965560,1	0	Non-essential	3.27292
CHX2	RefSeq	gene	492414	492773	-	BME_RS12480	BMEII0468	hypothetical protein	protein_coding	WP_002965821,1	0	Non-essential	3.27256
CHX2	RefSeq	gene	860832	861641	-	BME_RS14240	BMEII0827	glucose-1-phosphate cytidylyltransferase	protein_coding	WP_004681802,1	0	Non-essential	3.2721
CHX2	RefSeq	gene	858703	859983	+	BME_RS14230	BMEII0825	nitrate reductase	protein_coding	WP_004681807,1	0	Non-essential	3.27123
CHX2	RefSeq	gene	167025	168317	+	BME_RS10930	BMEII0155	chemotaxis protein MotC	protein_coding	WP_004681001,1	0	Non-essential	3.27121
CHX2	RefSeq	gene	114869	115801	+	BME_RS10735	BMEII0113	sugar ABC transporter permease	protein_coding	WP_004681081,1	0	Non-essential	3.27071
CHX2	RefSeq	gene	267757	268626	-	BME_RS11435	BMEII0254	NAD(P)-dependent oxidoreductase	protein_coding	WP_002965606,1	0	Non-essential	3.27067
CHX2	RefSeq	gene	31478	32197	+	BME_RS10350	BMEII0032	type IV secretion system protein virB8	protein_coding	WP_002966517,1	0	Non-essential	3.27046
CHX2	RefSeq	pseudogene	767148	767347	+	BME_RS17300	BMEII0732	hypothetical protein	pseudogene	NA	0	Non-essential	3.27035
CHX2	RefSeq	gene	670913	671560	-	BME_RS13290	BMEII0636	protocatechuate 3%2C4-dioxygenase subunit beta	protein_coding	WP_004681925,1	0	Non-essential	3.26955
CHX2	RefSeq	gene	1168474	1169376	+	BME_RS15700	BMEII1131	hypothetical protein	protein_coding	WP_002968245,1	0	Non-essential	3.26951
CHX2	RefSeq	gene	1030830	1032005	-	BME_RS15005	BMEII0991	hypothetical protein	protein_coding	WP_002971945,1	0	Non-essential	3.26922
CHX2	RefSeq	gene	1142501	1143658	-	BME_RS15570	BMEII1105	flagellum-specific ATP synthase FliI	protein_coding	WP_080502845,1	0	Non-essential	3.26908
CHX2	RefSeq	gene	371112	372041	+	BME_RS11935	BMEII0357	2-dehydro-3-deoxygalactonokinase	protein_coding	WP_004682335,1	0	Non-essential	3.2689
CHX2	RefSeq	pseudogene	465030	465790	-	BME_RS17155	NA	IS5/IS1182 family transposase	pseudogene	NA	0	Non-essential	3.26838
CHX2	RefSeq	gene	498326	499531	-	BME_RS12505	BMEII0474	mannonate dehydratase	protein_coding	WP_004682164,1	0	Non-essential	3.26837
CHX2	RefSeq	pseudogene	855663	856963	+	BME_RS14215	NA	hypothetical protein	pseudogene	NA	0	Non-essential	3.26802
CHX2	RefSeq	gene	746855	747340	-	BME_RS13650	BMEII0704	bacterioferritin	protein_coding	WP_004686876,1	0	Non-essential	3.26709
CHX2	RefSeq	gene	854671	855558	-	BME_RS14210	BMEII0820	transcriptional regulator	protein_coding	WP_002966181,1	0	Non-essential	3.2665
CHX2	RefSeq	gene	1020250	1020978	-	BME_RS14955	BMEII0980	NAD(P)-dependent oxidoreductase	protein_coding	WP_002966318,1	0	Non-essential	3.26602
CHX2	RefSeq	gene	997957	998934	+	BME_RS14850	BMEII0959	U32 family peptidase	protein_coding	WP_002966295,1	0	Non-essential	3.26539
CHX2	RefSeq	gene	550846	551814	+	BME_RS12760	BMEII0526	LysR family transcriptional regulator	protein_coding	WP_004682091,1	0	Non-essential	3.26538
CHX2	RefSeq	gene	418745	419170	-	BME_RS12140	BMEII0398	preprotein translocase subunit TatC	protein_coding	WP_004682276,1	0	Non-essential	3.26536
CHX2	RefSeq	gene	99079	99807	-	BME_RS10665	BMEII0098	ABC transporter ATP-binding protein	protein_coding	WP_002966584,1	0	Non-essential	3.26512
CHX2	RefSeq	gene	612862	614466	+	BME_RS13030	BMEII0580	multicopper oxidase CueO	protein_coding	WP_004681994,1	0	Non-essential	3.26454
CHX2	RefSeq	gene	865103	866164	-	BME_RS14260	BMEII0832	NAD-dependent epimerase/dehydratase	protein_coding	WP_004686870,1	0	Non-essential	3.26411
CHX2	RefSeq	gene	842300	843007	+	BME_RS14140	BMEII0807	GntR family transcriptional regulator	protein_coding	WP_002966168,1	0	Non-essential	3.2638
CHX2	RefSeq	gene	876501	877118	+	BME_RS14305	BMEII0841	YdcF family protein	protein_coding	WP_002971358,1	0	Non-essential	3.26355
CHX2	RefSeq	gene	1109866	1110105	+	BME_RS15385	BMEII1067	DUF465 domain-containing protein	protein_coding	WP_002966406,1	0	Non-essential	3.2634
CHX2	RefSeq	gene	1114213	1114437	-	BME_RS17465	BMEII1072	hypothetical protein	protein_coding	WP_002966412,1	0	Non-essential	3.26334
CHX2	RefSeq	gene	880193	881317	-	BME_RS14325	BMEII0845	glycoside hydrolase	protein_coding	WP_011005726,1	0	Non-essential	3.26307
CHX2	RefSeq	gene	601517	603340	-	BME_RS12980	BMEII0571	3D-(3%2C5/4)-trihydroxycyclohexane-1%2C2-dione acylhydrolase (decyclizing)	protein_coding	WP_041594656,1	0	Non-essential	3.26288
CHX2	RefSeq	gene	310150	312180	+	BME_RS11650	BMEII0297	TonB-dependent copper receptor	protein_coding	WP_005972352,1	0	Non-essential	3.26275
CHX2	RefSeq	gene	652005	652493	+	BME_RS13205	BMEII0616	DUF2938 domain-containing protein	protein_coding	WP_002965974,1	0	Non-essential	3.26194
CHX2	RefSeq	gene	791608	792552	-	BME_RS13875	BMEII0753	sugar ABC transporter permease	protein_coding	WP_002967307,1	0	Non-essential	3.26182
CHX2	RefSeq	gene	548297	548659	-	BME_RS12740	BMEII0522	diversity-generating retroelement protein bAvd family protein	protein_coding	WP_002965874,1	0	Non-essential	3.26177
CHX2	RefSeq	gene	1126423	1126758	-	BME_RS15480	BMEII1087	flagellar hook-basal body complex protein FliE	protein_coding	WP_002966429,1	0	Non-essential	3.2617
CHX2	RefSeq	gene	232482	233768	-	BME_RS11260	BMEII0218	acetoin dehydrogenase dihydrolipoyllysine-residue acetyltransferase subunit	protein_coding	WP_002967386,1	0	Non-essential	3.26165
CHX2	RefSeq	gene	35269	35517	+	BME_RS16925	NA	hypothetical protein	protein_coding	WP_002969014,1	0	Non-essential	3.26124
CHX2	RefSeq	gene	891970	893136	-	BME_RS14375	BMEII0856	N-acetylneuraminate epimerase	protein_coding	WP_004681742,1	0	Non-essential	3.26119
CHX2	RefSeq	gene	993869	994684	+	BME_RS14825	BMEII0954	peptidyl-prolyl cis-trans isomerase	protein_coding	WP_004681606,1	0	Non-essential	3.26082
CHX2	RefSeq	gene	871690	872703	-	BME_RS14285	BMEII0837	glycosyltransferase family 2 protein	protein_coding	WP_004681784,1	0	Non-essential	3.26073
CHX2	RefSeq	gene	366696	366989	-	BME_RS11915	BMEII0353	hypothetical protein	protein_coding	WP_002965704,1	0	Non-essential	3.26041
CHX2	RefSeq	gene	459271	459690	+	BME_RS12335	BMEII0439	transporter	protein_coding	WP_002967238,1	0	Non-essential	3.26003
CHX2	RefSeq	gene	600611	601513	-	BME_RS12975	BMEII0570	myo-inosose-2 dehydratase	protein_coding	WP_002967271,1	0	Non-essential	3.2599
CHX2	RefSeq	gene	531999	532829	+	BME_RS12660	BMEII0506	ABC transporter permease	protein_coding	WP_002965858,1	0	Non-essential	3.25973
CHX2	RefSeq	gene	211588	212580	-	BME_RS11175	BMEII0200	ABC transporter ATP-binding protein	protein_coding	WP_002969388,1	0	Non-essential	3.2594
CHX2	RefSeq	gene	1144590	1145378	-	BME_RS15580	BMEII1108	DUF1217 domain-containing protein	protein_coding	WP_004681334,1	0	Non-essential	3.25881
CHX2	RefSeq	gene	550377	550679	-	BME_RS12755	NA	DUF1127 domain-containing protein	protein_coding	WP_002965878,1	0	Non-essential	3.25879
CHX2	RefSeq	gene	417656	418732	+	BME_RS12135	BMEII0397	ornithine cyclodeaminase	protein_coding	WP_005972446,1	0	Non-essential	3.25878
CHX2	RefSeq	gene	150379	151434	+	BME_RS10895	BMEII0147	membrane protein	protein_coding	WP_004681015,1	0	Non-essential	3.25871
CHX2	RefSeq	gene	625935	626816	+	BME_RS13090	BMEII0591	sugar ABC transporter permease	protein_coding	WP_005971225,1	0	Non-essential	3.25812
CHX2	RefSeq	gene	87072	87983	+	BME_RS10615	BMEII0087	ABC transporter permease	protein_coding	WP_002966572,1	0	Non-essential	3.25791
CHX2	RefSeq	pseudogene	831138	832767	-	BME_RS14080	NA	MFS transporter	pseudogene	NA	0	Non-essential	3.25776
CHX2	RefSeq	gene	131874	132518	+	BME_RS10810	BMEII0129	haloacid dehalogenase	protein_coding	WP_004681053,1	0	Non-essential	3.25736
CHX2	RefSeq	gene	1071549	1072892	-	BME_RS15215	BMEII1033	TldD/PmbA family protein	protein_coding	WP_041594664,1	0	Non-essential	3.25735
CHX2	RefSeq	gene	402286	403053	+	BME_RS12065	BMEII0383	GntR family transcriptional regulator	protein_coding	WP_002967223,1	0	Non-essential	3.25723
CHX2	RefSeq	gene	597884	598945	+	BME_RS12960	BMEII0567	Fe(3+) ions import ATP-binding protein FbpC	protein_coding	WP_004682020,1	0	Non-essential	3.25704
CHX2	RefSeq	gene	202907	204142	-	BME_RS11135	BMEII0192	glutamate-1-semialdehyde 2%2C1-aminomutase	protein_coding	WP_006256674,1	0	Non-essential	3.25677
CHX2	RefSeq	gene	875623	876504	+	BME_RS14300	BMEII0840	glycosyltransferase family 2 protein	protein_coding	WP_004681774,1	0	Non-essential	3.25666
CHX2	RefSeq	gene	516708	517427	-	BME_RS12590	BMEII0493	LysR family transcriptional regulator	protein_coding	WP_005971080,1	0	Non-essential	3.25656
CHX2	RefSeq	gene	1164142	1165467	-	BME_RS15680	NA	O-antigen ligase family protein	protein_coding	WP_004681289,1	0	Non-essential	3.25626
CHX2	RefSeq	gene	659855	661156	-	BME_RS13240	BMEII0625	sn-glycerol-3-phosphate-binding periplasmic protein UgpB	protein_coding	WP_004681934,1	0	Non-essential	3.25586
CHX2	RefSeq	gene	925955	926353	-	BME_RS14520	BMEII0884	cupredoxin domain-containing protein	protein_coding	WP_005971651,1	0	Non-essential	3.25477
CHX2	RefSeq	gene	974759	975163	+	BME_RS17405	NA	hypothetical protein	protein_coding	WP_075589484,1	0	Non-essential	3.25439
CHX2	RefSeq	gene	1036773	1037585	-	BME_RS15035	BMEII0997	CbbQ/NirQ/NorQ/GpvN family protein	protein_coding	WP_002966336,1	0	Non-essential	3.25429
CHX2	RefSeq	gene	914927	916138	-	BME_RS14475	BMEII0875	branched-chain amino acid ABC transporter substrate-binding protein	protein_coding	WP_004681714,1	0	Non-essential	3.25416
CHX2	RefSeq	gene	357358	357798	-	BME_RS11880	BMEII0346	Lrp/AsnC family transcriptional regulator	protein_coding	WP_002968574,1	0	Non-essential	3.25411
CHX2	RefSeq	gene	1040834	1041247	+	BME_RS15065	BMEII1002	hemerythrin domain-containing protein	protein_coding	WP_004681515,1	0	Non-essential	3.253
CHX2	RefSeq	gene	851829	853019	+	BME_RS14195	BMEII0817	acetyl-CoA C-acyltransferase	protein_coding	WP_004681819,1	0	Non-essential	3.25248
CHX2	RefSeq	gene	223223	224620	-	BME_RS11230	BMEII0212	penicillin acylase	protein_coding	WP_004682543,1	0	Non-essential	3.25242
CHX2	RefSeq	gene	362276	363832	-	BME_RS11895	BMEII0350	D-aminopeptidase	protein_coding	WP_004682345,1	0	Non-essential	3.25219
CHX2	RefSeq	gene	577845	579014	-	BME_RS12895	BMEII0553	alcohol dehydrogenase	protein_coding	WP_004682047,1	0	Non-essential	3.25098
CHX2	RefSeq	gene	564989	565360	-	BME_RS12820	BMEII0540	RidA family protein	protein_coding	WP_002965893,1	0	Non-essential	3.25094
CHX2	RefSeq	gene	904302	905429	-	BME_RS14430	BMEII0867	alcohol dehydrogenase	protein_coding	WP_004681729,1	0	Non-essential	3.24955
CHX2	RefSeq	gene	680715	680996	-	BME_RS13350	BMEII0649	hypothetical protein	protein_coding	WP_002966011,1	0	Non-essential	3.24938
CHX2	RefSeq	gene	1133333	1134634	+	BME_RS15525	BMEII1096	MFS transporter	protein_coding	WP_005971960,1	0	Non-essential	3.24884
CHX2	RefSeq	gene	1105520	1107016	-	BME_RS15365	BMEII1064	FAD-binding oxidoreductase	protein_coding	WP_002966402,1	0	Non-essential	3.24856
CHX2	RefSeq	gene	343620	343919	-	BME_RS11805	BMEII0331	hypothetical protein	protein_coding	WP_002972127,1	0	Non-essential	3.24819
CHX2	RefSeq	gene	416697	417617	+	BME_RS12130	BMEII0396	arginase	protein_coding	WP_002965747,1	0	Non-essential	3.24768
CHX2	RefSeq	gene	145530	145733	-	BME_RS16985	NA	hypothetical protein	protein_coding	WP_002966629,1	0	Non-essential	3.2476
CHX2	RefSeq	gene	59746	60531	-	BME_RS10470	BMEII0059	shikimate dehydrogenase	protein_coding	WP_002966545,1	0	Non-essential	3.24759
CHX2	RefSeq	gene	105158	107143	+	BME_RS10695	BMEII0105	heme transporter BhuA	protein_coding	WP_004681095,1	0	Non-essential	3.24725
CHX2	RefSeq	gene	399109	402183	+	BME_RS12060	BMEII0382	AcrB/AcrD/AcrF family protein	protein_coding	WP_002965733,1	0	Non-essential	3.24694
CHX2	RefSeq	gene	678151	678840	+	BME_RS13335	BMEII0645	CoA transferase subunit B	protein_coding	WP_002966000,1	0	Non-essential	3.24687
CHX2	RefSeq	gene	189761	191253	+	BME_RS11060	BMEIIr01	16S ribosomal RNA	rRNA	NA	0	Non-essential	3.24681
CHX2	RefSeq	gene	216784	217788	-	BME_RS11200	BMEII0205	ABC transporter ATP-binding protein	protein_coding	WP_004682535,1	0	Non-essential	3.24671
CHX2	RefSeq	gene	641293	642246	-	BME_RS13155	BMEII0605	enterobactin ABC transporter permease	protein_coding	WP_002968468,1	0	Non-essential	3.24653
CHX2	RefSeq	gene	83857	84360	+	BME_RS10600	BMEII0084	BMP family ABC transporter substrate-binding protein	protein_coding	WP_075589481,1	0	Non-essential	3.24628
CHX2	RefSeq	gene	1108409	1109221	+	BME_RS15375	BMEII1066	FCD domain-containing protein	protein_coding	WP_004681412,1	0	Non-essential	3.24542
CHX2	RefSeq	gene	148786	149805	-	BME_RS10890	BMEII0146	D-xylose ABC transporter substrate-binding protein	protein_coding	WP_004681017,1	0	Non-essential	3.24497
CHX2	RefSeq	pseudogene	619348	621118	+	BME_RS13060	NA	iron ABC transporter permease	pseudogene	NA	0	Non-essential	3.24379
CHX2	RefSeq	gene	895622	897205	+	BME_RS14390	BMEII0859	peptide ABC transporter substrate-binding protein	protein_coding	WP_004681740,1	0	Non-essential	3.24321
CHX2	RefSeq	pseudogene	1001956	1002997	+	BME_RS14870	BMEII0963	ABC transporter substrate-binding protein	pseudogene	NA	0	Non-essential	3.24281
CHX2	RefSeq	gene	1125073	1125552	-	BME_RS15470	BMEII1085	flagella basal body P-ring formation protein FlgA	protein_coding	WP_006256599,1	0	Non-essential	3.24277
CHX2	RefSeq	gene	1039051	1039503	-	BME_RS15045	BMEII0999	cytochrome c	protein_coding	WP_002967367,1	0	Non-essential	3.24255
CHX2	RefSeq	gene	320529	321488	-	BME_RS11695	BMEII0305	mononuclear molybdenum enzyme YedY	protein_coding	WP_002965661,1	0	Non-essential	3.2424
CHX2	RefSeq	gene	175489	175833	+	BME_RS10965	BMEII0162	flagellar biosynthesis regulator FlaF	protein_coding	WP_004680989,1	0	Non-essential	3.24235
CHX2	RefSeq	gene	258239	258862	-	BME_RS11390	BMEII0246	5%2C6-dimethylbenzimidazole synthase	protein_coding	WP_002965598,1	0	Non-essential	3.24194
CHX2	RefSeq	pseudogene	1034389	1034680	-	BME_RS15025	BMEII0995	hypothetical protein	pseudogene	NA	0	Non-essential	3.24181
CHX2	RefSeq	gene	100533	101480	-	BME_RS10675	BMEII0101	branched-chain amino acid ABC transporter permease	protein_coding	WP_004681102,1	0	Non-essential	3.24165
CHX2	RefSeq	gene	837820	838740	-	BME_RS14120	BMEII0802	ABC transporter ATP-binding protein	protein_coding	WP_005971535,1	0	Non-essential	3.24115
CHX2	RefSeq	gene	1171296	1172429	-	BME_RS15710	BMEII1133	type III PLP-dependent enzyme	protein_coding	WP_004681278,1	0	Non-essential	3.24054
CHX2	RefSeq	pseudogene	406959	407159	+	BME_RS17110	NA	formyltetrahydrofolate deformylase	pseudogene	NA	0	Non-essential	3.24052
CHX2	RefSeq	gene	1017831	1018496	+	BME_RS14945	BMEII0978	RES domain-containing protein	protein_coding	WP_002966316,1	0	Non-essential	3.2403
CHX2	RefSeq	gene	618311	619327	+	BME_RS13055	BMEII0584	iron ABC transporter substrate-binding protein	protein_coding	WP_002968475,1	0	Non-essential	3.23981
CHX2	RefSeq	gene	848203	849186	-	BME_RS14180	BMEII0814	AraC family transcriptional regulator	protein_coding	WP_004681823,1	0	Non-essential	3.23893
CHX2	RefSeq	gene	317329	318288	+	BME_RS11675	BMEII0301	ABC transporter permease	protein_coding	WP_002965657,1	0	Non-essential	3.23807
CHX2	RefSeq	gene	953970	955193	+	BME_RS14655	BMEII0914	MexE family multidrug efflux RND transporter periplasmic adaptor subunit	protein_coding	WP_004681660,1	0	Non-essential	3.2379
CHX2	RefSeq	gene	314720	317329	+	BME_RS17055	BMEII0300	hypothetical protein	protein_coding	WP_080502843,1	0	Non-essential	3.23775
CHX2	RefSeq	gene	198382	198891	-	BME_RS11110	BMEII0187	hypothetical protein	protein_coding	WP_002968617,1	0	Non-essential	3.2369
CHX2	RefSeq	gene	1081795	1082355	-	BME_RS15255	BMEII1041	cytochrome b	protein_coding	WP_004681448,1	0	Non-essential	3.23568
CHX2	RefSeq	gene	843871	844194	-	BME_RS14155	BMEII0810	transcriptional regulator	protein_coding	WP_002968382,1	0	Non-essential	3.23566
CHX2	RefSeq	gene	1073094	1074938	+	BME_RS15220	BMEII1034	potassium transporter TrkA	protein_coding	WP_004681462,1	0	Non-essential	3.2356
CHX2	RefSeq	pseudogene	412103	414406	-	BME_RS12110	BMEII0392	RNA-binding transcriptional accessory protein	pseudogene	NA	0	Non-essential	3.23539
CHX2	RefSeq	gene	429912	430334	+	BME_RS12200	BMEII0409	organic hydroperoxide resistance protein	protein_coding	WP_002965761,1	0	Non-essential	3.23516
CHX2	RefSeq	gene	1000297	1001142	+	BME_RS14860	BMEII0961	ABC transporter ATP-binding protein	protein_coding	WP_002966297,1	0	Non-essential	3.23501
CHX2	RefSeq	gene	78396	80015	+	BME_RS10570	BMEII0078	2%2C3-dihydroxybenzoate-AMP ligase	protein_coding	WP_011005507,1	0	Non-essential	3.23484
CHX2	RefSeq	gene	124710	126392	-	BME_RS10785	BMEII0123	amidohydrolase	protein_coding	WP_004681061,1	0	Non-essential	3.23423
CHX2	RefSeq	gene	367259	368251	+	BME_RS11920	BMEII0354	hypothetical protein	protein_coding	WP_004682341,1	0	Non-essential	3.23406
CHX2	RefSeq	gene	268628	269824	-	BME_RS11440	BMEII0255	tRNA epoxyqueuosine(34) reductase QueG	protein_coding	WP_004686910,1	0	Non-essential	3.23405
CHX2	RefSeq	gene	380229	381029	-	BME_RS11980	BMEII0366	N-formylglutamate deformylase	protein_coding	WP_004682324,1	0	Non-essential	3.23403
CHX2	RefSeq	gene	369292	371097	+	BME_RS11930	BMEII0356	dihydroxy-acid dehydratase	protein_coding	WP_002968570,1	0	Non-essential	3.23393
CHX2	RefSeq	gene	145777	146946	-	BME_RS10880	BMEII0144	sugar ABC transporter permease	protein_coding	WP_002968181,1	0	Non-essential	3.23222
CHX2	RefSeq	gene	866285	867619	-	BME_RS14265	BMEII0833	DUF4038 domain-containing protein	protein_coding	WP_004681792,1	0	Non-essential	3.23206
CHX2	RefSeq	gene	839700	840419	-	BME_RS14130	BMEII0804	DUF1956 domain-containing protein	protein_coding	WP_002966165,1	0	Non-essential	3.23143
CHX2	RefSeq	gene	803664	804026	-	BME_RS13930	BMEII0765	cation:proton antiporter	protein_coding	WP_002966125,1	0	Non-essential	3.23126
CHX2	RefSeq	gene	165928	167028	+	BME_RS10925	BMEII0154	flagellar motor protein MotB	protein_coding	WP_004681002,1	0	Non-essential	3.22986
CHX2	RefSeq	gene	1165436	1166428	-	BME_RS15685	BMEII1128	glycosyl transferase	protein_coding	WP_004686188,1	0	Non-essential	3.22913
CHX2	RefSeq	gene	1006540	1006752	-	BME_RS14895	BMEII0968	hypothetical protein	protein_coding	WP_005971772,1	0	Non-essential	3.22881
CHX2	RefSeq	gene	1099285	1099902	-	BME_RS15330	BMEII1057	LysE family translocator	protein_coding	WP_004681424,1	0	Non-essential	3.22879
CHX2	RefSeq	gene	566558	567793	-	BME_RS12835	BMEII0542	sugar ABC transporter substrate-binding protein	protein_coding	WP_004682068,1	0	Non-essential	3.22841
CHX2	RefSeq	gene	4887	5498	+	BME_RS10235	BMEII0008	DUF3380 domain-containing protein	protein_coding	WP_002966493,1	0	Non-essential	3.22805
CHX2	RefSeq	gene	1135621	1136649	-	BME_RS15535	BMEII1098	AraC family transcriptional regulator	protein_coding	WP_004681353,1	0	Non-essential	3.22801
CHX2	RefSeq	gene	795417	796190	+	BME_RS13895	BMEII0757	GntR family transcriptional regulator	protein_coding	WP_004681856,1	0	Non-essential	3.22781
CHX2	RefSeq	gene	60632	61897	-	BME_RS10475	BMEII0060	pyruvate dehydrogenase complex dihydrolipoamide acetyltransferase	protein_coding	WP_004681176,1	0	Non-essential	3.22777
CHX2	RefSeq	gene	1022502	1023329	-	BME_RS14965	BMEII0982	sugar ABC transporter ATP-binding protein	protein_coding	WP_005971795,1	0	Non-essential	3.22757
CHX2	RefSeq	gene	1121918	1122409	-	BME_RS15450	NA	flagellar basal body protein FliL	protein_coding	WP_002966423,1	0	Non-essential	3.22679
CHX2	RefSeq	gene	493199	493600	-	BME_RS12490	BMEII0470	camphor resistance protein CrcB	protein_coding	WP_002965823,1	0	Non-essential	3.22613
CHX2	RefSeq	gene	899158	900075	+	BME_RS14405	BMEII0862	dihydrodipicolinate synthase family protein	protein_coding	WP_004681737,1	0	Non-essential	3.22592
CHX2	RefSeq	gene	301580	302968	+	BME_RS11610	BMEII0289	amidase	protein_coding	WP_004686907,1	0	Non-essential	3.22574
CHX2	RefSeq	gene	266204	266581	-	BME_RS11425	BMEII0252	methylglyoxal synthase	protein_coding	WP_002965604,1	0	Non-essential	3.2254
CHX2	RefSeq	gene	102542	103762	-	BME_RS10685	BMEII0103	branched-chain amino acid ABC transporter substrate-binding protein	protein_coding	WP_002966589,1	0	Non-essential	3.22536
CHX2	RefSeq	gene	1132675	1133307	+	BME_RS15520	BMEII1095	aldolase	protein_coding	WP_004686837,1	0	Non-essential	3.22458
CHX2	RefSeq	gene	1092343	1093734	+	BME_RS15295	BMEII1051	class II fumarate hydratase	protein_coding	WP_002966390,1	0	Non-essential	3.22448
CHX2	RefSeq	gene	554957	555703	-	BME_RS12775	BMEII0529	16S rRNA (uracil(1498)-N(3))-methyltransferase	protein_coding	WP_004682086,1	0	Non-essential	3.22413
CHX2	RefSeq	gene	997442	997966	+	BME_RS14845	BMEII0958	SCP2 domain-containing protein	protein_coding	WP_002966294,1	0	Non-essential	3.22412
CHX2	RefSeq	gene	882570	883820	-	BME_RS14335	BMEII0847	glycosyltransferase WbuB	protein_coding	WP_004681752,1	0	Non-essential	3.22372
CHX2	RefSeq	gene	1062366	1063508	+	BME_RS15170	BMEII1023	acyl-CoA dehydrogenase	protein_coding	WP_004681477,1	0	Non-essential	3.22304
CHX2	RefSeq	gene	318285	319238	+	BME_RS11680	BMEII0302	ABC transporter permease	protein_coding	WP_004682403,1	0	Non-essential	3.22227
CHX2	RefSeq	gene	838751	839695	-	BME_RS14125	BMEII0803	hemolysin secretion protein D	protein_coding	WP_004686871,1	0	Non-essential	3.22212
CHX2	RefSeq	pseudogene	381031	382565	-	BME_RS15775	NA	histidine ammonia-lyase	pseudogene	NA	0	Non-essential	3.22211
CHX2	RefSeq	gene	563493	564962	-	BME_RS12815	BMEII0539	hypothetical protein	protein_coding	WP_004684894,1	0	Non-essential	3.22207
CHX2	RefSeq	gene	1003071	1004312	-	BME_RS14875	BMEII0964	short-chain dehydrogenase	protein_coding	WP_004681587,1	0	Non-essential	3.22206
CHX2	RefSeq	gene	164247	165248	+	BME_RS16995	BMEII0152	flagellar M-ring protein FliF	protein_coding	WP_004681007,1	0	Non-essential	3.22176
CHX2	RefSeq	gene	967096	967842	-	BME_RS14725	BMEII0927	septum site-determining protein MinC	protein_coding	WP_002966269,1	0	Non-essential	3.22148
CHX2	RefSeq	gene	884084	885154	+	BME_RS14340	BMEII0848	GDP-mannose 4%2C6-dehydratase	protein_coding	WP_004681750,1	0	Non-essential	3.22135
CHX2	RefSeq	gene	1045900	1046793	+	BME_RS15090	BMEII1008	EamA/RhaT family transporter	protein_coding	WP_002966348,1	0	Non-essential	3.22077
CHX2	RefSeq	gene	1074951	1075832	-	BME_RS15225	BMEII1035	patatin	protein_coding	WP_004681460,1	0	Non-essential	3.2207
CHX2	RefSeq	gene	779104	781569	+	BME_RS13825	NA	DNA translocase FtsK	protein_coding	WP_041594657,1	0	Non-essential	3.22006
CHX2	RefSeq	gene	80939	81715	+	BME_RS10580	BMEII0080	2%2C3-dihydro-2%2C3-dihydroxybenzoate dehydrogenase	protein_coding	WP_004681144,1	0	Non-essential	3.21957
CHX2	RefSeq	gene	197140	197658	+	BME_RS11105	BMEII0185	lactate dehydrogenase	protein_coding	WP_004682505,1	0	Non-essential	3.21955
CHX2	RefSeq	gene	575912	576811	-	BME_RS12885	BMEII0551	EamA/RhaT family transporter	protein_coding	WP_004682051,1	0	Non-essential	3.21926
CHX2	RefSeq	gene	10453	12315	+	BME_RS10255	BMEII0012	oligoendopeptidase F	protein_coding	WP_004681244,1	0	Non-essential	3.21891
CHX2	RefSeq	gene	574041	574946	+	BME_RS12875	BMEII0549	binding-protein-dependent transport system inner membrane component	protein_coding	WP_004682054,1	0	Non-essential	3.21809
CHX2	RefSeq	gene	683263	683640	+	BME_RS13380	BMEII0653	endonuclease V	protein_coding	WP_002968441,1	0	Non-essential	3.2174
CHX2	RefSeq	gene	109998	110957	+	BME_RS10715	BMEII0109	bicyclomycin resistance protein	protein_coding	WP_002967147,1	0	Non-essential	3.21723
CHX2	RefSeq	pseudogene	120821	122533	-	BME_RS10770	BMEII0120	branched-chain amino acid ABC transporter ATP-binding protein	pseudogene	NA	0	Non-essential	3.21713
CHX2	RefSeq	gene	990762	992300	+	BME_RS14810	BMEII0951	nitrate reductase subunit beta	protein_coding	WP_004681612,1	0	Non-essential	3.2169
CHX2	RefSeq	gene	305605	306651	+	BME_RS11625	BMEII0292	GGDEF domain-containing protein	protein_coding	WP_004682419,1	0	Non-essential	3.21675
CHX2	RefSeq	gene	281613	282200	+	BME_RS11505	BMEII0269	transglutaminase	protein_coding	WP_004682449,1	0	Non-essential	3.21665
CHX2	RefSeq	gene	1174223	1175116	+	BME_RS15720	BMEII1135	LysR family transcriptional regulator	protein_coding	WP_002966481,1	0	Non-essential	3.21662
CHX2	RefSeq	gene	336700	337989	+	BME_RS11770	BMEII0323	NAD(P)(+) transhydrogenase (Re/Si-specific) subunit alpha	protein_coding	WP_004682363,1	0	Non-essential	3.21659
CHX2	RefSeq	gene	903103	904098	-	BME_RS14425	BMEII0866	gfo/Idh/MocA family oxidoreductase	protein_coding	WP_002966205,1	0	Non-essential	3.21613
CHX2	RefSeq	gene	819762	820682	+	BME_RS14015	BMEII0781	homoserine O-succinyltransferase	protein_coding	WP_004681844,1	0	Non-essential	3.21564
CHX2	RefSeq	gene	297889	298842	+	BME_RS11590	BMEII0285	ABC transporter permease	protein_coding	WP_004682426,1	0	Non-essential	3.21497
CHX2	RefSeq	pseudogene	955197	958422	+	BME_RS14660	NA	multidrug efflux RND transporter permease subunit	pseudogene	NA	0	Non-essential	3.21494
CHX2	RefSeq	gene	828568	829992	+	BME_RS14070	BMEII0792	two-component sensor histidine kinase	protein_coding	WP_004686096,1	0	Non-essential	3.21462
CHX2	RefSeq	gene	704259	705227	-	BME_RS13475	BMEII0670	aspartate carbamoyltransferase	protein_coding	WP_002966034,1	0	Non-essential	3.21443
CHX2	RefSeq	gene	283417	284247	+	BME_RS11515	BMEII0271	LOG family protein	protein_coding	WP_011005564,1	0	Non-essential	3.21431
CHX2	RefSeq	gene	844507	845448	+	BME_RS14160	BMEII0811	DUF808 domain-containing protein	protein_coding	WP_004681829,1	0	Non-essential	3.2138
CHX2	RefSeq	gene	130621	131877	+	BME_RS10805	BMEII0128	hypothetical protein	protein_coding	WP_011005524,1	0	Non-essential	3.21349
CHX2	RefSeq	gene	701118	702299	-	BME_RS13460	BMEII0667	DNA-protecting protein DprA	protein_coding	WP_002967291,1	0	Non-essential	3.2133
CHX2	RefSeq	gene	122520	123389	-	BME_RS10775	BMEII0121	branched-chain amino acid ABC transporter permease	protein_coding	WP_004681064,1	0	Non-essential	3.21311
CHX2	RefSeq	gene	336252	336476	+	BME_RS11765	BMEII0322	aa3-type cytochrome c oxidase subunit IV	protein_coding	WP_002965674,1	0	Non-essential	3.21273
CHX2	RefSeq	gene	860179	860835	-	BME_RS14235	BMEII0826	PIG-L family deacetylase	protein_coding	WP_004681804,1	0	Non-essential	3.2127
CHX2	RefSeq	gene	900086	901102	+	BME_RS14410	BMEII0863	ABC transporter ATP-binding protein	protein_coding	WP_004681736,1	0	Non-essential	3.21237
CHX2	RefSeq	gene	627713	628828	+	BME_RS13100	BMEII0593	ABC transporter ATP-binding protein	protein_coding	WP_002967276,1	0	Non-essential	3.21233
CHX2	RefSeq	gene	431803	432798	+	BME_RS12215	BMEII0413	CoA ester lyase	protein_coding	WP_004682257,1	0	Non-essential	3.21228
CHX2	RefSeq	gene	1147329	1147790	+	BME_RS15595	BMEII1111	hypothetical protein	protein_coding	WP_004681330,1	0	Non-essential	3.2121
CHX2	RefSeq	gene	1009106	1010500	-	BME_RS14915	BMEII0972	nitrous oxide reductase family maturation protein NosD	protein_coding	WP_002966309,1	0	Non-essential	3.21092
CHX2	RefSeq	gene	68952	69902	-	BME_RS10515	BMEII0068	branched-chain amino acid ABC transporter permease	protein_coding	WP_004681162,1	0	Non-essential	3.20979
CHX2	RefSeq	gene	635078	635851	-	BME_RS13135	BMEII0601	amino acid ABC transporter substrate-binding protein	protein_coding	WP_004681957,1	0	Non-essential	3.2097
CHX2	RefSeq	gene	889705	890472	-	BME_RS14360	BMEII0853	DNA-binding response regulator	protein_coding	WP_002966190,1	0	Non-essential	3.20946
CHX2	RefSeq	gene	1005762	1006568	-	BME_RS14890	BMEII0967	FAD:protein FMN transferase	protein_coding	WP_005971769,1	0	Non-essential	3.20943
CHX2	RefSeq	pseudogene	742082	743163	+	BME_RS13630	BMEII0699	sugar ABC transporter permease	pseudogene	NA	0	Non-essential	3.20883
CHX2	RefSeq	gene	887479	889668	-	BME_RS14355	BMEII0852	LPS biosynthesis protein	protein_coding	WP_004681746,1	0	Non-essential	3.20858
CHX2	RefSeq	gene	12325	13494	+	BME_RS10260	BMEII0013	aminodeoxychorismate synthase%2C component I	protein_coding	WP_004681242,1	0	Non-essential	3.2084
CHX2	RefSeq	gene	918249	919412	-	BME_RS14490	BMEII0879	cytochrome P450	protein_coding	WP_004686862,1	0	Non-essential	3.20802
CHX2	RefSeq	gene	995814	997328	-	BME_RS14840	BMEII0957	UbiD family decarboxylase	protein_coding	WP_004681600,1	0	Non-essential	3.20796
CHX2	RefSeq	gene	469123	469863	-	BME_RS12375	BMEII0448	M48 family peptidase	protein_coding	WP_002965799,1	0	Non-essential	3.20794
CHX2	RefSeq	gene	115812	116633	+	BME_RS10740	BMEII0114	carbohydrate ABC transporter permease	protein_coding	WP_004681078,1	0	Non-essential	3.20771
CHX2	RefSeq	gene	643258	644205	-	BME_RS13165	BMEII0607	iron ABC transporter substrate-binding protein	protein_coding	WP_002965965,1	0	Non-essential	3.20727
CHX2	RefSeq	gene	34187	35272	+	BME_RS10365	BMEII0035	P-type DNA transfer ATPase VirB11	protein_coding	WP_005972055,1	0	Non-essential	3.20721
CHX2	RefSeq	gene	1101693	1101902	-	BME_RS17445	NA	hypothetical protein	protein_coding	WP_014315908,1	0	Non-essential	3.20672
CHX2	RefSeq	gene	227055	228557	+	BME_RS11245	BMEII0215	3-hydroxyacyl-CoA dehydrogenase	protein_coding	WP_004682548,1	0	Non-essential	3.20594
CHX2	RefSeq	gene	430893	431498	-	BME_RS12210	BMEII0411	3-isopropylmalate dehydratase small subunit	protein_coding	WP_002965763,1	0	Non-essential	3.20502
CHX2	RefSeq	gene	1140897	1141874	+	BME_RS15560	BMEII1103	phosphatase PAP2 family protein	protein_coding	WP_002966447,1	0	Non-essential	3.205
CHX2	RefSeq	gene	902126	903115	-	BME_RS14420	BMEII0865	gfo/Idh/MocA family oxidoreductase	protein_coding	WP_005971624,1	0	Non-essential	3.20429
CHX2	RefSeq	gene	629390	630799	+	BME_RS13110	BMEII0596	MFS transporter	protein_coding	WP_004681969,1	0	Non-essential	3.20377
CHX2	RefSeq	gene	881314	882549	-	BME_RS14330	BMEII0846	glycoside hydrolase	protein_coding	WP_004681755,1	0	Non-essential	3.20359
CHX2	RefSeq	gene	796241	796396	-	BME_RS13900	BMEII0758	cytochrome bd-I oxidase subunit CydX	protein_coding	WP_002972046,1	0	Non-essential	3.20357
CHX2	RefSeq	gene	1149140	1150210	+	BME_RS15615	BMEII1114	flagellar biosynthesis protein FlhB	protein_coding	WP_004681320,1	0	Non-essential	3.20341
CHX2	RefSeq	gene	1127933	1128835	+	BME_RS15495	BMEII1090	NAD(P)-dependent oxidoreductase	protein_coding	WP_005971952,1	0	Non-essential	3.20253
CHX2	RefSeq	gene	15808	16188	+	BME_RS10275	BMEII0017	hypothetical protein	protein_coding	WP_002966502,1	0	Non-essential	3.20208
CHX2	RefSeq	gene	830064	831113	-	BME_RS14075	BMEII0793	HlyD family secretion protein	protein_coding	WP_002971258,1	0	Non-essential	3.20176
CHX2	RefSeq	gene	47122	47592	-	BME_RS10400	BMEII0042	heat-shock protein IbpA	protein_coding	WP_002966528,1	0	Non-essential	3.20169
CHX2	RefSeq	gene	472827	474050	-	BME_RS12385	BMEII0450	restriction endonuclease subunit S	protein_coding	WP_004682202,1	0	Non-essential	3.20141
CHX2	RefSeq	gene	797571	799148	-	BME_RS13910	BMEII0760	cytochrome bd oxidase subunit I	protein_coding	WP_002967308,1	0	Non-essential	3.20132
CHX2	RefSeq	gene	750142	750549	-	BME_RS13680	BMEII0709	hypothetical protein	protein_coding	WP_002972070,1	0	Non-essential	3.20089
CHX2	RefSeq	pseudogene	1148151	1149123	+	BME_RS17485	BMEII1113	flagellar motor switch protein FliG	pseudogene	NA	0	Non-essential	3.20077
CHX2	RefSeq	gene	651517	651654	+	BME_RS13200	NA	DUF1127 domain-containing protein	protein_coding	WP_002965972,1	0	Non-essential	3.20032
CHX2	RefSeq	gene	658910	659665	-	BME_RS13235	BMEII0624	glycerol-3-phosphate transporter permease	protein_coding	WP_004681935,1	0	Non-essential	3.20025
CHX2	RefSeq	gene	799291	800973	-	BME_RS13915	BMEII0761	thiol reductant ABC exporter subunit CydC	protein_coding	WP_004681854,1	0	Non-essential	3.20024
CHX2	RefSeq	gene	1075843	1077207	-	BME_RS15230	BMEII1036	insulinase family protein	protein_coding	WP_004686843,1	0	Non-essential	3.19954
CHX2	RefSeq	gene	204441	205517	+	BME_RS11140	BMEII0193	ABC transporter ATP-binding protein	protein_coding	WP_004682517,1	0	Non-essential	3.19948
CHX2	RefSeq	gene	945642	947234	+	BME_RS14615	BMEII0904	EAL domain-containing protein	protein_coding	WP_004686859,1	0	Non-essential	3.19941
CHX2	RefSeq	gene	1116782	1117618	-	BME_RS15420	BMEII1075	hypothetical protein	protein_coding	WP_002966417,1	0	Non-essential	3.19936
CHX2	RefSeq	gene	1130111	1130896	+	BME_RS15505	BMEII1092	hydroxypyruvate isomerase	protein_coding	WP_002966434,1	0	Non-essential	3.19749
CHX2	RefSeq	gene	135179	136171	+	BME_RS10825	BMEII0132	hypothetical protein	protein_coding	WP_005972176,1	0	Non-essential	3.19683
CHX2	RefSeq	gene	210614	211591	-	BME_RS11170	BMEII0199	ABC transporter ATP-binding protein	protein_coding	WP_004684753,1	0	Non-essential	3.19675
CHX2	RefSeq	gene	617082	618185	+	BME_RS13050	BMEII0583	ABC transporter ATP-binding protein	protein_coding	WP_004681989,1	0	Non-essential	3.19648
CHX2	RefSeq	gene	743168	744088	+	BME_RS13635	BMEII0701	ABC transporter permease	protein_coding	WP_004681885,1	0	Non-essential	3.19625
CHX2	RefSeq	pseudogene	951159	952553	-	BME_RS14640	NA	glutamate decarboxylase	pseudogene	NA	0	Non-essential	3.19512
CHX2	RefSeq	gene	894876	895625	+	BME_RS14385	BMEII0858	FadR family transcriptional regulator	protein_coding	WP_002969353,1	0	Non-essential	3.19473
CHX2	RefSeq	gene	614739	615260	+	BME_RS13035	BMEII0581	superoxide dismutase [Cu-Zn]	protein_coding	WP_002972093,1	0	Non-essential	3.19452
CHX2	RefSeq	gene	403056	404087	+	BME_RS12070	BMEII0384	SIS domain-containing protein	protein_coding	WP_004682303,1	0	Non-essential	3.1943
CHX2	RefSeq	gene	499592	500365	-	BME_RS12510	BMEII0475	GntR family transcriptional regulator	protein_coding	WP_002965827,1	0	Non-essential	3.19398
CHX2	RefSeq	gene	963630	964676	-	BME_RS14695	BMEII0923	ABC transporter substrate-binding protein	protein_coding	WP_002967344,1	0	Non-essential	3.19397
CHX2	RefSeq	gene	732874	733548	-	BME_RS13585	BMEII0690	DsbA family protein	protein_coding	WP_004681889,1	0	Non-essential	3.19366
CHX2	RefSeq	gene	621296	621697	+	BME_RS13065	BMEII0586	hypothetical protein	protein_coding	WP_004681985,1	0	Non-essential	3.19333
CHX2	RefSeq	gene	129839	130621	+	BME_RS10800	BMEII0127	IclR family transcriptional regulator	protein_coding	WP_002971315,1	0	Non-essential	3.19302
CHX2	RefSeq	gene	598966	599766	+	BME_RS12965	BMEII0568	inositol monophosphatase	protein_coding	WP_002968483,1	0	Non-essential	3.19279
CHX2	RefSeq	gene	1065072	1066943	+	BME_RS15180	BMEII1026	DNA mismatch repair protein MutL	protein_coding	WP_002966364,1	0	Non-essential	3.19268
CHX2	RefSeq	gene	132531	133889	+	BME_RS10815	BMEII0130	aspartate aminotransferase family protein	protein_coding	WP_002967140,1	0	Non-essential	3.19262
CHX2	RefSeq	gene	640538	641296	-	BME_RS13150	BMEII0604	iron ABC transporter ATP-binding protein	protein_coding	WP_002965962,1	0	Non-essential	3.19247
CHX2	RefSeq	gene	206385	207188	+	BME_RS11150	BMEII0195	ABC transporter permease	protein_coding	WP_002967391,1	0	Non-essential	3.19224
CHX2	RefSeq	pseudogene	677446	678154	+	BME_RS17265	NA	3-oxoadipate CoA-transferase	pseudogene	NA	0	Non-essential	3.19152
CHX2	RefSeq	gene	870493	871734	+	BME_RS14280	BMEII0836	dTDP-4-dehydrorhamnose 3%2C5-epimerase	protein_coding	WP_004681786,1	0	Non-essential	3.1903
CHX2	RefSeq	gene	572812	573978	+	BME_RS12870	BMEII0548	proline/glycine betaine ABC transporter ATP-binding protein ProV	protein_coding	WP_005971161,1	0	Non-essential	3.19021
CHX2	RefSeq	gene	1150820	1151599	-	BME_RS15625	BMEII1116	HTH-type quorum sensing-dependent transcriptional regulator VjbR	protein_coding	WP_002966460,1	0	Non-essential	3.1902
CHX2	RefSeq	gene	140758	141561	+	BME_RS10855	BMEII0138	2-oxo-hepta-3-ene-1%2C7-dioic acid hydratase	protein_coding	WP_004681035,1	0	Non-essential	3.18867
CHX2	RefSeq	gene	867598	868959	-	BME_RS14270	BMEII0834	glutamate-1-semialdehyde 2%2C1-aminomutase	protein_coding	WP_004686869,1	0	Non-essential	3.18855
CHX2	RefSeq	gene	5657	6295	+	BME_RS10240	BMEII0009	ketohydroxyglutarate aldolase	protein_coding	WP_004681253,1	0	Non-essential	3.18853
CHX2	RefSeq	gene	405258	405986	+	BME_RS12080	BMEII0386	sugar isomerase domain-containing protein	protein_coding	WP_004682301,1	0	Non-essential	3.18571
CHX2	RefSeq	gene	992300	993007	+	BME_RS14815	BMEII0952	nitrate reductase molybdenum cofactor assembly chaperone	protein_coding	WP_004681610,1	0	Non-essential	3.18512
CHX2	RefSeq	pseudogene	595662	597887	+	BME_RS12955	NA	iron ABC transporter permease	pseudogene	NA	0	Non-essential	3.18486
CHX2	RefSeq	gene	120120	120824	-	BME_RS10765	BMEII0119	ABC transporter ATP-binding protein	protein_coding	WP_002967144,1	0	Non-essential	3.18381
CHX2	RefSeq	gene	1124774	1125037	-	BME_RS17470	NA	hypothetical protein	protein_coding	WP_080502844,1	0	Non-essential	3.18355
CHX2	RefSeq	gene	1110329	1110724	-	BME_RS15390	BMEII1068	cytochrome c family protein	protein_coding	WP_002966407,1	0	Non-essential	3.18268
CHX2	RefSeq	pseudogene	689938	690446	+	BME_RS13405	NA	nucleoside diphosphate kinase regulator	pseudogene	NA	0	Non-essential	3.18189
CHX2	RefSeq	gene	3872	4756	-	BME_RS10230	BMEII0007	rhodanese domain-containing protein	protein_coding	WP_006084601,1	0	Non-essential	3.18181
CHX2	RefSeq	gene	994681	995217	+	BME_RS14830	BMEII0955	DUF2478 domain-containing protein	protein_coding	WP_002966291,1	0	Non-essential	3.18174
CHX2	RefSeq	gene	621767	622111	-	BME_RS13070	BMEII0587	TIGR01244 family phosphatase	protein_coding	WP_002965944,1	0	Non-essential	3.18121
CHX2	RefSeq	pseudogene	861644	862944	-	BME_RS14245	NA	SAM-dependent methyltransferase	pseudogene	NA	0	Non-essential	3.1811
CHX2	RefSeq	gene	1175860	1176963	+	BME_RS15730	BMEII1137	hypothetical protein	protein_coding	WP_005974726,1	0	Non-essential	3.1804
CHX2	RefSeq	gene	794181	794369	-	BME_RS17325	NA	hypothetical protein	protein_coding	WP_002966115,1	0	Non-essential	3.17929
CHX2	RefSeq	gene	529373	530986	+	BME_RS12650	BMEII0504	ABC transporter substrate-binding protein	protein_coding	WP_002965856,1	0	Non-essential	3.17905
CHX2	RefSeq	pseudogene	943966	944852	-	BME_RS17370	NA	LysR family transcriptional regulator	pseudogene	NA	0	Non-essential	3.17895
CHX2	RefSeq	gene	82402	83010	-	BME_RS10590	BMEII0082	DUF922 domain-containing protein	protein_coding	WP_002968810,1	0	Non-essential	3.17854
CHX2	RefSeq	gene	926357	926905	-	BME_RS14525	BMEII0885	hypothetical protein	protein_coding	WP_002966226,1	0	Non-essential	3.17813
CHX2	RefSeq	gene	430385	430807	-	BME_RS12205	BMEII0410	Zn-dependent protease	protein_coding	WP_002968543,1	0	Non-essential	3.17806
CHX2	RefSeq	gene	344631	344834	+	BME_RS17080	NA	hypothetical protein	protein_coding	WP_005972392,1	0	Non-essential	3.1778
CHX2	RefSeq	gene	524521	525480	+	BME_RS12625	BMEII0499	hypothetical protein	protein_coding	WP_002967252,1	0	Non-essential	3.17704
CHX2	RefSeq	gene	528674	529018	-	BME_RS12645	BMEII0503	hypothetical protein	protein_coding	WP_004684879,1	0	Non-essential	3.17661
CHX2	RefSeq	gene	636137	639751	-	BME_RS13140	BMEII0602	5-oxoprolinase	protein_coding	WP_004686886,1	0	Non-essential	3.17625
CHX2	RefSeq	gene	1145524	1146396	+	BME_RS15585	BMEII1109	flagellar motor stator protein MotA	protein_coding	WP_011265394,1	0	Non-essential	3.17535
CHX2	RefSeq	gene	739442	740158	+	BME_RS13615	BMEII0696	quinone oxidoreductase	protein_coding	WP_002966063,1	0	Non-essential	3.17508
CHX2	RefSeq	gene	416129	416566	-	BME_RS12125	BMEII0395	Lrp/AsnC family transcriptional regulator	protein_coding	WP_004682281,1	0	Non-essential	3.17507
CHX2	RefSeq	pseudogene	382593	383807	-	BME_RS17100	NA	imidazolonepropionase	pseudogene	NA	0	Non-essential	3.17464
CHX2	RefSeq	gene	694497	695228	-	BME_RS13435	BMEII0663	NUDIX hydrolase	protein_coding	WP_004681908,1	0	Non-essential	3.17455
CHX2	RefSeq	gene	66260	66976	-	BME_RS10500	BMEII0065	ABC transporter ATP-binding protein	protein_coding	WP_002968219,1	0	Non-essential	3.17433
CHX2	RefSeq	gene	786825	788057	-	BME_RS13850	BMEII0748	3-methyl-2-oxobutanoate dehydrogenase (2-methylpropanoyl-transferring) subunit alpha	protein_coding	WP_002966107,1	0	Non-essential	3.17415
CHX2	RefSeq	gene	819147	819590	-	BME_RS15780	BMEII0780	hypothetical protein	protein_coding	WP_002966141,1	0	Non-essential	3.174
CHX2	RefSeq	gene	983281	983991	-	BME_RS14795	BMEII0947	transcriptional regulator	protein_coding	WP_011005770,1	0	Non-essential	3.17358
CHX2	RefSeq	gene	250316	251893	-	BME_RS11355	BMEII0236	peptide chain release factor 3	protein_coding	WP_004682492,1	0	Non-essential	3.17258
CHX2	RefSeq	gene	170442	171125	+	BME_RS10945	BMEII0158	flagellar transcriptional regulator FtcR	protein_coding	WP_002966643,1	0	Non-essential	3.17256
CHX2	RefSeq	gene	609634	610188	+	BME_RS13010	BMEII0577	peroxiredoxin	protein_coding	WP_004682002,1	0	Non-essential	3.17228
CHX2	RefSeq	gene	256676	257395	-	BME_RS11380	NA	lysoplasmalogenase	protein_coding	WP_004682483,1	0	Non-essential	3.17191
CHX2	RefSeq	gene	800970	802706	-	BME_RS13920	BMEII0762	thiol reductant ABC exporter subunit CydD	protein_coding	WP_004681853,1	0	Non-essential	3.17191
CHX2	RefSeq	gene	1054886	1055593	+	BME_RS15135	BMEII1016	type 1 glutamine amidotransferase domain-containing protein	protein_coding	WP_004686845,1	0	Non-essential	3.17135
CHX2	RefSeq	pseudogene	72936	73447	-	BME_RS10540	NA	RNA polymerase subunit sigma-24	pseudogene	NA	0	Non-essential	3.17084
CHX2	RefSeq	gene	230779	232398	+	BME_RS11255	BMEII0217	ABC transporter substrate-binding protein	protein_coding	WP_002968915,1	0	Non-essential	3.17047
CHX2	RefSeq	gene	309646	310053	+	BME_RS11645	BMEII0296	hypothetical protein	protein_coding	WP_004682415,1	0	Non-essential	3.17042
CHX2	RefSeq	gene	254259	255116	-	BME_RS11370	BMEII0240	EEP domain-containing protein	protein_coding	WP_004682487,1	0	Non-essential	3.16981
CHX2	RefSeq	gene	2836	3591	-	BME_RS10225	BMEII0005	molybdate ABC transporter substrate-binding protein	protein_coding	WP_004681258,1	0	Non-essential	3.16941
CHX2	RefSeq	gene	95478	96830	+	BME_RS10655	BMEII0096	oxygen-independent coproporphyrinogen III oxidase	protein_coding	WP_004686823,1	0	Non-essential	3.16902
CHX2	RefSeq	gene	626813	627694	+	BME_RS13095	BMEII0592	carbohydrate ABC transporter permease	protein_coding	WP_004681974,1	0	Non-essential	3.16877
CHX2	RefSeq	gene	344768	345031	-	BME_RS17085	BMEII0333	hypothetical protein	protein_coding	WP_002965684,1	0	Non-essential	3.16843
CHX2	RefSeq	gene	97155	99050	+	BME_RS10660	BMEII0097	heavy metal translocating P-type ATPase	protein_coding	WP_025198992,1	0	Non-essential	3.16777
CHX2	RefSeq	gene	543032	543265	+	BME_RS17200	NA	hypothetical protein	protein_coding	WP_006138414,1	0	Non-essential	3.16762
CHX2	RefSeq	gene	850993	851760	+	BME_RS14190	BMEII0816	3-hydroxyacyl-CoA dehydrogenase	protein_coding	WP_002968376,1	0	Non-essential	3.16643
CHX2	RefSeq	gene	655088	656734	-	BME_RS13220	BMEII0620	SLC13 family permease	protein_coding	WP_004681938,1	0	Non-essential	3.16535
CHX2	RefSeq	gene	1136639	1136824	-	BME_RS17475	NA	hypothetical protein	protein_coding	WP_006643157,1	0	Non-essential	3.16454
CHX2	RefSeq	gene	88069	89004	+	BME_RS10620	BMEII0088	nucleoside hydrolase	protein_coding	WP_002966573,1	0	Non-essential	3.16451
CHX2	RefSeq	gene	24862	25578	+	BME_RS10315	BMEII0025	type IV secretion system protein virB1	protein_coding	WP_004681227,1	0	Non-essential	3.16435
CHX2	RefSeq	gene	478444	478773	+	BME_RS12415	NA	hypothetical protein	protein_coding	WP_004686896,1	0	Non-essential	3.16399
CHX2	RefSeq	gene	1163154	1164128	-	BME_RS15675	BMEII1126	gfo/Idh/MocA family oxidoreductase	protein_coding	WP_004681292,1	0	Non-essential	3.16303
CHX2	RefSeq	gene	144251	145219	-	BME_RS10875	BMEII0143	AraC family transcriptional regulator	protein_coding	WP_004685908,1	0	Non-essential	3.16301
CHX2	RefSeq	gene	517731	518018	-	BME_RS17195	BMEII0494	hypothetical protein	protein_coding	WP_011005627,1	0	Non-essential	3.16275
CHX2	RefSeq	gene	474040	475566	-	BME_RS12390	BMEII0451	SAM-dependent DNA methyltransferase	protein_coding	WP_002965802,1	0	Non-essential	3.16255
CHX2	RefSeq	gene	136808	137200	+	BME_RS10835	BMEII0134	5-carboxymethyl-2-hydroxymuconate isomerase	protein_coding	WP_002966620,1	0	Non-essential	3.16239
CHX2	RefSeq	gene	1052102	1052497	-	BME_RS15120	BMEII1013	hypothetical protein	protein_coding	WP_002966353,1	0	Non-essential	3.16235
CHX2	RefSeq	gene	191528	191604	+	BME_RS11065	BMEIIt02	tRNA-Ile	tRNA	NA	0	Non-essential	3.16208
CHX2	RefSeq	gene	1126758	1127180	-	BME_RS15485	BMEII1088	flagellar basal body rod protein FlgC	protein_coding	WP_002966430,1	0	Non-essential	3.16178
CHX2	RefSeq	gene	575000	575866	+	BME_RS12880	BMEII0550	glycine/betaine ABC transporter substrate-binding protein	protein_coding	WP_004686020,1	0	Non-essential	3.16141
CHX2	RefSeq	gene	684539	685261	+	BME_RS13385	BMEII0654	GGDEF domain-containing protein	protein_coding	WP_004681913,1	0	Non-essential	3.1613
CHX2	RefSeq	gene	654285	654884	+	BME_RS13215	BMEII0619	nucleoside deaminase	protein_coding	WP_004681939,1	0	Non-essential	3.16098
CHX2	RefSeq	gene	561246	562244	+	BME_RS12805	BMEII0536	iron ABC transporter permease	protein_coding	WP_002965889,1	0	Non-essential	3.16064
CHX2	RefSeq	gene	747306	747617	-	BME_RS13655	BMEII0705	(2Fe-2S)-binding protein	protein_coding	WP_004681882,1	0	Non-essential	3.16038
CHX2	RefSeq	gene	39005	40459	-	BME_RS10385	BMEII0039	glutamate synthase subunit beta	protein_coding	WP_002972210,1	0	Non-essential	3.16031
CHX2	RefSeq	gene	1105322	1105504	-	BME_RS15360	BMEII1063	hypothetical protein	protein_coding	WP_005971912,1	0	Non-essential	3.15964
CHX2	RefSeq	gene	517938	518153	+	BME_RS12595	NA	hypothetical protein	protein_coding	WP_050396583,1	0	Non-essential	3.15791
CHX2	RefSeq	gene	420941	421930	+	BME_RS12160	BMEII0401	thioredoxin	protein_coding	WP_004682272,1	0	Non-essential	3.15752
CHX2	RefSeq	gene	139888	140754	+	BME_RS10850	BMEII0137	FAA hydrolase family protein	protein_coding	WP_002966623,1	0	Non-essential	3.15692
CHX2	RefSeq	gene	300718	301566	+	BME_RS11605	BMEII0288	ABC transporter ATP-binding protein	protein_coding	WP_004682423,1	0	Non-essential	3.15657
CHX2	RefSeq	gene	1042820	1043857	+	BME_RS15075	BMEII1005	oxidoreductase	protein_coding	WP_004681510,1	0	Non-essential	3.15646
CHX2	RefSeq	gene	581461	582303	+	BME_RS12910	BMEII0556	MurR/RpiR family transcriptional regulator	protein_coding	WP_002965912,1	0	Non-essential	3.1556
CHX2	RefSeq	gene	270545	270748	+	BME_RS17030	BMEII0257	hypothetical protein	protein_coding	WP_002965609,1	0	Non-essential	3.15533
CHX2	RefSeq	gene	949554	951086	-	BME_RS14635	BMEII0909	amino acid permease	protein_coding	WP_005971689,1	0	Non-essential	3.15465
CHX2	RefSeq	gene	128097	129548	-	BME_RS10795	BMEII0126	APC family permease	protein_coding	WP_041594651,1	0	Non-essential	3.15461
CHX2	RefSeq	gene	368260	369195	+	BME_RS11925	BMEII0355	gfo/Idh/MocA family oxidoreductase	protein_coding	WP_002967212,1	0	Non-essential	3.15344
CHX2	RefSeq	gene	75633	76973	-	BME_RS10560	BMEII0076	hypothetical protein	protein_coding	WP_005972101,1	0	Non-essential	3.15318
CHX2	RefSeq	gene	298839	299699	+	BME_RS11595	BMEII0286	ABC transporter permease	protein_coding	WP_002965640,1	0	Non-essential	3.15302
CHX2	RefSeq	gene	846194	846688	+	BME_RS14165	BMEII0812	peptide deformylase	protein_coding	WP_002966173,1	0	Non-essential	3.15262
CHX2	RefSeq	pseudogene	195542	196722	-	BME_RS11090	BMEII0183	IS3 family transposase	pseudogene	NA	0	Non-essential	3.15256
CHX2	RefSeq	gene	462378	464063	-	BME_RS12350	BMEII0442	hypothetical protein	protein_coding	WP_004682214,1	0	Non-essential	3.15221
CHX2	RefSeq	gene	816032	816670	+	BME_RS13990	BMEII0777	ATP-dependent dethiobiotin synthetase BioD	protein_coding	WP_004681846,1	0	Non-essential	3.15137
CHX2	RefSeq	gene	1056189	1057463	+	BME_RS15145	BMEII1018	2%2C4-dienoyl-CoA reductase	protein_coding	WP_004681485,1	0	Non-essential	3.15081
CHX2	RefSeq	pseudogene	358049	361122	+	BME_RS11885	NA	hypothetical protein	pseudogene	NA	0	Non-essential	3.15051
CHX2	RefSeq	gene	1121181	1121921	-	BME_RS15445	BMEII1080	flagellar biosynthetic protein FliP	protein_coding	WP_004681385,1	0	Non-essential	3.14942
CHX2	RefSeq	gene	1146398	1147348	+	BME_RS15590	BMEII1110	flagellar motor switch protein FliM	protein_coding	WP_004681331,1	0	Non-essential	3.14939
CHX2	RefSeq	gene	688150	689487	-	BME_RS13400	BMEII0656	DNA polymerase IV	protein_coding	WP_002969333,1	0	Non-essential	3.14841
CHX2	RefSeq	gene	279506	280111	-	BME_RS11495	BMEII0267	hypothetical protein	protein_coding	WP_002965619,1	0	Non-essential	3.14827
CHX2	RefSeq	gene	290130	291131	-	BME_RS11555	BMEII0279	DUF4105 domain-containing protein	protein_coding	WP_002965632,1	0	Non-essential	3.14732
CHX2	RefSeq	gene	622221	623030	+	BME_RS13075	BMEII0588	sulfurtransferase FdhD	protein_coding	WP_004681982,1	0	Non-essential	3.14479
CHX2	RefSeq	gene	459739	460749	+	BME_RS12340	BMEII0440	NAD(P)-dependent oxidoreductase	protein_coding	WP_004682216,1	0	Non-essential	3.14406
CHX2	RefSeq	gene	335303	335644	+	BME_RS17070	BMEII0320	hypothetical protein	protein_coding	WP_005972378,1	0	Non-essential	3.1433
CHX2	RefSeq	gene	1044983	1045684	-	BME_RS15085	BMEII1007	GntR family transcriptional regulator	protein_coding	WP_002966347,1	0	Non-essential	3.14322
CHX2	RefSeq	gene	1154051	1155628	+	BME_RS15640	BMEII1119	MFS transporter	protein_coding	WP_004681308,1	0	Non-essential	3.14307
CHX2	RefSeq	gene	965052	965444	+	BME_RS14700	NA	DUF3597 domain-containing protein	protein_coding	WP_004681647,1	0	Non-essential	3.14281
CHX2	RefSeq	gene	116668	117933	+	BME_RS10745	BMEII0115	ABC transporter substrate-binding protein	protein_coding	WP_004681076,1	0	Non-essential	3.1428
CHX2	RefSeq	gene	181688	182215	+	BME_RS11015	BMEII0172	hypothetical protein	protein_coding	WP_004680965,1	0	Non-essential	3.14204
CHX2	RefSeq	gene	1173014	1174219	+	BME_RS15715	BMEII1134	amidase	protein_coding	WP_004681276,1	0	Non-essential	3.14179
CHX2	RefSeq	gene	901099	902052	+	BME_RS14415	BMEII0864	ABC transporter ATP-binding protein	protein_coding	WP_002966203,1	0	Non-essential	3.14142
CHX2	RefSeq	gene	1167755	1168516	+	BME_RS15695	BMEII1130	glycosyltransferase	protein_coding	WP_004681283,1	0	Non-essential	3.14107
CHX2	RefSeq	gene	275257	275562	+	BME_RS11470	BMEII0262	SelT/SelW/SelH family protein	protein_coding	WP_002965614,1	0	Non-essential	3.14096
CHX2	RefSeq	gene	886222	887469	-	BME_RS14350	BMEII0851	sugar ABC transporter substrate-binding protein	protein_coding	WP_002967320,1	0	Non-essential	3.14094
CHX2	RefSeq	gene	1024724	1024945	+	BME_RS17425	BMEII0984	hypothetical protein	protein_coding	WP_002966321,1	0	Non-essential	3.13966
CHX2	RefSeq	pseudogene	342724	343623	-	BME_RS11800	NA	hypothetical protein	pseudogene	NA	0	Non-essential	3.13887
CHX2	RefSeq	gene	23120	24358	+	BME_RS10310	BMEII0024	lytic murein transglycosylase	protein_coding	WP_004681229,1	0	Non-essential	3.13878
CHX2	RefSeq	gene	1120592	1120978	-	BME_RS15440	NA	DUF4381 domain-containing protein	protein_coding	WP_005971939,1	0	Non-essential	3.13835
CHX2	RefSeq	gene	849313	850980	+	BME_RS14185	BMEII0815	AMP-binding protein	protein_coding	WP_041594659,1	0	Non-essential	3.13781
CHX2	RefSeq	pseudogene	255271	256686	-	BME_RS11375	NA	coniferyl aldehyde dehydrogenase	pseudogene	NA	0	Non-essential	3.13715
CHX2	RefSeq	gene	207214	208263	+	BME_RS11155	BMEII0196	hypothetical protein	protein_coding	WP_005972253,1	0	Non-essential	3.13715
CHX2	RefSeq	gene	835423	836241	+	BME_RS14105	BMEII0799	ABC transporter permease	protein_coding	WP_004686098,1	0	Non-essential	3.13533
CHX2	RefSeq	gene	278576	279331	+	BME_RS11490	BMEII0266	tRNA pseudouridine(38-40) synthase TruA	protein_coding	WP_002965618,1	0	Non-essential	3.13522
CHX2	RefSeq	gene	406130	407014	+	BME_RS12085	BMEII0387	formyltetrahydrofolate deformylase	protein_coding	WP_004682299,1	0	Non-essential	3.1351
CHX2	RefSeq	gene	226205	227053	+	BME_RS11240	BMEII0214	enoyl-CoA hydratase	protein_coding	WP_002965570,1	0	Non-essential	3.13504
CHX2	RefSeq	gene	515225	516385	-	BME_RS12585	BMEII0492	acyl-CoA dehydrogenase	protein_coding	WP_005971076,1	0	Non-essential	3.13435
CHX2	RefSeq	gene	527890	528519	-	BME_RS12640	BMEII0502	carbonic anhydrase	protein_coding	WP_004682124,1	0	Non-essential	3.13422
CHX2	RefSeq	gene	147089	148624	-	BME_RS10885	BMEII0145	D-xylose ABC transporter ATP-binding protein	protein_coding	WP_004681019,1	0	Non-essential	3.13378
CHX2	RefSeq	gene	910664	911461	-	BME_RS14455	BMEII0872	3-oxoacyl-ACP reductase FabG	protein_coding	WP_004681720,1	0	Non-essential	3.1328
CHX2	RefSeq	gene	816667	817941	+	BME_RS13995	BMEII0778	adenosylmethionine--8-amino-7-oxononanoate transaminase	protein_coding	WP_004681845,1	0	Non-essential	3.13278
CHX2	RefSeq	pseudogene	242480	243687	+	BME_RS11310	BMEII0228	IS3 family transposase	pseudogene	NA	0	Non-essential	3.13272
CHX2	RefSeq	gene	615742	616845	-	BME_RS13045	BMEII0582	FAD-binding oxidoreductase	protein_coding	WP_004681991,1	0	Non-essential	3.13268
CHX2	RefSeq	gene	1006764	1007303	-	BME_RS14900	BMEII0969	hypothetical protein	protein_coding	WP_002966306,1	0	Non-essential	3.13182
CHX2	RefSeq	gene	180023	180430	+	BME_RS11000	BMEII0169	hypothetical protein	protein_coding	WP_002966653,1	0	Non-essential	3.13178
CHX2	RefSeq	gene	893160	894698	-	BME_RS14380	BMEII0857	putative N-acetylmannosamine-6-phosphate 2-epimerase	protein_coding	WP_004681741,1	0	Non-essential	3.13173
CHX2	RefSeq	gene	664434	665150	-	BME_RS13255	BMEII0628	ABC transporter ATP-binding protein	protein_coding	WP_004681931,1	0	Non-essential	3.13115
CHX2	RefSeq	gene	374025	375614	+	BME_RS11955	BMEII0361	sugar ABC transporter ATP-binding protein	protein_coding	WP_004682332,1	0	Non-essential	3.13045
CHX2	RefSeq	gene	1131684	1132649	+	BME_RS15515	BMEII1094	hypothetical protein	protein_coding	WP_004681359,1	0	Non-essential	3.13025
CHX2	RefSeq	gene	672967	673875	+	BME_RS13305	BMEII0639	pca operon transcription factor PcaQ	protein_coding	WP_004681924,1	0	Non-essential	3.13011
CHX2	RefSeq	gene	558556	558765	+	BME_RS12790	BMEII0532	DUF1656 domain-containing protein	protein_coding	WP_002965885,1	0	Non-essential	3.12866
CHX2	RefSeq	gene	639877	640485	+	BME_RS13145	BMEII0603	transcriptional regulator	protein_coding	WP_002972090,1	0	Non-essential	3.12779
CHX2	RefSeq	gene	182666	183103	-	BME_RS11025	BMEII0175	transcriptional repressor	protein_coding	WP_002966658,1	0	Non-essential	3.12376
CHX2	RefSeq	gene	440215	440421	+	BME_RS12250	BMEII0421	hypothetical protein	protein_coding	WP_011005603,1	0	Non-essential	3.12346
CHX2	RefSeq	gene	610268	610795	+	BME_RS13015	BMEII0578	alkyl hydroperoxide reductase AhpD	protein_coding	WP_004682000,1	0	Non-essential	3.12252
CHX2	RefSeq	pseudogene	1112746	1112923	-	BME_RS17450	NA	autotransporter-associated beta strand	pseudogene	NA	0	Non-essential	3.12107
CHX2	RefSeq	pseudogene	948566	949518	-	BME_RS14630	NA	glutaminase	pseudogene	NA	0	Non-essential	3.12001
CHX2	RefSeq	gene	744171	745238	+	BME_RS13640	BMEII0702	BMP family ABC transporter substrate-binding protein	protein_coding	WP_004681884,1	0	Non-essential	3.11876
CHX2	RefSeq	gene	642239	643201	-	BME_RS13160	BMEII0606	iron ABC transporter permease	protein_coding	WP_004681948,1	0	Non-essential	3.11863
CHX2	RefSeq	gene	745378	746691	-	BME_RS13645	BMEII0703	30S ribosomal protein S12 methylthiotransferase RimO	protein_coding	WP_002966068,1	0	Non-essential	3.11773
CHX2	RefSeq	gene	1027060	1027980	-	BME_RS14985	BMEII0987	formylglycine-generating enzyme family protein	protein_coding	WP_004681548,1	0	Non-essential	3.11771
CHX2	RefSeq	gene	377915	378538	-	BME_RS11970	BMEII0364	hypothetical protein	protein_coding	WP_002968564,1	0	Non-essential	3.11669
CHX2	RefSeq	gene	376946	377827	-	BME_RS11965	BMEII0363	D-amino-acid transaminase	protein_coding	WP_002965713,1	0	Non-essential	3.11645
CHX2	RefSeq	gene	559983	560213	+	BME_RS17205	NA	hypothetical protein	protein_coding	WP_002965887,1	0	Non-essential	3.11622
CHX2	RefSeq	gene	656996	658051	-	BME_RS13225	BMEII0621	ABC transporter ATP-binding protein	protein_coding	WP_004681937,1	0	Non-essential	3.11618
CHX2	RefSeq	gene	580533	581300	-	BME_RS12905	BMEII0555	N-formylglutamate amidohydrolase	protein_coding	WP_004682041,1	0	Non-essential	3.1157
CHX2	RefSeq	gene	702976	704262	-	BME_RS13470	BMEII0669	dihydroorotase	protein_coding	WP_004681903,1	0	Non-essential	3.11555
CHX2	RefSeq	pseudogene	126551	128025	-	BME_RS10790	NA	aldehyde dehydrogenase	pseudogene	NA	0	Non-essential	3.11527
CHX2	RefSeq	gene	460760	462214	+	BME_RS12345	BMEII0441	aspartate aminotransferase family protein	protein_coding	WP_004682215,1	0	Non-essential	3.11516
CHX2	RefSeq	gene	945081	945347	+	BME_RS17375	BMEII0903	hypothetical protein	protein_coding	WP_002966244,1	0	Non-essential	3.11308
CHX2	RefSeq	gene	623031	623507	-	BME_RS13080	BMEII0589	6%2C7-dimethyl-8-ribityllumazine synthase 2	protein_coding	WP_002965946,1	0	Non-essential	3.11299
CHX2	RefSeq	gene	533574	534326	+	BME_RS12670	BMEII0508	ABC transporter ATP-binding protein	protein_coding	WP_004682115,1	0	Non-essential	3.11064
CHX2	RefSeq	gene	1123147	1123707	-	BME_RS15460	BMEII1083	hypothetical protein	protein_coding	WP_004681380,1	0	Non-essential	3.11044
CHX2	RefSeq	gene	37557	38960	+	BME_RS10380	BMEII0038	amino acid permease	protein_coding	WP_002966523,1	0	Non-essential	3.10978
CHX2	RefSeq	gene	17517	18503	+	BME_RS10285	BMEII0019	SPFH/Band 7/PHB domain protein	protein_coding	WP_004681235,1	0	Non-essential	3.10958
CHX2	RefSeq	pseudogene	469860	472830	-	BME_RS12380	NA	DEAD/DEAH box helicase	pseudogene	NA	0	Non-essential	3.10936
CHX2	RefSeq	gene	1077207	1078721	-	BME_RS15235	BMEII1037	insulinase family protein	protein_coding	WP_005974650,1	0	Non-essential	3.10932
CHX2	RefSeq	gene	1025126	1026181	-	BME_RS14975	BMEII0985	transcriptional regulator	protein_coding	WP_004681552,1	0	Non-essential	3.10852
CHX2	RefSeq	gene	64985	65722	-	BME_RS10490	BMEII0063	NAD(P)-dependent oxidoreductase	protein_coding	WP_004681173,1	0	Non-essential	3.10816
CHX2	RefSeq	gene	177448	179232	+	BME_RS10990	BMEII0167	flagellar biosynthesis protein FlhA	protein_coding	WP_004680979,1	0	Non-essential	3.10696
CHX2	RefSeq	gene	868997	870226	-	BME_RS14275	NA	glycosyltransferase family 1 protein	protein_coding	WP_004681788,1	0	Non-essential	3.10665
CHX2	RefSeq	gene	921082	923460	+	BME_RS14505	BMEII0881	phosphoketolase	protein_coding	WP_002968355,1	0	Non-essential	3.10589
CHX2	RefSeq	gene	200223	200882	-	BME_RS11120	BMEII0189	class II aldolase family protein	protein_coding	WP_004682512,1	0	Non-essential	3.10521
CHX2	RefSeq	gene	308319	308924	+	BME_RS11635	BMEII0294	glutathione S-transferase	protein_coding	WP_002965649,1	0	Non-essential	3.10507
CHX2	RefSeq	gene	137270	138784	+	BME_RS10840	BMEII0135	5-carboxymethyl-2-hydroxymuconate semialdehyde dehydrogenase	protein_coding	WP_004681041,1	0	Non-essential	3.10347
CHX2	RefSeq	gene	827166	827531	-	BME_RS17335	BMEII0789	hypothetical protein	protein_coding	WP_002966152,1	0	Non-essential	3.10313
CHX2	RefSeq	gene	536544	538367	-	BME_RS12685	BMEII0511	phosphogluconate dehydratase	protein_coding	WP_004682110,1	0	Non-essential	3.10287
CHX2	RefSeq	gene	26345	26695	+	BME_RS10325	BMEII0027	type IV secretion system protein virB3	protein_coding	WP_002966512,1	0	Non-essential	3.10266
CHX2	RefSeq	gene	776230	777540	-	BME_RS13815	BMEII0740	MFS transporter	protein_coding	WP_002966099,1	0	Non-essential	3.10198
CHX2	RefSeq	gene	36187	37347	+	BME_RS10375	BMEII0037	DUF459 domain-containing protein	protein_coding	WP_004681214,1	0	Non-essential	3.10119
CHX2	RefSeq	gene	1030249	1030833	-	BME_RS15000	BMEII0990	isoprenylcysteine carboxylmethyltransferase family protein	protein_coding	WP_004681542,1	0	Non-essential	3.1001
CHX2	RefSeq	gene	2139	2825	-	BME_RS10220	BMEII0004	molybdate ABC transporter permease subunit	protein_coding	WP_002966489,1	0	Non-essential	3.09948
CHX2	RefSeq	gene	85996	87075	+	BME_RS10610	BMEII0086	ABC transporter permease	protein_coding	WP_002966571,1	0	Non-essential	3.09838
CHX2	RefSeq	gene	518328	520121	+	BME_RS12605	BMEII0495	acyl-CoA dehydrogenase	protein_coding	WP_004682134,1	0	Non-essential	3.09796
CHX2	RefSeq	gene	1147787	1148134	+	BME_RS15600	BMEII1112	flagellar motor switch protein FliN	protein_coding	WP_002966456,1	0	Non-essential	3.09783
CHX2	RefSeq	gene	266734	267678	-	BME_RS11430	BMEII0253	penicillin-insensitive murein endopeptidase	protein_coding	WP_004686911,1	0	Non-essential	3.09778
CHX2	RefSeq	gene	685790	687979	-	BME_RS13395	BMEII0655	alkaline phosphatase	protein_coding	WP_004681912,1	0	Non-essential	3.09524
CHX2	RefSeq	gene	658548	658898	-	BME_RS17260	BMEII0623	hypothetical protein	protein_coding	WP_005971264,1	0	Non-essential	3.09349
CHX2	RefSeq	gene	917501	918178	+	BME_RS14485	BMEII0878	GntR family transcriptional regulator	protein_coding	WP_002969358,1	0	Non-essential	3.09236
CHX2	RefSeq	gene	1122422	1123150	-	BME_RS15455	BMEII1082	flagellar basal body L-ring protein FlgH	protein_coding	WP_004681382,1	0	Non-essential	3.09104
CHX2	RefSeq	gene	676492	677262	-	BME_RS13320	BMEII0642	IclR family transcriptional regulator	protein_coding	WP_004681922,1	0	Non-essential	3.09056
CHX2	RefSeq	gene	319313	319657	+	BME_RS11685	BMEII0303	RidA family protein	protein_coding	WP_002965659,1	0	Non-essential	3.09053
CHX2	RefSeq	gene	228572	230749	+	BME_RS11250	BMEII0216	MFS transporter	protein_coding	WP_004682552,1	0	Non-essential	3.08988
CHX2	RefSeq	gene	435579	435782	+	BME_RS17135	BMEII0417	hypothetical protein	protein_coding	WP_002965769,1	0	Non-essential	3.08862
CHX2	RefSeq	gene	346002	346409	+	BME_RS11820	BMEII0335	glyoxalase	protein_coding	WP_002965685,1	0	Non-essential	3.0881
CHX2	RefSeq	gene	222336	223226	-	BME_RS11225	BMEII0211	penicillin acylase	protein_coding	WP_004686917,1	0	Non-essential	3.08717
CHX2	RefSeq	gene	246350	246535	-	BME_RS17025	NA	hypothetical protein	protein_coding	WP_075589496,1	0	Non-essential	3.08539
CHX2	RefSeq	gene	181197	181691	+	BME_RS11010	NA	flagellar protein FlgN	protein_coding	WP_005972215,1	0	Non-essential	3.08443
CHX2	RefSeq	gene	710272	710496	+	BME_RS17270	NA	hypothetical protein	protein_coding	WP_004681900,1	0	Non-essential	3.08439
CHX2	RefSeq	gene	982210	983226	+	BME_RS14790	BMEII0946	LacI family transcriptional regulator	protein_coding	WP_011005769,1	0	Non-essential	3.08389
CHX2	RefSeq	gene	740234	740416	+	BME_RS13620	BMEII0697	quinone oxidoreductase	protein_coding	WP_005971381,1	0	Non-essential	3.08348
CHX2	RefSeq	gene	959825	960040	-	BME_RS14675	BMEII0919	hypothetical protein	protein_coding	WP_002971982,1	0	Non-essential	3.08275
CHX2	RefSeq	gene	118078	118812	+	BME_RS10750	BMEII0116	GntR family transcriptional regulator	protein_coding	WP_002966603,1	0	Non-essential	3.08257
CHX2	RefSeq	gene	948074	948418	-	BME_RS14625	NA	acid stress chaperone HdeA	protein_coding	WP_002966248,1	0	Non-essential	3.08104
CHX2	RefSeq	gene	429251	429706	-	BME_RS12195	BMEII0408	MarR family transcriptional regulator	protein_coding	WP_002965760,1	0	Non-essential	3.0805
CHX2	RefSeq	gene	83254	83820	+	BME_RS10595	BMEII0083	BMP family ABC transporter substrate-binding protein	protein_coding	WP_004681140,1	0	Non-essential	3.08025
CHX2	RefSeq	gene	777787	778809	+	BME_RS13820	BMEII0741	S58 family peptidase	protein_coding	WP_002966100,1	0	Non-essential	3.08025
CHX2	RefSeq	gene	453698	453952	+	BME_RS17145	BMEII0434	hypothetical protein	protein_coding	WP_004682227,1	0	Non-essential	3.07854
CHX2	RefSeq	gene	81690	82430	+	BME_RS10585	BMEII0081	4'-phosphopantetheinyl transferase	protein_coding	WP_002967156,1	0	Non-essential	3.07823
CHX2	RefSeq	gene	911464	912168	-	BME_RS14460	BMEII0873	ABC transporter ATP-binding protein	protein_coding	WP_002966212,1	0	Non-essential	3.07698
CHX2	RefSeq	gene	313623	314417	-	BME_RS11660	BMEII0299	IclR family transcriptional regulator	protein_coding	WP_004682413,1	0	Non-essential	3.07623
CHX2	RefSeq	gene	843030	843467	-	BME_RS14145	NA	membrane protein	protein_coding	WP_002966169,1	0	Non-essential	3.07397
[truncated: 291 more rows]
