# Supplementary material for: Genome-wide analysis of Brucella melitensis genes required throughout intranasal infection in mice
Source: PLoS Pathog. 2022 Jun 30;18(6):e1010621. doi: 10.1371/journal.ppat.1010621 (PMC9246152; doi:10.1371/journal.ppat.1010621)
Supplement: S2 Table — Genes displaying a decrease of at least 0.5 TnIF compared to the TnIF of the gene in the 2YT rich medium (CTRL) condition are grouped by functional categories using the eggnog public database [63] and associated with their TnIF values for each condition. (XLSX) [file ppat.1010621.s009.xlsx]

## Sheet: Sheet1
						24h RAW264.7 cell line	5h IN lung WT mice	24h IN lung WT mice	48h IN lung WT mice	48h IN WT mice asthma	48h IN lung IL17RA KO mice	72h IN lung WT mice	120h IN lung WT mice	control 2YT rich medium
									TnIF:
seqname	GenBank_locus_tag	old_locus_tag	Product	COG	Preferred_name
RNA processing and modification
CHX1	BME_RS09900	BMEI2001	molecular chaperone DnaJ	A	dnaJ	1.80788	2.1549	2.64611	2.57534	2.86814	2.73366	2.75268	2.32012	3.12167
Energy production and conversion
CHX1	BME_RS01080	BMEI0219	methylmalonate-semialdehyde dehydrogenase (CoA acylating)	C	mmsA	2.79086	3.04261	2.85124	2.60705	2.76885	2.72267	2.19302	2.52314	2.91606
CHX1	BME_RS01890	BMEI0384	disulfide bond formation protein B	C	dsbB	1.01308	0.842186	2.63121	1.14535	0.755898	1.38865	0.762431	0.787037	2.87766
CHX1	BME_RS02370	BMEI0474	cytochrome b	C	petB	2.69276	2.00519	2.59732	2.19141	2.35206	2.45147	2.0353	2.0851	2.80913
CHX1	BME_RS04465	BMEI0897	acyl-CoA dehydrogenase	C	gcdH	2.55983	3.0707	3.08879	2.93464	2.81756	2.99964	2.79093	3.08299	3.19739
CHX1	BME_RS04620	BMEI0928	acetyl-CoA hydrolase	C	cat1	2.35892	3.08789	2.85246	2.46733	2.72997	2.51244	2.44615	2.68184	2.86677
CHX1	BME_RS04845	BMEI0972	glutathione-disulfide reductase	C	gor	2.45224	3.37923	3.21949	2.95843	3.09142	3.08978	3.20265	2.87162	3.19428
CHX1	BME_RS07315	BMEI1462	cytochrome c oxidase subunit 3	C	ctaE	3.01556	2.97712	2.84935	2.29647	2.45611	2.60527	2.26498	2.26116	2.99959
CHX1	BME_RS07335	BMEI1465	cytochrome c oxidase subunit I	C	ctaD	3.19372	3.03169	2.95144	2.27569	2.48802	2.58367	2.24119	2.14082	3.03242
CHX1	BME_RS07340	BMEI1466	cytochrome c oxidase subunit II	C	ctaC	3.40486	3.37193	3.17111	2.72609	2.98175	2.88754	2.62218	2.56649	3.26463
CHX1	BME_RS07615	BMEI1527	FAD-binding oxidoreductase	C	NA	0.216401	0.243556	3.27623	3.17808	3.26406	3.24725	3.14243	3.31991	3.42381
CHX1	BME_RS09405	BMEI1898	cytochrome o ubiquinol oxidase subunit IV	C	cyoD	2.97363	2.88639	2.95207	2.44495	2.76044	2.48383	2.33941	2.2368	2.9021
CHX1	BME_RS09410	BMEI1899	cytochrome o ubiquinol oxidase subunit III	C	cyoC	3.08423	2.97135	3.05402	2.73373	2.83758	2.60754	2.5491	2.56932	3.05674
CHX1	BME_RS09415	BMEI1900	cytochrome o ubiquinol oxidase subunit I	C	cyoB	2.72046	2.87665	2.95609	2.60312	2.77399	2.54406	2.37888	2.37245	2.91126
CHX1	BME_RS09420	BMEI1901	ubiquinol oxidase subunit II	C	cyoA	3.36084	3.28226	3.25553	2.97263	3.02552	2.92729	2.73195	2.8003	3.25798
CHX2	BME_RS11290	BMEII0224	CoA transferase	C	NA	2.43816	2.88193	2.97676	3.01484	3.01616	3.0171	2.97446	2.7515	2.96162
CHX2	BME_RS12035	BMEII0377	alpha-hydroxy-acid oxidizing protein	C	lldD	3.34491	3.23235	3.26948	2.92953	3.12663	2.92258	2.91889	2.66519	3.35714
CHX2	BME_RS12605	BMEII0495	acyl-CoA dehydrogenase	C	acd	3.14891	3.04899	3.0924	2.13401	2.7799	2.63272	2.43445	1.7142	3.09796
Cell cycle control, cell division, chromosome partitioning
CHX1	BME_RS00385	BMEI0083	TIGR02302 family protein	D	ezrA	2.66304	0.165814	2.35527	2.63289	2.21919	2.66816	2.58404	2.65856	2.97413
CHX1	BME_RS00640	BMEI0136	cell division protein ZapE	D	zapE	3.14385	3.42754	3.19797	3.24212	3.06591	3.14945	2.72401	3.35798	3.26806
CHX1	BME_RS01520	BMEI0313	cell division protein ZapA	D	zapA	2.72428	3.2668	3.23633	3.01711	3.01862	2.78225	2.68654	3.06223	3.26459
Amino acid transport and metabolism
CHX1	BME_RS01270	BMEI0260	branched-chain amino acid ABC transporter ATP-binding protein	E	braF	3.28832	3.17679	3.19553	2.96467	3.07395	3.08858	2.76563	3.00372	3.26892
CHX1	BME_RS01275	BMEI0261	ABC transporter ATP-binding protein	E	livF	3.34816	3.30735	3.29136	3.07738	3.12702	3.14214	2.84744	3.01931	3.38739
CHX1	BME_RS02245	BMEI0449	anthranilate synthase component I	E	trpE	3.12124	3.34361	3.32197	2.24105	2.49198	2.25761	2.24776	1.94922	3.38319
CHX1	BME_RS03110	BMEI0624	ketol-acid reductoisomerase	E	ilvC	2.53385	3.32139	2.98697	2.94043	3.316	3.16259	2.91963	2.56148	3.09775
CHX1	BME_RS03650	BMEI0734	serine O-acetyltransferase	E	cysE	1.61207	3.02344	2.9232	2.8486	3.01259	3.09146	2.66613	2.93773	2.83215
CHX1	BME_RS04210	BMEI0843	indole-3-glycerol-phosphate synthase	E	trpC	3.27774	3.42375	3.44784	2.43435	2.70323	2.50539	2.32852	2.28833	3.57383
CHX1	BME_RS04215	BMEI0844	anthranilate phosphoribosyltransferase	E	trpD	3.31451	3.23807	3.33329	1.77933	2.44424	2.16333	1.99739	1.42161	3.27076
CHX1	BME_RS06130	BMEI1218	ImmA/IrrE family metallo-endopeptidase	E	xkdA	2.38177	3.05801	3.03533	2.96381	3.00117	2.98394	2.76951	2.85129	2.99553
CHX1	BME_RS07915	BMEI1588	saccharopine dehydrogenase	E	lys	2.74062	3.1909	3.21568	3.16999	3.25043	3.21094	3.15227	3.23376	3.29082
CHX1	BME_RS07920	BMEI1589	carboxynorspermidine decarboxylase	E	nspC	2.35823	2.52084	2.86999	2.61939	2.91044	2.5812	2.58376	2.30051	2.92044
CHX1	BME_RS08230	BMEI1653	urease subunit beta	E	ureB	3.38678	3.28295	3.16118	2.98751	3.04022	3.04963	2.80832	2.71992	3.27705
CHX1	BME_RS09990	BMEI2017	N-(5'-phosphoribosyl)anthranilate isomerase	E	trpF	3.13716	3.21836	3.34384	2.37705	3.09621	2.43141	2.17491	1.73803	3.35741
CHX1	BME_RS09995	BMEI2018	tryptophan synthase subunit beta	E	trpB	3.13449	3.37568	3.12438	2.38178	1.84348	2.19805	1.93234	1.87767	3.7021
CHX1	BME_RS10005	BMEI2019	tryptophan synthase subunit alpha	E	trpA	3.04957	3.25298	3.07315	2.20605	2.05589	2.06649	2.01732	1.99678	3.55022
CHX2	BME_RS10260	BMEII0013	aminodeoxychorismate synthase%2C component I	E	pabB	3.03234	3.13889	3.19262	2.97241	2.65752	3.00915	2.82966	2.61102	3.2084
CHX2	BME_RS10385	BMEII0039	glutamate synthase subunit beta	E	gltD	2.5643	2.70822	3.21641	3.07396	3.30438	3.04946	3.03845	3.05503	3.16031
CHX2	BME_RS10390	BMEII0040	glutamate synthase large subunit	E	gltB	2.52597	2.80756	3.26843	3.19869	3.42591	3.15991	3.0937	3.02086	3.28164
CHX2	BME_RS12015	BMEII0373	D-amino acid dehydrogenase small subunit	E	dadA	2.18939	2.73819	2.67037	2.6267	2.19362	2.54777	2.5275	2.44936	2.82003
CHX1	BME_RS16740	NA	glyoxalase/bleomycin resistance/extradiol dioxygenase family protein	E		2.28775	2.94564	2.97332	3.07472	3.11097	3.09415	2.79576	3.17148	2.99405
Nucleotide transport and metabolism
CHX1	BME_RS01145	BMEI0233	bifunctional phosphoribosylaminoimidazolecarboxamide formyltransferase/inosine monophosphate cyclohydrolase	F	purH	1.75395	3.28262	2.65948	1.78764	0.822042	1.80214	0.723523	1.07928	3.17045
CHX1	BME_RS01170	BMEI0238	acetyl-coenzyme A synthetase	F	acsA	3.12916	3.30392	3.15405	2.64413	2.89711	2.86106	2.59203	2.73097	3.22908
CHX1	BME_RS01435	BMEI0295	5-(carboxyamino)imidazole ribonucleotide synthase	F	purK	2.25169	3.10534	2.7338	2.88188	2.62048	2.93124	2.44899	3.19614	2.96096
CHX1	BME_RS01440	BMEI0296	5-(carboxyamino)imidazole ribonucleotide mutase	F	purE	2.05664	3.49213	2.88728	2.32845	1.29537	2.17795	1.04482	1.14011	3.29131
CHX1	BME_RS04015	BMEI0804	NADPH-dependent 7-cyano-7-deazaguanine reductase QueF	F	queF	2.41982	3.16502	3.01965	3.04096	3.35087	2.99709	2.88963	3.2764	3.06152
CHX1	BME_RS05470	BMEI1090	deoxyguanosinetriphosphate triphosphohydrolase	F	dgt	3.2553	3.28485	3.05459	2.7458	2.83058	2.84899	2.65724	2.82615	3.16188
CHX1	BME_RS05625	BMEI1122	phosphoribosylaminoimidazolesuccinocarboxamide synthase	F	purC	1.93648	3.38444	2.69022	2.00549	1.39303	2.20452	1.06221	1.52393	3.06618
CHX1	BME_RS05630	BMEI1123	phosphoribosylformylglycinamidine synthase subunit PurS	F	purS	2.08765	3.6323	3.02312	2.54844	1.08058	2.3243	1.61691	1.83297	3.40226
CHX1	BME_RS05635	BMEI1124	phosphoribosylformylglycinamidine synthase subunit PurQ	F	purQ	1.60751	3.22167	2.7164	1.81769	1.10845	1.81634	0.726299	1.64644	3.04829
CHX1	BME_RS05650	BMEI1127	phosphoribosylformylglycinamidine synthase subunit PurL	F	purL	1.67269	3.12327	2.62285	1.52464	0.662997	1.73248	0.741293	1.17079	2.88739
CHX1	BME_RS06245	BMEI1240	phosphoribosylformylglycinamidine cyclo-ligase	F	purM	1.60081	3.1897	2.6818	1.46997	0.659511	1.53263	0.675183	0.941601	2.94403
CHX1	BME_RS06250	BMEI1241	phosphoribosylglycinamide formyltransferase	F	purN	1.76105	3.12747	2.73995	1.98002	1.33882	1.96039	1.29	1.82895	2.8906
CHX1	BME_RS06440	BMEI1281	dihydroorotase	F	pyrC	2.06054	2.63151	2.80734	2.54552	2.31469	2.26466	1.8554	2.29661	3.11823
CHX1	BME_RS06510	BMEI1295	orotate phosphoribosyltransferase	F	pyrE	2.26038	2.99631	3.01445	3.06506	3.2129	2.84399	2.7343	2.72076	3.02018
CHX1	BME_RS07580	BMEI1519	phosphoribosylamine--glycine ligase	F	purD	1.52384	3.22618	2.71935	1.94336	0.782466	1.77346	1.00453	1.21941	2.92174
CHX1	BME_RS08020	BMEI1611	dihydroorotate dehydrogenase (quinone)	F	pyrD	2.2132	2.76535	2.73698	2.6746	2.73493	2.50189	2.32212	2.6325	2.89658
CHX1	BME_RS09890	BMEI1999	orotidine-5'-phosphate decarboxylase	F	pyrF	2.58494	2.8657	2.99929	3.02196	3.10544	2.97524	2.73132	2.86666	3.08555
CHX2	BME_RS13470	BMEII0669	dihydroorotase	F	pyrC	1.97285	2.88715	3.10795	3.25094	3.3407	3.11786	3.14472	2.82887	3.11555
CHX2	BME_RS13475	BMEII0670	aspartate carbamoyltransferase	F	pyrB	2.49149	3.03211	3.05308	3.27173	3.3884	3.14082	3.15793	2.98509	3.21443
Carbohydrate transport and metabolism
CHX1	BME_RS01200	BMEI0244	transaldolase	G	tal	1.67197	0.649581	3.01011	2.55879	3.0635	2.45579	2.61869	1.98712	3.63249
CHX1	BME_RS03300	BMEI0667	RbsD/FucU transporter	G	fucU	2.38208	3.01881	3.05853	2.80855	3.08401	2.90959	2.80041	2.85404	2.94605
CHX1	BME_RS04225	BMEI0846	triose-phosphate isomerase	G	tpiA	3.68206	3.49161	3.30209	3.15807	2.89582	3.28259	2.95986	3.34041	3.47579
CHX1	BME_RS05665	BMEI1130	Bcr/CflA family drug resistance efflux transporter	G	NA	2.63823	3.34808	3.10561	2.89457	2.96316	2.93928	2.88001	2.60332	3.19613
CHX1	BME_RS07015	BMEI1394	AGE family epimerase/isomerase	G	pmi	3.72416	3.70099	3.58112	2.33334	2.33092	2.99378	1.73917	1.30922	3.70462
CHX1	BME_RS08480	BMEI1708	FAA hydrolase family protein	G	hpcE	3.40128	3.29399	3.14864	2.76369	3.06869	2.99399	2.48031	2.70218	3.32963
CHX1	BME_RS09350	BMEI1886	alpha-D-glucose phosphate-specific phosphoglucomutase	G	pgm	4.29191	1.87246	1.68835	0.381108	0.376221	0.755337	0.396916	0.476311	2.88615
CHX2	BME_RS12075	BMEII0385	N-acetylglucosamine-6-phosphate deacetylase	G	nagA	3.2804	3.88354	3.1663	2.22975	1.43814	2.05594	1.3864	0.872499	3.51813
CHX2	BME_RS14595	BMEII0899	phosphomannomutase	G	rfbK/manBcore	5.67077	2.98062	3.24173	2.31857	2.5116	3.53176	1.8646	1.05474	4.46401
CHX2	BME_RS15310	BMEII1053	glucose/galactose transporter	G	gluP	2.04497	2.7083	2.97558	2.97375	3.14297	2.98494	2.9956	2.74287	2.88197
Coenzyme transport and metabolism
CHX1	BME_RS01695	BMEI0349	phosphoglycerate dehydrogenase	H	serA	2.5174	3.04498	2.80639	1.74493	1.81625	2.15298	2.3305	2.40794	3.26808
CHX1	BME_RS03095	BMEI0621	pyridoxine 5'-phosphate synthase	H	pdxJ	0.231556	0.564962	3.17562	3.15009	3.08751	3.13951	2.97762	3.14234	3.22588
CHX1	BME_RS03420	BMEI0690	cobyric acid synthase CobQ	H	cobQ	2.60949	3.05318	3.05327	2.90897	2.89348	2.96735	2.77918	3.03132	3.15153
CHX1	BME_RS03435	BMEI0693	bifunctional adenosylcobinamide kinase/adenosylcobinamide-phosphate guanylyltransferase	H	cobU	2.3745	2.83952	2.82049	2.6917	2.75606	2.80291	2.55373	2.83688	2.91638
CHX1	BME_RS03450	BMEI0696	cob(I)yrinic acid a%2Cc-diamide adenosyltransferase	H	cobO	2.37371	2.91743	2.91148	2.70154	2.79669	2.68586	2.62508	2.6384	2.92379
CHX1	BME_RS03480	BMEI0702	cobalt-precorrin-6A reductase	H	cobK	2.11288	2.67326	2.79704	2.58	2.78653	2.82069	2.43384	2.73183	2.87442
CHX1	BME_RS03485	BMEI0703	cobalt-precorrin-5B (C(1))-methyltransferase	H	cbiD	2.20364	3.01061	2.90588	2.78293	2.8242	2.78051	2.65838	2.90866	2.99832
CHX1	BME_RS06310	BMEI1253	molybdopterin converting factor subunit 1	H	moaD	2.71775	3.00791	3.12486	2.83649	2.99522	2.927	2.55886	2.48295	3.02575
CHX1	BME_RS06375	BMEI1266	4-hydroxythreonine-4-phosphate dehydrogenase	H	pdxA	0.460863	0.496361	2.84283	2.65914	2.62364	2.62804	2.32795	2.26175	2.92336
CHX1	BME_RS08720	BMEI1757	aspartate aminotransferase family protein	H	NA	2.12484	2.43219	2.90825	2.88912	2.62657	2.79196	2.68208	2.85951	2.99329
CHX1	BME_RS16770	BMEI1797	methyltransferase	H	rlmI	2.38032	3.08441	2.99701	2.91057	2.98722	2.98847	2.58982	2.7697	2.97824
CHX2	BME_RS15415	BMEII1074	CoA ester lyase	H	NA	2.401	3.40259	3.32005	3.31685	3.05687	3.21181	2.9986	3.1007	3.35422
Lipid transport and metabolism
CHX1	BME_RS03410	BMEI0688	3-hydroxyisobutyrate dehydrogenase	I	mmsB	3.02306	2.99835	3.05355	2.89948	3.05694	3.00958	2.71549	3.06199	3.21605
CHX1	BME_RS05135	BMEI1026	hypothetical protein	I	fadL	2.27329	2.81708	3.09289	3.0161	3.01543	2.97348	2.72025	2.50338	2.89926
CHX1	BME_RS08485	BMEI1709	NAD(P)-dependent oxidoreductase	I	NA	3.65929	3.53434	3.53898	3.22645	3.39179	3.34208	2.87781	3.32144	3.5934
CHX1	BME_RS09630	BMEI1945	enoyl-CoA hydratase	I	fadB1x	2.88761	3.07511	3.08781	2.84185	2.75725	2.83589	2.69581	3.03563	3.2097
CHX1	BME_RS09790	BMEI1977	1-acyl-sn-glycerol-3-phosphate acyltransferase	I	plsC	3.23321	2.99045	3.39838	3.76805	3.68929	3.70991	3.67377	3.21419	3.5615
CHX2	BME_RS11365	BMEII0239	cardiolipin synthase	I	cls	2.90372	1.88003	3.04804	3.01715	2.99926	3.06117	3.07395	2.82651	3.05142
CHX2	BME_RS12610	BMEII0496	acetyl-CoA acetyltransferase	I	fadA	2.56811	2.88674	2.845	1.46429	1.97271	2.13761	1.68395	0.88885	2.93216
CHX2	BME_RS12615	BMEII0497	3-hydroxyacyl-CoA dehydrogenase	I	fadJ	2.67995	2.9835	3.01337	1.66369	2.21899	2.2419	1.94171	1.18542	3.06227
Translation, ribosomal structure and biogenesis
CHX1	BME_RS00705	BMEI0149	tRNA (guanosine(37)-N1)-methyltransferase TrmD	J	trmD	2.37423	2.83993	2.88745	2.94867	2.92803	2.80974	2.64355	2.5566	3.04027
CHX1	BME_RS02840	BMEI0571	ribosomal RNA small subunit methyltransferase H	J	rsmH	2.29145	2.99991	2.78299	2.60089	2.7397	2.70583	2.54224	2.46493	3.02064
CHX1	BME_RS06030	BMEI1199	arginyl-tRNA-protein transferase	J	ate	3.23117	3.25768	3.12045	2.54512	2.71778	2.83759	2.90506	2.45869	3.30698
CHX1	BME_RS06380	BMEI1267	ribosomal RNA small subunit methyltransferase A	J	ksgA	2.95608	3.20391	2.92427	2.70189	2.75296	2.73852	2.23479	2.36181	2.83532
CHX1	BME_RS07265	BMEI1452	N-acetyltransferase	J	rimJ	3.20463	3.03866	3.15384	3.04937	2.81111	2.96599	2.6269	2.98656	3.19935
CHX1	BME_RS08865	BMEI1787	ribosomal subunit interface protein	J	hpf	3.3348	3.082	3.12049	2.91322	2.7445	2.94432	2.84011	2.85209	3.24474
CHX2	BME_RS11490	BMEII0266	tRNA pseudouridine(38-40) synthase TruA	J	truA	1.93371	3.19376	3.11545	3.27871	3.29862	3.29585	3.13504	2.86657	3.13522
CHX2	BME_RS13075	BMEII0588	sulfurtransferase FdhD	J	fdhD	2.59872	3.1251	3.11476	3.13204	3.11391	3.17415	3.09206	2.97598	3.14479
CHX1	BME_RS00965	BMEIt06	tRNA-Met	J	NA	2.50858	3.1874	3.12883	3.02074	3.3844	3.06239	3.05663	3.1941	3.16596
CHX1	BME_RS05920	BMEIt31	tRNA-Pro	J	NA	3.34639	3.00412	3.13315	3.15668	2.91863	2.99361	2.73814	2.62399	3.13952
CHX1	BME_RS08700	BMEIt39	tRNA-Pro	J	NA	2.70701	3.66645	3.09031	3.04075	3.0611	3.06947	2.99007	2.98118	3.37743
Transcription
CHX1	BME_RS01700	BMEI0350	N-acetyltransferase	K	NA	2.63655	3.09307	2.76901	2.00433	1.97624	2.22705	2.46648	2.32859	2.80986
CHX1	BME_RS01740	BMEI0357	Lrp/AsnC family transcriptional regulator	K	NA	3.27186	3.05756	3.09786	2.67665	3.05286	2.77879	2.77598	2.59839	3.21053
CHX1	BME_RS01815	BMEI0371	RNA polymerase sigma factor	K	sigH	3.45916	3.56208	3.05328	2.81905	2.99887	3.37631	3.30333	2.98141	3.71593
CHX1	BME_RS02550	BMEI0508	transcription elongation factor GreA	K	greA	1.21569	3.31414	2.66991	1.79163	1.48991	2.11146	2.32377	1.99705	2.96169
CHX1	BME_RS02575	BMEI0513	LysR family transcriptional regulator	K	NA	2.19055	3.42812	3.04295	3.18621	3.22352	3.21	3.40881	3.24404	3.17191
CHX1	BME_RS03635	BMEI0731	cold-shock protein	K	cspB	2.9909	3.09975	2.83141	2.46695	2.33117	2.55864	2.42194	2.81436	2.97279
CHX1	BME_RS06690	BMEI1329	DNA-binding response regulator	K	NA	3.10538	3.27062	2.71251	2.00155	2.1493	2.51119	2.20073	2.09382	3.3076
CHX1	BME_RS07275	BMEI1454	YqgE/AlgH family protein	K	NA	2.48261	3.19028	3.20692	3.0172	3.07419	3.06884	2.85717	3.1847	3.19703
CHX1	BME_RS07605	BMEI1525	ribbon-helix-helix protein%2C CopG family	K	NA	1.82284	3.0991	2.92994	2.83048	2.78566	2.82869	2.63685	2.73841	3.00055
CHX1	BME_RS07840	BMEI1573	LysR family transcriptional regulator	K	NA	2.47655	3.05526	3.13307	3.01106	2.98648	2.99648	2.78371	3.03166	3.04434
CHX1	BME_RS16635	BMEI1607	DNA-binding response regulator	K	NA	2.29692	3.18103	3.09686	3.03413	3.14187	3.06469	2.90107	3.00337	3.12466
CHX1	BME_RS08450	BMEI1700	AlpA family transcriptional regulator	K	NA	2.50697	3.17997	3.18149	3.15709	3.15637	3.11859	2.99958	3.22107	3.15569
CHX1	BME_RS08530	BMEI1717	IclR family transcriptional regulator	K	NA	3.33271	2.69005	2.99119	2.65304	2.72949	2.75562	2.55409	2.84119	3.29595
CHX1	BME_RS16400	NA	transcriptional regulator	K	NA	2.35405	3.22926	3.15053	2.9149	3.09389	3.08	2.76908	2.88054	3.15947
CHX2	BME_RS10830	BMEII0133	homoprotocatechuate degradation operon regulator HpaR	K	hpaR	2.00072	2.76193	2.90648	2.75881	2.65035	2.76219	2.78357	2.96106	2.91485
CHX2	BME_RS11265	BMEII0219	IclR family transcriptional regulator	K	NA	2.32349	2.96022	2.83878	2.8555	2.76926	2.86537	2.89395	2.86783	2.8941
CHX2	BME_RS12195	BMEII0408	MarR family transcriptional regulator	K	ohrR	2.22164	3.02734	3.04315	2.88395	3.11426	3.08731	2.9042	2.79348	3.0805
CHX2	BME_RS12280	BMEII0427	sugar-binding transcriptional regulator	K	eryD	0.994047	1.82031	2.61314	2.51802	2.46646	2.29927	2.35584	1.9843	2.8319
CHX2	BME_RS12320	BMEII0436	DeoR/GlpR transcriptional regulator	K	sucR	0.668449	1.57851	2.61814	1.95348	2.18883	2.01103	1.94442	1.47434	2.80585
CHX2	BME_RS12990	BMEII0573	MurR/RpiR family transcriptional regulator	K	murR_2	2.45509	3.05178	3.00453	2.79256	2.97817	2.9659	2.91963	2.56291	3.05205
CHX2	BME_RS13665	BMEII0707	transcriptional regulator	K	rirA	2.75333	2.37636	2.34532	1.72272	2.33878	2.426	2.22067	2.23345	2.90119
CHX2	BME_RS14485	BMEII0878	GntR family transcriptional regulator	K	NA	2.49079	3.03286	3.02891	2.99744	2.78027	2.99456	2.89925	3.01291	3.09236
CHX2	BME_RS14975	BMEII0985	transcriptional regulator	K	rbtR	3.17754	2.46118	2.90153	2.88883	2.84723	2.95855	2.90116	2.73842	3.10852
CHX2	BME_RS15510	BMEII1093	DeoR/GlpR transcriptional regulator	K	lacR	1.73691	2.91395	2.89335	1.11909	0.910953	1.55873	0.672061	0.333121	2.9422
CHX2	BME_RS15625	BMEII1116	HTH-type quorum sensing-dependent transcriptional regulator VjbR	K	lasR/vjbR	1.85797	3.36256	3.29694	1.72686	1.05664	1.91087	0.601566	0.397379	3.1902
Replication, recombination and repair
CHX1	BME_RS01060	BMEI0215	RNA pyrophosphohydrolase	L	nudH	2.4577	2.98126	3.15503	2.81144	2.60557	2.97184	2.63711	2.88308	3.23217
CHX1	BME_RS08170	BMEI1640	NUDIX domain-containing protein	L	utp1	2.41302	2.98167	3.06861	2.9554	3.09222	2.87207	2.78978	3.16241	3.12392
CHX2	BME_RS11370	BMEII0240	EEP domain-containing protein	L	NA	2.38528	3.01493	3.15148	3.14639	3.10473	3.18282	3.1465	3.02661	3.16981
CHX2	BME_RS13565	BMEII0686	DNA helicase RecG	L	recG	2.41533	2.66724	2.76159	2.53157	2.52113	2.64124	2.5891	2.17033	2.83596
Cell wall/membrane/envelope biogenesis
CHX1	BME_RS00155	BMEI0035	D-alanyl-D-alanine carboxypeptidase	M	dacA3	3.18473	2.78763	3.13513	3.4564	3.03693	3.29216	2.98701	3.38277	3.30786
CHX1	BME_RS00635	BMEI0135	hypothetical protein	M	omp19	3.00467	3.71073	3.07318	3.18405	2.68683	2.68992	2.37679	2.8931	3.03626
CHX1	BME_RS02075	BMEI0415	AsmA family protein	M	asmA	1.64482	0.795766	2.58644	2.16635	2.19917	2.25549	2.48427	1.51014	2.80491
CHX1	BME_RS02095	BMEI0418	glycosyl transferase	M	lgtB	2.60312	3.2367	3.16096	3.04781	3.18111	3.11881	2.90124	3.11403	3.18778
CHX1	BME_RS03965	BMEI0795	glutamate racemase	M	murI	2.93157	3.1422	3.14754	2.87073	3.05857	2.81813	2.32397	2.2805	3.22736
CHX1	BME_RS04960	BMEI0997	glycoside hydrolase	M	wboB	3.9947	2.17208	1.75945	0.326196	0.484476	1.28719	0.512717	0.305383	2.83111
CHX1	BME_RS04965	BMEI0998	glycosyl transferase	M	wboA	4.18812	2.40983	1.90271	0.285424	0.705899	1.37317	0.394473	0.289783	3.03439
CHX1	BME_RS06290	BMEI1249	membrane protein	M	ropB	2.15058	2.67465	2.85923	2.68491	2.73373	2.77584	2.70765	2.67464	2.9599
CHX1	BME_RS06825	BMEI1356	peptidoglycan-binding protein	M	NA	3.19867	2.20981	2.86087	2.65363	2.78141	2.62166	2.6577	2.50181	2.87802
CHX1	BME_RS07010	BMEI1393	glycosyl transferase family 1	M	wbpZ/wbkE	4.60753	3.12039	2.57566	0.930356	1.14223	2.2318	0.616933	0.644276	3.53313
CHX1	BME_RS07060	BMEI1404	glycosyltransferase family 1 protein	M	wbkA	4.20324	2.39631	1.90565	0.538392	0.617877	1.63755	0.794027	0.605787	3.09757
CHX1	BME_RS07085	BMEI1413	GDP-mannose 4%2C6-dehydratase	M	gmd	4.64287	2.51639	2.10043	0.306483	0.795345	1.783	0.806875	0.273591	3.37937
CHX1	BME_RS07090	BMEI1414	DegT/DnrJ/EryC1/StrS aminotransferase family protein	M	per	4.00812	2.13178	1.97992	0.422307	0.636252	1.54619	0.784137	0.26523	3.10157
CHX1	BME_RS07135	BMEI1426	glycoside hydrolase	M	wbpL/wbkF	4.63868	3.44861	2.75352	1.01524	1.66001	2.70967	1.39483	0.49356	3.7048
CHX1	BME_RS07140	BMEI1427	polysaccharide biosynthesis protein	M	wbkD	4.46378	2.35089	2.30072	0.647063	1.0984	1.87567	0.771432	0.465101	3.18796
CHX1	BME_RS08475	BMEI1707	L-fuconate dehydratase	M	NA	3.38174	3.44348	3.22329	2.56353	2.8297	2.85469	2.28455	2.58624	3.43477
CHX1	BME_RS10035	BMEI2025	nucleotidyltransferase family protein	M	rmlA	2.28072	3.42118	3.03449	2.43847	2.23568	2.37946	2.40105	2.37155	3.1902
CHX1	BME_RS16475	NA	hypothetical protein	M	rfbD	2.54113	3.285	3.06406	3.04098	2.97479	3.0221	2.80565	3.11124	3.05529
CHX2	BME_RS10305	BMEII0023	UTP--glucose-1-phosphate uridylyltransferase	M	galU	4.63508	2.7049	2.41334	0.433887	0.389772	1.15863	0.355445	0.276647	3.04237
CHX2	BME_RS12055	BMEII0381	efflux RND transporter periplasmic adaptor subunit	M	NA	3.59401	2.85196	3.14421	3.00617	3.29836	3.17509	3.04946	2.95941	3.35822
CHX2	BME_RS12070	BMEII0384	SIS domain-containing protein	M	glmS1	2.84533	3.52391	3.07936	1.75667	1.10988	1.81922	1.13926	0.811502	3.1943
CHX2	BME_RS14320	BMEII0844	hypothetical protein	M	NA	2.34053	3.28719	2.89632	2.82098	2.72541	2.82752	2.82778	2.46279	2.86681
Others
CHX1	BME_RS15785	BMEI0014	hypothetical protein	NA	NA	2.35402	3.14635	2.86997	2.75396	3.03634	2.84751	2.76543	2.74979	3.0803
CHX1	BME_RS00230	BMEI0052	hypothetical protein	NA	NA	2.4225	2.95458	2.98899	2.93259	2.94184	2.82074	2.62313	2.623	2.97699
CHX1	BME_RS00275	BMEI0062	hypothetical protein	NA	NA	2.27216	3.06204	2.8515	2.70672	2.83223	2.88933	2.66518	2.75204	2.80459
CHX1	BME_RS00540	BMEI0117	hypothetical protein	NA	NA	3.14966	3.05535	3.04023	2.88126	3.0408	2.84504	2.66468	2.51567	3.0405
CHX1	BME_RS15870	BMEI0193	hypothetical protein	NA	NA	0.931108	2.49962	2.55799	1.19926	1.72961	1.95082	2.17952	1.29442	2.9368
CHX1	BME_RS01735	BMEI0356	hypothetical protein	NA	NA	3.19339	3.36374	3.22193	2.70692	2.99404	2.92799	2.8212	2.35299	3.18338
CHX1	BME_RS01805	BMEI0369	hypothetical protein	NA	NA	2.58881	3.13805	3.10746	2.95931	3.07798	3.00289	2.75414	2.8658	3.11183
CHX1	BME_RS02340	BMEI0468	hypothetical protein	NA	NA	2.0965	2.62964	2.80615	2.7508	2.80031	2.91509	2.56582	2.58876	2.93227
CHX1	BME_RS02505	BMEI0498	cold-shock protein	NA	NA	2.12218	3.03019	3.18706	2.08605	2.03946	2.36214	2.41089	0.580369	3.50802
CHX1	BME_RS02815	BMEI0563	hypothetical protein	NA	NA	2.16227	2.98149	2.85505	2.8137	2.9524	2.92933	2.58339	2.65876	2.8522
CHX1	BME_RS16090	BMEI0570	hypothetical protein	NA	NA	2.39563	3.20117	3.06837	2.93394	2.93649	3.0773	2.87971	2.94773	3.25085
CHX1	BME_RS16120	BMEI0652	hypothetical protein	NA	NA	2.47925	3.03822	3.06525	2.94157	3.20079	3.02127	2.83156	3.35538	3.15204
CHX1	BME_RS04060	BMEI0813	hypothetical protein	NA	NA	2.52019	2.70643	2.63363	2.58676	2.47762	2.56228	2.35531	2.65559	2.87174
CHX1	BME_RS16270	BMEI0942	hypothetical protein	NA	NA	1.95713	3.05109	2.80741	2.34221	2.68702	2.39701	2.65537	2.29181	2.90403
CHX1	BME_RS04865	BMEI0976	hypothetical protein	NA	NA	2.58927	3.1082	2.96014	2.35644	2.80064	2.82467	2.59248	2.80746	2.89013
CHX1	BME_RS16290	BMEI0996	hypothetical protein	NA	NA	2.49201	3.31717	3.1779	2.99628	3.17564	3.02799	2.72596	2.93986	3.17067
CHX1	BME_RS16295	BMEI1005	hypothetical protein	NA	NA	2.12062	3.07066	3.02075	2.91966	3.02195	2.98814	2.72666	3.14904	3.17624
CHX1	BME_RS06860	BMEI1363	hypothetical protein	NA	NA	2.32374	3.26627	3.16731	3.06194	3.07389	3.08789	2.93206	3.04476	3.12971
CHX1	BME_RS16555	BMEI1476	hypothetical protein	NA	NA	2.93378	3.3457	2.9728	2.88757	2.50504	3.15178	3.05928	2.72852	3.02491
CHX1	BME_RS07535	BMEI1509	hypothetical protein	NA	NA	2.69381	3.50033	3.28223	3.36245	3.27681	3.21957	3.01	3.38666	3.33032
CHX1	BME_RS07670	BMEI1539	hypothetical protein	NA	NA	2.35533	3.24822	3.05159	2.88347	3.08991	3.06954	2.98728	2.8956	3.0418
CHX1	BME_RS16830	BMEI1897	hypothetical protein	NA	NA	2.525	2.73118	2.78618	2.33059	2.78411	2.74922	2.62479	2.34842	2.86172
CHX1	BME_RS03325	NA	hypothetical protein	NA	NA	2.60669	3.25438	3.21826	3.16846	3.27278	3.22668	3.0621	3.14408	3.30747
CHX1	BME_RS06890	NA	hypothetical protein	NA	NA	2.80057	3.48556	3.41008	3.40847	3.4346	3.39708	3.11678	3.25373	3.46427
CHX1	BME_RS07325	NA	hypothetical protein	NA	NA	2.45564	2.91205	2.87996	2.71899	2.63266	2.83818	2.32501	2.55118	2.83615
CHX1	BME_RS08340	NA	hypothetical protein	NA	NA	2.64643	3.22609	3.21894	3.14097	3.10676	3.2866	3.0052	3.13241	3.19028
CHX1	BME_RS08405	NA	hypothetical protein	NA	NA	2.82477	3.38786	3.30872	3.32561	3.46732	3.3884	3.0791	3.24187	3.34188
CHX1	BME_RS09905	NA	hypothetical protein	NA	NA	1.44034	2.43016	3.02277	3.10386	3.04831	2.95163	2.90884	2.84923	2.92401
CHX1	BME_RS10000	NA	hypothetical protein	NA	NA	3.53018	3.2539	3.26635	3.18478	3.03886	3.14794	2.92452	3.15964	3.44563
CHX1	BME_RS10085	NA	hypothetical protein	NA	NA	2.83509	3.09724	3.27231	3.23756	3.4077	3.33621	2.95589	3.2873	3.34181
CHX1	BME_RS15825	NA	hypothetical protein	NA	NA	1.89287	3.17141	3.01571	3.09487	3.06133	3.13077	2.91091	2.74469	2.98291
CHX1	BME_RS15855	NA	hypothetical protein	NA	NA	2.96552	3.24395	2.9452	2.65113	2.73009	2.62812	2.46681	2.67051	3.11338
CHX1	BME_RS15935	NA	6S RNA	NA	NA	3.13828	3.69279	3.32659	3.29041	2.93936	3.53797	3.2283	3.3848	3.4416
CHX1	BME_RS15940	NA	hypothetical protein	NA	NA	2.2105	3.00935	3.00976	2.94029	2.72674	2.77327	2.54383	2.97176	2.95941
CHX1	BME_RS16020	NA	hypothetical protein	NA	NA	2.59044	3.02081	2.98891	2.84209	2.91445	2.80644	2.60465	2.94757	3.09145
CHX1	BME_RS16035	NA	hypothetical protein	NA	NA	2.54001	3.2389	3.19094	2.99416	2.78242	2.98581	2.94526	2.46165	3.26738
CHX1	BME_RS16280	NA	hypothetical protein	NA	NA	2.70986	2.92853	3.05763	3.00484	3.06245	3.06597	2.80719	2.55495	3.17694
CHX1	BME_RS16345	NA	hypothetical protein	NA	NA	1.96829	3.21996	2.76573	2.77239	2.82466	2.84712	2.78731	2.54637	3.00662
CHX1	BME_RS16350	NA	hypothetical protein	NA	NA	2.40054	3.10432	2.9232	2.90173	2.98785	2.93335	2.72961	2.55507	2.9645
CHX1	BME_RS16460	NA	hypothetical protein	NA	NA	2.5549	3.08273	3.10067	3.04818	3.12604	3.05941	2.78508	2.94271	3.07023
CHX1	BME_RS16470	NA	hypothetical protein	NA	NA	2.46803	3.20769	3.11276	3.09647	3.17489	3.03859	2.83924	3.04996	3.16775
CHX1	BME_RS16565	NA	hypothetical protein	NA	NA	2.34892	2.92049	2.96514	2.62329	2.63089	2.72196	2.63963	2.76218	2.99126
CHX1	BME_RS16815	NA	hypothetical protein	NA	NA	2.82826	2.43302	3.03824	2.98502	2.87305	2.94557	2.53086	2.67617	3.05583
CHX1	BME_RS16865	NA	hypothetical protein	NA	NA	1.90125	3.22718	3.0179	2.95257	3.09277	3.17565	2.85427	2.65834	3.12269
CHX2	BME_RS16960	BMEII0090	hypothetical protein	NA	NA	1.82241	2.41511	2.91838	2.51987	2.76861	2.85718	2.71168	2.55264	2.88848
CHX2	BME_RS17075	BMEII0321	hypothetical protein	NA	NA	2.30456	2.9126	3.0613	3.10757	3.06094	3.01856	2.74866	2.69143	3.02882
CHX2	BME_RS17135	BMEII0417	hypothetical protein	NA	NA	3.04281	3.0923	3.02474	2.99569	2.7832	2.8469	2.75756	2.42221	3.08862
CHX2	BME_RS17150	BMEII0444	hypothetical protein	NA	NA	1.79422	3.25864	3.09193	3.11157	3.17327	3.23611	3.04157	3.00794	3.04801
CHX2	BME_RS13065	BMEII0586	hypothetical protein	NA	NA	2.66688	3.11089	3.1254	3.16361	3.16059	3.21153	3.22833	3.06629	3.19333
CHX2	BME_RS17235	BMEII0595	hypothetical protein	NA	NA	2.16106	2.79134	2.74871	2.68561	2.87618	2.78197	2.55815	2.50677	2.86049
CHX2	BME_RS17260	BMEII0623	hypothetical protein	NA	NA	2.2342	3.28625	3.18394	3.13143	3.09248	3.16332	3.20553	2.98981	3.09349
CHX2	BME_RS14675	BMEII0919	hypothetical protein	NA	NA	2.08212	3.27339	3.07703	2.82354	3.27359	2.97285	2.93058	2.92545	3.08275
CHX2	BME_RS15515	BMEII1094	hypothetical protein	NA	NA	2.52995	2.98983	3.15525	3.12073	3.1889	3.25106	3.20253	3.03273	3.13025
CHX2	BME_RS15555	BMEII1102	hypothetical protein	NA	NA	2.29511	3.24154	2.94126	3.0645	3.07197	3.04849	2.95846	2.6876	2.92734
CHX2	BME_RS12600	NA	hypothetical protein	NA	NA	2.83088	2.59817	2.75662	2.64446	2.58678	2.96178	2.71939	2.3209	2.86119
CHX2	BME_RS12750	NA	hypothetical protein	NA	NA	2.27497	3.13324	2.91485	2.73431	2.8777	2.92799	2.93396	2.91349	2.93811
CHX2	BME_RS14930	NA	hypothetical protein	NA	NA	2.43362	2.94658	3.06745	3.11573	3.10559	3.19079	3.10943	2.83013	3.07047
CHX2	BME_RS16920	NA	hypothetical protein	NA	NA	2.33273	2.9568	2.7563	2.77591	2.23251	2.63012	2.6301	2.67057	2.90727
CHX2	BME_RS17185	NA	hypothetical protein	NA	NA	1.62767	2.93922	2.81151	2.57548	2.93945	2.79752	2.71837	2.72079	2.80341
CHX2	BME_RS17250	NA	hypothetical protein	NA	NA	2.50657	3.30712	3.11928	3.14187	3.20678	3.26171	3.09788	3.11793	3.04608
CHX2	BME_RS17270	NA	hypothetical protein	NA	NA	2.03316	3.22015	3.1945	2.95078	3.10549	3.1678	3.04538	2.9977	3.08439
CHX2	BME_RS17315	NA	hypothetical protein	NA	NA	1.61679	2.93438	2.93679	2.83182	2.95843	2.91588	3.01557	2.85245	2.88642
CHX2	BME_RS17360	NA	hypothetical protein	NA	NA	2.50273	3.20076	3.07664	3.14346	3.19785	3.08875	3.00886	2.95159	3.04508
Post-translational modification, protein turnover, and chaperones
CHX1	BME_RS04220	BMEI0845	peptidyl-prolyl cis-trans isomerase	O	ppiD	3.7054	3.79665	3.53751	2.94059	3.19068	3.05362	2.8136	3.07798	3.5303
CHX1	BME_RS05155	BMEI1030	protein-L-isoaspartate O-methyltransferase	O	pcm2	3.00028	2.5099	2.82497	2.58637	2.58804	2.70641	2.2083	2.31792	2.97063
CHX1	BME_RS05325	BMEI1064	leucyl/phenylalanyl-tRNA--protein transferase	O	aat	2.48671	2.85583	2.86481	2.44605	2.90998	2.7834	2.83377	2.43733	2.96693
CHX1	BME_RS06680	BMEI1327	[glutamate--ammonia-ligase] adenylyltransferase	O	glnE	2.55146	2.55569	3.16052	3.13078	3.16832	2.95811	2.67758	2.91018	3.32499
CHX1	BME_RS06695	BMEI1330	DegP-like serine endoprotease	O	htrA1	3.09704	3.10481	2.52827	1.44647	2.30878	2.43577	2.12912	1.57942	3.21141
CHX1	BME_RS07320	BMEI1463	cytochrome c oxidase assembly protein	O	ctaG	3.0431	2.79561	2.87088	2.35804	2.55097	2.65765	2.17112	2.06173	2.98746
Inorganic ion transport and metabolism
CHX1	BME_RS00200	BMEI0044	HlyC/CorC family transporter	P	yfjD	3.20203	3.38976	3.44741	3.11881	3.51948	3.27885	3.1557	2.93382	3.52323
CHX1	BME_RS03100	BMEI0622	potassium transporter Kup	P	kup	2.81343	3.43723	2.92382	1.6673	1.10729	1.7428	1.90305	1.47584	3.07575
CHX1	BME_RS06060	BMEI1205	RNA degradosome polyphosphate kinase	P	ppk	3.24018	3.28467	2.85834	2.62307	2.32812	2.595	2.72877	2.83724	3.09398
CHX1	BME_RS08515	BMEI1714	carbohydrate ABC transporter permease	P	NA	3.27998	3.29708	3.24281	3.11532	3.18716	3.18163	2.77721	3.00561	3.29864
CHX1	BME_RS08520	BMEI1715	sugar ABC transporter permease	P	NA	3.60752	3.31138	3.37754	3.20263	3.39378	3.28149	2.87333	3.07747	3.43314
CHX1	BME_RS09100	BMEI1838	sulfate/thiosulfate import ATP-binding protein CysA	P	cysA	2.77493	2.51716	3.05719	3.09041	3.04255	3.09937	2.90284	3.04085	3.10079
CHX1	BME_RS09805	BMEI1980	DNA starvation/stationary phase protection protein Dps	P	dps	3.66363	3.38939	2.76408	2.36845	2.80332	2.97076	2.86049	2.47935	3.55136
CHX2	BME_RS11030	BMEII0176	membrane protein	P	znuB	2.96111	3.20978	3.29691	3.16845	2.76666	3.25121	3.21792	3.03045	3.28641
CHX2	BME_RS11035	BMEII0177	zinc import ATP-binding protein ZnuC	P	znuC	3.39861	3.3231	3.31794	3.28375	2.89632	3.34484	3.30049	3.15254	3.444
CHX2	BME_RS11040	BMEII0178	zinc ABC transporter substrate-binding protein	P	znuA	3.22118	3.4062	3.38711	3.26709	2.78552	3.36994	3.32411	3.23513	3.42916
CHX2	BME_RS11825	BMEII0336	ABC transporter permease	P	metI	2.83002	2.98187	2.90371	1.24738	1.09425	1.70827	1.41625	0.812548	2.97796
CHX2	BME_RS11830	BMEII0337	methionine ABC transporter ATP-binding protein	P	metN	2.96651	2.89581	2.8044	1.33904	1.23919	1.57803	1.08888	1.07182	2.95679
CHX2	BME_RS11835	BMEII0338	MetQ/NlpA family ABC transporter substrate-binding protein	P	metQ	3.2626	3.27366	3.19936	2.14523	2.41225	2.23508	2.21309	2.63314	3.28733
CHX2	BME_RS13035	BMEII0581	superoxide dismutase [Cu-Zn]	P	sodC	2.79441	3.17037	2.99004	3.03305	3.0415	3.11939	3.05969	2.63767	3.19452
CHX2	BME_RS15655	BMEII1122	ABC transporter permease	P	NA	2.21535	2.74972	2.93076	2.76349	2.80892	2.85321	2.84779	2.43265	2.84105
Secondary metabolites biosynthesis, transport, and catabolism
CHX2	BME_RS13290	BMEII0636	protocatechuate 3%2C4-dioxygenase subunit beta	Q	pcaH	2.73233	3.22608	3.21201	3.22598	3.23339	3.31955	3.26123	3.13963	3.26955
General function prediction
CHX1	BME_RS08495	BMEI1710	gfo/Idh/MocA family oxidoreductase	R	NA	3.31836	3.03454	3.1737	2.9007	3.11643	3.02306	2.57953	2.52659	3.20513
Function unknown
CHX1	BME_RS00170	BMEI0038	hypothetical protein	S	yafK	2.46367	2.84437	3.02152	2.90606	3.05972	2.98859	2.79018	2.90146	2.98287
CHX1	BME_RS00360	BMEI0078	DUF2125 domain-containing protein	S	NA	2.54346	2.56238	3.00526	2.85205	3.01717	2.981	2.69696	2.92205	3.05028
CHX1	BME_RS00430	BMEI0092	ATP:cob(I)alamin adenosyltransferase	S	yvqK	2.47582	3.03115	3.01111	2.83139	2.92535	2.80803	2.76684	2.64785	3.00475
CHX1	BME_RS00610	BMEI0129	hydroxyacylglutathione hydrolase	S	gloB	2.43684	2.78304	3.04427	2.88662	2.99176	2.93168	2.72881	3.09892	3.0828
CHX1	BME_RS01165	BMEI0237	DUF1674 domain-containing protein	S	NA	2.85722	3.42197	3.27478	3.30437	3.36024	3.26017	2.90967	3.33295	3.37904
CHX1	BME_RS01450	BMEI0299	DUF465 domain-containing protein	S	NA	3.26633	3.13186	3.10167	3.09496	3.20636	3.17777	2.76685	3.19103	3.30005
CHX1	BME_RS01545	BMEI0319	biotin transporter BioY	S	bioY	2.72838	3.08906	3.26733	3.29336	3.44168	3.31596	3.22031	3.39549	3.35882
CHX1	BME_RS01590	BMEI0328	sel1 repeat family protein	S	enhC	2.93942	1.47577	2.96798	2.771	3.37739	3.03373	2.99883	2.93279	3.53317
CHX1	BME_RS02285	BMEI0457	hypothetical protein	S	NA	2.16911	0.319573	2.2179	2.60449	2.23975	2.61004	2.51013	2.48649	2.92688
CHX1	BME_RS02290	BMEI0458	DUF4159 domain-containing protein	S	NA	2.63162	0.221205	2.45849	2.71375	2.38287	2.7971	2.64903	2.70141	3.07688
CHX1	BME_RS02295	BMEI0459	DUF58 domain-containing protein	S	NA	2.82302	0.594392	2.62344	2.93503	2.57548	2.98552	2.79101	2.95659	3.21459
CHX1	BME_RS02300	BMEI0460	MoxR family ATPase	S	moxR	3.06409	0.668718	2.62149	2.82883	2.45023	2.89686	2.76629	2.89684	3.12737
CHX1	BME_RS02675	BMEI0536	SIMPL domain-containing protein	S	bp26	3.38273	3.35747	3.30835	3.1266	2.94427	2.97538	2.49353	2.88424	3.33851
CHX1	BME_RS02995	BMEI0601	hypothetical protein	S	NA	2.5776	3.12221	3.13645	3.17379	3.15266	3.07339	2.88635	3.08866	3.22474
CHX1	BME_RS03140	BMEI0630	PhzF family phenazine biosynthesis protein	S	phzF	2.04842	3.0669	3.38152	3.32573	3.79572	3.30603	3.4263	2.99397	3.18734
CHX1	BME_RS03305	BMEI0668	calcium-binding protein	S	NA	1.9847	3.05746	3.11051	3.00642	3.18247	3.07386	2.83148	2.9494	3.1935
CHX1	BME_RS03640	BMEI0732	DUF192 domain-containing protein	S	NA	2.23596	3.31492	3.30468	1.64649	1.51302	1.91631	1.12774	1.23331	3.34765
CHX1	BME_RS04910	BMEI0985	phosphoribosyl 1%2C2-cyclic phosphodiesterase	S	phnP	3.05608	3.3222	3.13009	3.04322	3.05482	2.96444	2.74102	2.5939	3.1638
CHX1	BME_RS05620	BMEI1121	DUF1476 domain-containing protein	S	NA	2.91564	3.32445	3.32711	3.23915	3.17764	3.2153	3.03895	3.21845	3.42692
CHX1	BME_RS05695	BMEI1136	DUF3008 domain-containing protein	S	NA	1.84401	2.56274	2.87625	2.78965	2.75534	2.7297	2.58996	2.50557	2.83558
CHX1	BME_RS05955	BMEI1183	ubiquinol-cytochrome c chaperone	S	NA	2.35258	2.75494	2.79196	2.39113	2.75022	2.6926	2.47299	2.57403	2.88168
CHX1	BME_RS07425	BMEI1487	colicin V biosynthesis protein	S	cvpA	1.93001	2.18959	2.87616	2.61485	2.97481	2.73365	2.57436	2.5891	2.91248
CHX1	BME_RS07495	BMEI1501	GlsB/YeaQ/YmgE family stress response membrane protein	S	ymgE	2.36104	3.13081	2.99317	2.91834	3.10824	2.92474	2.62967	2.68502	2.89385
CHX1	BME_RS07650	BMEI1534	tRNA1(Val) (adenine(37)-N6)-methyltransferase	S	yfiC	2.87611	2.98312	2.9083	2.72886	2.65355	2.69006	2.28299	2.46096	2.82193
CHX1	BME_RS16680	BMEI1675	hypothetical protein	S	gcrA	2.59927	3.40185	3.37098	3.37691	3.31002	3.34758	3.18191	3.2721	3.35343
CHX1	BME_RS08535	BMEI1718	amidohydrolase	S	NA	3.49695	3.37497	3.30146	3.04027	3.24357	3.18768	2.81871	3.07132	3.3263
CHX1	BME_RS08920	BMEI1800	GNAT family N-acetyltransferase	S	olsB	3.2784	2.48796	3.50572	3.5939	3.67073	3.71723	3.5262	3.40538	3.38413
CHX1	BME_RS09185	BMEI1856	DUF1223 domain-containing protein	S	NA	3.01539	2.9894	2.75223	2.75553	2.62776	2.75501	2.28625	2.62195	2.88549
CHX1	BME_RS09480	BMEI1914	putative sulfate exporter family transporter	S	NA	2.38952	3.11589	2.87984	2.60558	2.92479	2.66197	2.69318	2.44641	3.1303
CHX1	BME_RS09770	BMEI1973	HlyC/CorC family transporter	S	tlyC	1.99551	2.87705	3.00065	2.52451	3.02824	2.79513	2.86214	2.24674	3.09661
CHX1	BME_RS09885	BMEI1998	DUF1330 domain-containing protein	S	NA	2.49091	2.97334	3.00662	3.02858	3.12913	3.03112	2.77426	3.14003	3.06747
CHX1	BME_RS00345	NA	YggT family protein	S	yggT	2.4476	2.70632	3.01432	2.89437	3.2822	2.99634	2.83521	2.99818	3.02394
CHX1	BME_RS00425	NA	twin transmembrane helix small protein	S	NA	2.54611	2.95264	3.19657	3.01605	2.95656	3.04484	2.80436	3.12409	3.17502
CHX1	BME_RS01515	NA	DUF4164 domain-containing protein	S	NA	3.3447	3.50546	3.42714	3.08779	3.18519	2.86446	2.69849	3.01654	3.47883
CHX1	BME_RS01710	NA	hypothetical protein	S	tolA	2.47289	2.32782	2.60614	2.36035	2.42803	2.53835	2.49138	2.31033	2.94247
CHX2	BME_RS11395	BMEII0247	amidohydrolase	S	NA	2.39495	2.95237	2.91796	2.86117	2.88482	2.93511	2.94013	2.7602	2.95249
CHX2	BME_RS11475	BMEII0263	DNA recombination protein RmuC	S	rmuC	2.85932	2.42912	2.99743	2.79735	2.98664	2.87407	2.92745	2.74758	2.96846
CHX2	BME_RS11515	BMEII0271	LOG family protein	S	NA	2.71347	3.19812	3.09946	1.98722	2.52205	2.47294	2.29173	2.00828	3.21431
CHX2	BME_RS11765	BMEII0322	aa3-type cytochrome c oxidase subunit IV	S	Na	2.65303	3.30159	3.29603	3.23378	3.20432	3.36359	3.37407	3.2518	3.21273
CHX2	BME_RS12165	BMEII0402	ATP-dependent protease	S	lonD	2.65275	3.13995	3.41132	3.5547	3.52998	3.58512	3.57857	3.4322	3.32355
CHX2	BME_RS12460	BMEII0464	TIGR02186 family protein	S	NA	2.54804	3.0803	2.58923	1.63271	1.32649	1.44698	1.24502	1.6169	2.88016
CHX2	BME_RS12700	BMEII0514	3-oxoacyl-ACP reductase	S	NA	3.27246	3.41817	3.24371	2.42724	2.69311	2.69703	2.53897	2.10045	3.35764
CHX2	BME_RS12790	BMEII0532	DUF1656 domain-containing protein	S	NA	2.0372	2.94648	3.15946	2.98591	2.98029	3.04658	3.13676	3.03062	3.12866
CHX2	BME_RS13545	BMEII0682	bifunctional lysylphosphatidylglycerol flippase/synthetase MprF	S	mprF	3.55395	3.41663	3.28411	2.52095	2.8489	2.79389	2.64036	2.31715	3.40464
CHX2	BME_RS13830	BMEII0743	SURF1 family protein	S	surF	2.34284	2.95149	3.0073	3.04786	2.91275	2.96341	2.92668	2.65964	2.92643
CHX2	BME_RS14650	BMEII0913	DUF1269 domain-containing protein	S	NA	2.73708	3.21862	3.32056	3.25062	3.38032	3.37625	3.3629	3.20426	3.27719
CHX2	BME_RS15185	BMEII1027	DUF2093 domain-containing protein	S	NA	2.97466	3.06355	2.69129	2.55216	2.57695	2.66394	2.57391	2.2361	3.02312
CHX2	BME_RS15420	BMEII1075	hypothetical protein	S	NA	1.25935	3.21302	3.10317	2.7393	2.67272	2.88984	2.37048	2.8747	3.19936
CHX2	BME_RS15435	BMEII1078	DUF2195 domain-containing protein	S	NA	2.49997	3.16311	3.0511	3.15807	3.12685	3.06303	3.07161	3.0271	3.02547
CHX2	BME_RS12920	NA	DUF1127 domain-containing protein	S	NA	2.37822	3.07937	2.97993	2.96219	2.89972	2.91729	2.87838	2.80324	3.01155
Signal transduction mechanisms
CHX1	BME_RS02470	BMEI0492	two-component sensor histidine kinase	T	NA	3.41457	2.33568	3.16685	3.24035	3.37173	3.08778	3.09434	2.71153	3.12284
CHX1	BME_RS05655	BMEI1128	BolA family transcriptional regulator	T	NA	1.90586	3.10861	2.77823	2.37178	2.55521	2.81819	2.62407	2.48688	2.81947
CHX1	BME_RS08200	BMEI1648	sensor histidine kinase	T	regM	2.07786	2.7683	2.97129	1.89979	2.25394	2.21254	2.3731	1.84687	2.9314
CHX1	BME_RS08955	BMEI1807	universal stress protein A	T	uspA	0.951737	2.10771	2.58145	2.45079	2.38313	2.54243	2.46469	2.33161	2.87782
CHX1	BME_RS09780	BMEI1975	PhoH family protein	T	NA	2.97151	3.36825	3.26673	2.96137	3.12711	3.13278	2.96691	2.94419	3.4557
CHX2	BME_RS13385	BMEII0654	GGDEF domain-containing protein	T	NA	2.52485	3.15774	3.12198	3.08959	3.05379	3.16672	3.13448	2.92319	3.1613
Intracellular trafficking, secretion, and vesicular transport
CHX1	BME_RS00415	BMEI0089	YihY/virulence factor BrkB family protein	U	rbn	2.40801	3.13169	3.18962	3.08658	3.23159	3.17028	2.84576	3.213	3.10975
CHX1	BME_RS10170	BMEI2055	protein-export protein SecB	U	secB	2.50191	2.95408	2.76641	2.58565	2.8232	2.76475	2.29159	2.60635	2.90296
CHX2	BME_RS10315	BMEII0025	type IV secretion system protein virB1	U	virB1	2.23902	3.24307	3.21204	1.62723	0.559079	1.48789	0.875277	0.261935	3.16435
CHX2	BME_RS10320	BMEII0026	type IV secretion system protein virB2	U	ptlA/virB2	2.41394	3.37226	3.29872	1.72455	1.34124	1.63836	0.483643	0.202456	3.37032
CHX2	BME_RS10325	BMEII0027	type IV secretion system protein virB3	U	ptlB/virB3	2.25652	3.24085	3.08624	1.3708	0.715507	1.47309	0.582466	0.306104	3.10266
CHX2	BME_RS10330	BMEII0028	type IV secretion system protein VirB4	U	virB4	2.09072	3.27398	3.26482	1.55614	0.937337	1.58001	0.642999	0.234321	3.29543
CHX2	BME_RS10335	BMEII0029	type IV secretion system protein virB5	U	virB5	2.22543	3.15068	3.31335	1.706	1.10007	1.54092	0.418642	0.220873	3.32512
CHX2	BME_RS10340	BMEII0030	type IV secretion system protein VirB6	U	virB6	1.79424	3.29442	3.28473	1.5584	0.884914	1.77314	0.382284	0.190905	3.36752
CHX2	BME_RS10345	BMEII0031	type IV secretion system lipoprotein virB7	U	virB7	1.46765	3.08636	3.05164	1.13609	0.314838	1.03539	0.572371	0.785649	3.00107
CHX2	BME_RS10350	BMEII0032	type IV secretion system protein virB8	U	virB8	2.10047	3.31957	3.32406	1.61224	0.941396	1.51253	0.279078	0.327841	3.27046
CHX2	BME_RS10355	BMEII0033	P-type conjugative transfer protein VirB9	U	virB9	2.41352	3.27313	3.27591	1.58445	0.832045	1.53883	0.735152	0.251445	3.33536
CHX2	BME_RS10365	BMEII0035	P-type DNA transfer ATPase VirB11	U	virB11	1.87811	3.14459	3.12029	1.37785	0.809213	1.49275	0.634951	0.31244	3.20721
CHX2	BME_RS12890	BMEII0552	lectin-like protein BA14k	U	NA	2.34782	3.14194	3.14242	3.05198	3.03025	3.13119	2.99185	2.83135	3.05042
CHX2	BME_RS13540	BMEII0681	virulence factor family protein	U	NA	3.06126	3.32403	3.18784	2.30016	2.78576	2.63574	2.47863	1.94326	3.30502
CHX2	BME_RS10360	BMEII0034	type IV secretion system protein VirB10	U	virB10	2.14397	3.36099	3.38079	1.87612	1.11484	1.6181	0.769842	0.302896	3.45631
